# Supplementary material for: ABCG2: A Milestone Charge Model for Accurate Solvation Free Energy Calculation
Source: J Chem Theory Comput. 2025 Mar 11;21(6):3032–43. doi: 10.1021/acs.jctc.5c00038 (PMC11948320; doi:10.1021/acs.jctc.5c00038)
Supplement: Supplementary file 2 — ct5c00038_si_002.xlsx [file ct5c00038_si_002.xlsx]

## Sheet: Hydration
#solute	FreeSolv_ID	weight	expt	expt_uncertainty	gaff2_abcg2_calc	gaff2_abcg2_std	gaff2_abcg2_se	gaff2_abcg2_ue	gaff2_abcg2_se^2	gaff2_am1bcc_calc	gaff2_am1bcc_se	gaff2_am1bcc_ue	gaff2_am1bcc_se^2	gaff1_am1bcc_calc	gaff1_am1bcc_std	gaff1_am1bcc_se	gaff1_am1bcc_ue	gaff1_am1bcc_se^2	gaff2_resp_calc	gaff2_resp_se	gaff2_resp_ue	gaff2_resp_se^2	SMILES	name
ch001	mobley_9055303	16.042	2	0.2	2.272	0.027	0.272	0.272	0.073984	2.19	0.19	0.19	0.0361	2.45	0.01	0.45	0.45	0.2025	2.17	0.17	0.17	0.0289	C	methane
ch002	mobley_2008055	30.068	1.83	0.6	2.238	0.019	0.408	0.408	0.166464	2.12	0.29	0.29	0.0841	2.46	0.01	0.63	0.63	0.3969	2.259	0.429	0.429	0.184041	CC	ethane
ch003	mobley_2068538	44.094	2	0.2	2.252	0.078	0.252	0.252	0.063504	2.24	0.24	0.24	0.0576	2.5	0.02	0.5	0.5	0.25	2.035	0.035	0.035	0.001225	CCC	propane
ch004	mobley_1923244	58.12	2.1	0.2	2.212	0.078	0.112	0.112	0.012544	2.29	0.19	0.19	0.0361	2.59	0.02	0.49	0.49	0.2401	2.147	0.047	0.047	0.002209	CCCC	n-butane
ch005	mobley_5449201	72.146	2.3	0.2	2.214	0.057	-0.086	0.086	0.007396	2.1	-0.2	0.2	0.04	2.67	0.02	0.37	0.37	0.1369	2.31	0.01	0.01	0.0001	CCCCC	n-pentane
ch006	mobley_6812653	86.172	2.48	0.6	2.394	0.108	-0.086	0.086	0.007396	2.42	-0.06	0.06	0.0036	2.85	0.03	0.37	0.37	0.1369	2.109	-0.371	0.371	0.137641	CCCCCC	hexane
ch007	mobley_8614858	100.198	2.67	0.6	2.387	0.038	-0.283	0.283	0.080089	2.48	-0.19	0.19	0.0361	2.92	0.03	0.25	0.25	0.0625	2.47	-0.2	0.2	0.04	CCCCCCC	heptane
ch008	mobley_3167746	114.224	2.88	0.6	2.452	0.066	-0.428	0.428	0.183184	2.7	-0.18	0.18	0.0324	3.09	0.03	0.21	0.21	0.0441	2.534	-0.346	0.346	0.119716	CCCCCCCC	octane
ch009	mobley_4375719	128.25	3.13	0.6	2.618	0.038	-0.512	0.512	0.262144	2.86	-0.27	0.27	0.0729	3.22	0.03	0.09	0.09	0.0081	2.606	-0.524	0.524	0.274576	CCCCCCCCC	nonane
ch010	mobley_2197088	142.276	3.16	0.6	2.607	0.17	-0.553	0.553	0.305809	2.78	-0.38	0.38	0.1444	3.33	0.03	0.17	0.17	0.0289	2.672	-0.488	0.488	0.238144	CCCCCCCCCC	decane
ch020	mobley_5157661	58.12	2.3	0.2	2.136	0.053	-0.164	0.164	0.026896	2.23	-0.07	0.07	0.0049	2.54	0.02	0.24	0.24	0.0576	1.922	-0.378	0.378	0.142884	CC(C)C	isobutane
ch021	mobley_1803862	72.146	2.38	0.6	2.096	0.059	-0.284	0.284	0.080656	2.13	-0.25	0.25	0.0625	2.59	0.02	0.21	0.21	0.0441	2.049	-0.331	0.331	0.109561	CCC(C)C	isopentane
ch022	mobley_7106722	86.172	2.51	0.6	2.276	0.103	-0.234	0.234	0.054756	2.36	-0.15	0.15	0.0225	2.81	0.03	0.3	0.3	0.09	1.868	-0.642	0.642	0.412164	CCCC(C)C	isohexane
ch023	mobley_4043987	100.198	2.93	0.6	2.356	0.095	-0.574	0.574	0.329476	2.32	-0.61	0.61	0.3721	2.89	0.03	-0.04	0.04	0.0016	2.336	-0.594	0.594	0.352836	CCCCC(C)C	2-methylhexane
ch024	mobley_2213823	86.172	2.51	0.6	2.203	0.126	-0.307	0.307	0.094249	2.3	-0.21	0.21	0.0441	2.61	0.03	0.1	0.1	0.01	2.303	-0.207	0.207	0.042849	CCC(C)CC	3-methylpentane
ch025	mobley_9883303	100.198	2.71	0.6	2.176	0.178	-0.534	0.534	0.285156	2.1	-0.61	0.61	0.3721	2.81	0.03	0.1	0.1	0.01	2.287	-0.423	0.423	0.178929	CCC[C@H](C)CC	3-methylhexane
ch026	mobley_6896128	114.224	2.97	0.6	2.406	0.133	-0.564	0.564	0.318096	2.36	-0.61	0.61	0.3721	3.03	0.03	0.06	0.06	0.0036	2.07	-0.9	0.9	0.81	CCCC[C@@H](C)CC	3-methylheptane
ch030	mobley_4561957	86.172	2.34	0.6	2.09	0.151	-0.25	0.25	0.0625	2.26	-0.08	0.08	0.0064	2.47	0.03	0.13	0.13	0.0169	1.741	-0.599	0.599	0.358801	CC(C)C(C)C	2,3-dimethylbutane
ch031	mobley_8668219	100.198	2.52	0.6	2.136	0.101	-0.384	0.384	0.147456	1.95	-0.57	0.57	0.3249	2.62	0.03	0.1	0.1	0.01	2.024	-0.496	0.496	0.246016	CC[C@@H](C)C(C)C	2,3-dimethylpentane
ch032	mobley_8436428	100.198	2.83	0.6	2.164	0.084	-0.666	0.666	0.443556	2.35	-0.48	0.48	0.2304	2.76	0.03	-0.07	0.07	0.0049	2.202	-0.628	0.628	0.394384	CC(C)CC(C)C	2,4-dimethylpentane
ch033	mobley_4177472	114.224	2.56	0.6	2.022	0.116	-0.538	0.538	0.289444	2.1	-0.46	0.46	0.2116	2.67	0.03	0.11	0.11	0.0121	1.952	-0.608	0.608	0.369664	CC(C)C(C)C(C)C	2,3,4-trimethylpentane
ch040	mobley_1261349	72.146	2.51	0.6	2.08	0.081	-0.43	0.43	0.1849	2.03	-0.48	0.48	0.2304	2.51	0.02	0	0	0	2.024	-0.486	0.486	0.236196	CC(C)(C)C	neopentane
ch041	mobley_5935995	86.172	2.51	0.6	1.997	0.076	-0.513	0.513	0.263169	2.12	-0.39	0.39	0.1521	2.5	0.03	-0.01	0.01	0.0001	2.009	-0.501	0.501	0.251001	CCC(C)(C)C	2,2-dimethylbutane
ch042	mobley_252413	100.198	2.88	0.6	2.197	0.054	-0.683	0.683	0.466489	2.49	-0.39	0.39	0.1521	2.69	0.03	-0.19	0.19	0.0361	1.951	-0.929	0.929	0.863041	CCCC(C)(C)C	2,2-dimethylpentane
ch043	mobley_2609604	100.198	2.56	0.6	2.02	0.063	-0.54	0.54	0.2916	2.02	-0.54	0.54	0.2916	2.59	0.03	0.03	0.03	0.0009	1.895	-0.665	0.665	0.442225	CCC(C)(C)CC	3,3-dimethylpentane
ch050	mobley_1139153	114.224	2.89	0.6	2.15	0.055	-0.74	0.74	0.5476	2.22	-0.67	0.67	0.4489	2.54	0.03	-0.35	0.35	0.1225	1.637	-1.253	1.253	1.57001	CC(C)CC(C)(C)C	2,2,4-trimethylpentane
ch051	mobley_3060426	128.25	2.93	0.6	2.366	0.097	-0.564	0.564	0.318096	2.56	-0.37	0.37	0.1369	2.97	0.03	0.04	0.04	0.0016	2.152	-0.778	0.778	0.605284	CC(C)CCC(C)(C)C	2,2,5-trimethylhexane
ch073	mobley_2784376	42.078	0.75	0.6	1.683	0.083	0.933	0.933	0.870489	1.63	0.88	0.88	0.7744	2.48	0.02	1.73	1.73	2.9929	1.517	0.767	0.767	0.588289	C1CC1	cyclopropane
ch075	mobley_8006582	70.13	1.2	0.6	1.365	0.078	0.165	0.165	0.027225	1.32	0.12	0.12	0.0144	1.65	0.02	0.45	0.45	0.2025	1.303	0.103	0.103	0.010609	C1CCCC1	cyclopentane
ch076	mobley_2689721	84.156	1.23	0.6	1.138	0.047	-0.092	0.092	0.008464	0.99	-0.24	0.24	0.0576	1.5	0.02	0.27	0.27	0.0729	1.404	0.174	0.174	0.030276	C1CCCCC1	cyclohexane
ch081	mobley_5852491	84.156	1.59	0.6	1.469	0.045	-0.121	0.121	0.014641	1.36	-0.23	0.23	0.0529	1.78	0.02	0.19	0.19	0.0361	1.182	-0.408	0.408	0.166464	CC1CCCC1	methylcyclopentane
ch082	mobley_9100956	98.182	1.7	0.6	1.219	0.185	-0.481	0.481	0.231361	1.26	-0.44	0.44	0.1936	1.68	0.03	-0.02	0.02	0.0004	0.873	-0.827	0.827	0.683929	CC1CCCCC1	methylcyclohexane
ch083	mobley_6416775	112.208	2.13	0.6	1.675	0.054	-0.455	0.455	0.207025	1.71	-0.42	0.42	0.1764	2.1	0.03	-0.03	0.03	0.0009	1.526	-0.604	0.604	0.364816	CCCC1CCCC1	propylcyclopentane
ch084	mobley_9139060	112.208	2.11	0.6	1.443	0.095	-0.667	0.667	0.444889	1.28	-0.83	0.83	0.6889	1.92	0.03	-0.19	0.19	0.0361	1.277	-0.833	0.833	0.693889	CC1CCC(CC1)C	1,4-dimethylcyclohexane
ch085	mobley_4715906	112.208	1.58	0.6	1.182	0.135	-0.398	0.398	0.158404	0.9	-0.68	0.68	0.4624	1.69	0.03	0.11	0.11	0.0121	1.192	-0.388	0.388	0.150544	C[C@@H]1CCCC[C@@H]1C	1,2-dimethylcyclohexane
ch086	mobley_2328633	140.26	2.55	0.6	1.683	0.105	-0.867	0.867	0.751689	1.8	-0.75	0.75	0.5625	2.38	0.03	-0.17	0.17	0.0289	1.643	-0.907	0.907	0.822649	CCCCCC1CCCC1	pentylcyclopentane
ch102	mobley_6091882	28.052	1.28	0.6	1.642	0.067	0.362	0.362	0.131044	2.15	0.87	0.87	0.7569	2.33	0.01	1.05	1.05	1.1025	1.594	0.314	0.314	0.098596	C=C	ethylene
ch103	mobley_303222	42.078	1.32	0.6	1.625	0.031	0.305	0.305	0.093025	2.06	0.74	0.74	0.5476	2.33	0.02	1.01	1.01	1.0201	1.134	-0.186	0.186	0.034596	CC=C	prop-1-ene
ch104	mobley_1662128	56.104	1.38	0.6	1.628	0.085	0.248	0.248	0.061504	1.92	0.54	0.54	0.2916	2.37	0.02	0.99	0.99	0.9801	1.445	0.065	0.065	0.004225	CCC=C	but-1-ene
ch105	mobley_4043951	70.13	1.68	0.6	1.705	0.095	0.025	0.025	0.000625	2.18	0.5	0.5	0.25	2.53	0.02	0.85	0.85	0.7225	1.432	-0.248	0.248	0.061504	CCCC=C	pent-1-ene
ch106	mobley_5310099	84.156	1.58	0.6	1.905	0.108	0.325	0.325	0.105625	2	0.42	0.42	0.1764	2.63	0.03	1.05	1.05	1.1025	1.641	0.061	0.061	0.003721	CCCCC=C	hex-1-ene
ch107	mobley_4762983	98.182	1.66	0.6	1.929	0.1	0.269	0.269	0.072361	2.44	0.78	0.78	0.6084	2.76	0.03	1.1	1.1	1.21	1.609	-0.051	0.051	0.002601	CCCCCC=C	hept-1-ene
ch108	mobley_9197172	112.208	1.92	0.6	1.945	0.053	0.025	0.025	0.000625	2.48	0.56	0.56	0.3136	2.9	0.03	0.98	0.98	0.9604	1.535	-0.385	0.385	0.148225	CCCCCCC=C	oct-1-ene
ch109	mobley_3709920	126.234	2.06	0.6	2.067	0.14	0.007	0.007	4.9e-05	2.71	0.65	0.65	0.4225	3	0.03	0.94	0.94	0.8836	1.734	-0.326	0.326	0.106276	CCCCCCCC=C	non-1-ene
ch120	mobley_9112978	70.13	1.31	0.6	1.672	0.058	0.362	0.362	0.131044	2.05	0.74	0.74	0.5476	2.37	0.02	1.06	1.06	1.1236	1.916	0.606	0.606	0.367236	CC/C=C\C	pent-2-ene
ch121	mobley_8467917	98.182	1.68	0.6	1.754	0.131	0.074	0.074	0.005476	2.17	0.49	0.49	0.2401	2.78	0.03	1.1	1.1	1.21	1.672	-0.008	0.008	6.4e-05	CCCC/C=C/C	hept-2-ene
ch123	mobley_778352	70.13	1.31	0.6	1.669	0.059	0.359	0.359	0.128881	1.72	0.41	0.41	0.1681	2.27	0.02	0.96	0.96	0.9216	1.89	0.58	0.58	0.3364	CC=C(C)C	2-methylbut-2-ene
ch130	mobley_299266	56.104	1.16	0.6	1.578	0.05	0.418	0.418	0.174724	2	0.84	0.84	0.7056	2.33	0.02	1.17	1.17	1.3689	1.154	-0.006	0.006	3.6e-05	CC(=C)C	2-methylprop-1-ene
ch131	mobley_1899443	84.156	1.47	0.6	1.759	0.075	0.289	0.289	0.083521	2.17	0.7	0.7	0.49	2.49	0.03	1.02	1.02	1.0404	1.421	-0.049	0.049	0.002401	CCCC(=C)C	2-methylpent-1-ene
ch132	mobley_2143011	70.13	1.83	0.6	1.731	0.066	-0.099	0.099	0.009801	1.94	0.11	0.11	0.0121	2.45	0.02	0.62	0.62	0.3844	1.347	-0.483	0.483	0.233289	CC(C)C=C	3-methylbut-1-ene
ch141	mobley_9246215	68.114	0.93	0.6	1.153	0.112	0.223	0.223	0.049729	2.14	1.21	1.21	1.4641	2.36	0.02	1.43	1.43	2.0449	1.004	0.074	0.074	0.005476	C=CCC=C	penta-1,4-diene
ch142	mobley_5690766	82.14	1.01	0.6	1.253	0.099	0.243	0.243	0.059049	2.07	1.06	1.06	1.1236	2.49	0.02	1.48	1.48	2.1904	1.021	0.011	0.011	0.000121	C=CCCC=C	hexa-1,5-diene
ch150	mobley_511661	54.088	0.56	0.2	0.377	0.034	-0.183	0.183	0.033489	1.59	1.03	1.03	1.0609	1.96	0.02	1.4	1.4	1.96	0.996	0.436	0.436	0.190096	C=CC=C	butadiene
ch151	mobley_8765203	68.114	0.68	0.6	0.627	0.046	-0.053	0.053	0.002809	1.39	0.71	0.71	0.5041	1.82	0.02	1.14	1.14	1.2996	0.875	0.195	0.195	0.038025	CC(=C)C=C	isoprene
ch152	mobley_900088	82.14	0.4	0.6	1.617	0.111	1.217	1.217	1.48109	1.97	1.57	1.57	2.4649	1.86	0.03	1.46	1.46	2.1316	1.747	1.347	1.347	1.81441	CC(=C)C(=C)C	2,3-dimethylbuta-1,3-diene
ch170	mobley_8885088	68.114	0.56	0.6	0.434	0.082	-0.126	0.126	0.015876	0.86	0.3	0.3	0.09	1.23	0.02	0.67	0.67	0.4489	0.921	0.361	0.361	0.130321	C1CC=CC1	cyclopentene
ch171	mobley_3211679	82.14	0.14	0.1	0.35	0.043	0.21	0.21	0.0441	0.8	0.66	0.66	0.4356	1.18	0.02	1.04	1.04	1.0816	0.863	0.723	0.723	0.522729	C1CCC=CC1	cyclohexene
ch172	mobley_6571751	96.166	0.67	0.6	0.512	0.045	-0.158	0.158	0.024964	0.97	0.3	0.3	0.09	1.34	0.03	0.67	0.67	0.4489	0.976	0.306	0.306	0.093636	CC1=CCCCC1	1-methylcyclohexene
ch200	mobley_3053621	78.108	-0.9	0.2	-0.373	0.049	0.527	0.527	0.277729	-1.41	-0.51	0.51	0.2601	-0.81	0.02	0.09	0.09	0.0081	-1.325	-0.425	0.425	0.180625	c1ccccc1	benzene
ch201	mobley_1873346	92.134	-0.9	0.2	-0.449	0.085	0.451	0.451	0.203401	-1.3	-0.4	0.4	0.16	-0.79	0.03	0.11	0.11	0.0121	-1.138	-0.238	0.238	0.056644	Cc1ccccc1	toluene
ch202	mobley_8127829	106.16	-0.79	0.6	-0.575	0.108	0.215	0.215	0.046225	-1.31	-0.52	0.52	0.2704	-0.61	0.03	0.18	0.18	0.0324	-1.15	-0.36	0.36	0.1296	CCc1ccccc1	ethylbenzene
ch203	mobley_6430250	120.186	-0.53	0.6	-0.321	0.046	0.209	0.209	0.043681	-0.96	-0.43	0.43	0.1849	-0.51	0.03	0.02	0.02	0.0004	-1.109	-0.579	0.579	0.335241	CCCc1ccccc1	propylbenzene
ch204	mobley_8809190	134.212	-0.4	0.6	-0.183	0.071	0.217	0.217	0.047089	-0.76	-0.36	0.36	0.1296	-0.23	0.03	0.17	0.17	0.0289	-0.735	-0.335	0.335	0.112225	CCCCc1ccccc1	butylbenzene
ch205	mobley_3525176	148.238	-0.23	0.6	0.01	0.147	0.24	0.24	0.0576	-1.18	-0.95	0.95	0.9025	-0.09	0.02	0.14	0.14	0.0196	-0.848	-0.618	0.618	0.381924	CCCCCc1ccccc1	pentylbenzene
ch206	mobley_588781	162.264	-0.04	0.6	0.032	0.058	0.072	0.072	0.005184	-0.54	-0.5	0.5	0.25	-0.1	0.04	-0.06	0.06	0.0036	-0.911	-0.871	0.871	0.758641	CCCCCCc1ccccc1	hexylbenzene
ch211	mobley_5445548	120.186	-0.3	0.6	-0.451	0.081	-0.151	0.151	0.022801	-1.13	-0.83	0.83	0.6889	-0.67	0.03	-0.37	0.37	0.1369	-1.232	-0.932	0.932	0.868624	CC(C)c1ccccc1	cumene
ch212	mobley_2183616	134.212	-0.45	0.6	-0.065	0.072	0.385	0.385	0.148225	-0.73	-0.28	0.28	0.0784	-0.22	0.03	0.23	0.23	0.0529	-0.478	-0.028	0.028	0.000784	CC[C@H](C)c1ccccc1	sec-butylbenzene
ch213	mobley_4252724	134.212	0.16	0.6	-0.139	0.071	-0.299	0.299	0.089401	-0.55	-0.71	0.71	0.5041	-0.26	0.03	-0.42	0.42	0.1764	-0.841	-1.001	1.001	1.002	CC(C)Cc1ccccc1	isobutylbenzene
ch214	mobley_7893124	134.212	-0.44	0.6	-0.681	0.079	-0.241	0.241	0.058081	-1.37	-0.93	0.93	0.8649	-0.8	0.03	-0.36	0.36	0.1296	-1.609	-1.169	1.169	1.36656	CC(C)(C)c1ccccc1	tert-butylbenzene
ch222	mobley_9478823	106.16	-0.9	0.6	-0.762	0.064	0.138	0.138	0.019044	-1.32	-0.42	0.42	0.1764	-0.85	0.03	0.05	0.05	0.0025	-0.882	0.018	0.018	0.000324	Cc1ccccc1C	o-xylene
ch223	mobley_1424265	106.16	-0.83	0.6	-0.628	0.096	0.202	0.202	0.040804	-1.29	-0.46	0.46	0.2116	-0.7	0.03	0.13	0.13	0.0169	-0.787	0.043	0.043	0.001849	Cc1cccc(c1)C	m-xylene
ch224	mobley_3234716	106.16	-0.8	0.6	-0.665	0.137	0.135	0.135	0.018225	-0.86	-0.06	0.06	0.0036	-0.66	0.03	0.14	0.14	0.0196	-0.633	0.167	0.167	0.027889	Cc1ccc(cc1)C	p-xylene
ch230	mobley_1987439	120.186	-0.9	0.6	-0.764	0.066	0.136	0.136	0.018496	-1.25	-0.35	0.35	0.1225	-0.55	0.03	0.35	0.35	0.1225	-0.472	0.428	0.428	0.183184	Cc1cc(cc(c1)C)C	mesitylene
ch231	mobley_3183805	120.186	-0.86	0.6	-0.909	0.079	-0.049	0.049	0.002401	-1.31	-0.45	0.45	0.2025	-0.8	0.03	0.06	0.06	0.0036	-0.692	0.168	0.168	0.028224	Cc1ccc(c(c1)C)C	1,2,4-trimethylbenzene
ch232	mobley_3452749	120.186	-1.21	0.6	-1.134	0.096	0.076	0.076	0.005776	-1.54	-0.33	0.33	0.1089	-0.88	0.03	0.33	0.33	0.1089	-1.276	-0.066	0.066	0.004356	Cc1cccc(c1C)C	1,2,3-trimethylbenzene
ch240	mobley_3040612	120.186	-0.85	0.1	-0.831	0.089	0.019	0.019	0.000361	-1.32	-0.47	0.47	0.2209	-0.76	0.03	0.09	0.09	0.0081	-1.076	-0.226	0.226	0.051076	CCc1ccccc1C	1-ethyl-2-methylbenzene
ch241	mobley_9942801	120.186	-0.95	0.6	-0.646	0.091	0.304	0.304	0.092416	-0.92	0.03	0.03	0.0009	-0.57	0.03	0.38	0.38	0.1444	-0.76	0.19	0.19	0.0361	CCc1ccc(cc1)C	1-ethyl-4-methyl-benzene
ch242	mobley_1449384	134.212	-0.68	0.6	-0.601	0.085	0.079	0.079	0.006241	-1	-0.32	0.32	0.1024	-0.46	0.03	0.22	0.22	0.0484	-0.79	-0.11	0.11	0.0121	Cc1ccc(cc1)C(C)C	1-isopropyl-4-methyl-benzene
ch250	mobley_4479135	180.236	-2.78	0.1	-2.425	0.117	0.355	0.355	0.126025	-2.94	-0.16	0.16	0.0256	-2.47	0.04	0.31	0.31	0.0961	-2.638	0.142	0.142	0.020164	C=C(c1ccccc1)c2ccccc2	1,1-diphenylethene
ch251	mobley_2859600	104.144	-1.24	0.6	-1.433	0.05	-0.193	0.193	0.037249	-1.55	-0.31	0.31	0.0961	-1.08	0.03	0.16	0.16	0.0256	-1.212	0.028	0.028	0.000784	C=Cc1ccccc1	styrene
ch252	mobley_3746675	118.17	-1.24	0.6	-0.725	0.085	0.515	0.515	0.265225	-1.13	0.11	0.11	0.0121	-0.65	0.03	0.59	0.59	0.3481	-0.81	0.43	0.43	0.1849	CC(=C)c1ccccc1	isopropenylbenzene
ch260	mobley_2005792	154.2	-2.7	0.2	-2.244	0.066	0.456	0.456	0.207936	-3.78	-1.08	1.08	1.1664	-3.14	0.03	-0.44	0.44	0.1936	-3.136	-0.436	0.436	0.190096	c1ccc(cc1)c2ccccc2	biphenyl
ch270	mobley_5094777	118.17	-1.46	0.6	-1.7	0.065	-0.24	0.24	0.0576	-2.53	-1.07	1.07	1.1449	-1.75	0.03	-0.29	0.29	0.0841	-1.612	-0.152	0.152	0.023104	c1ccc2c(c1)CCC2	indane
ch271	mobley_2261979	154.2	-3.15	0.6	-3.947	0.046	-0.797	0.797	0.635209	-4.85	-1.7	1.7	2.89	-4.2	0.03	-1.05	1.05	1.1025	-3.068	0.082	0.082	0.006724	c1cc2cccc3c2c(c1)CC3	acenaphthene
ch272	mobley_2972345	180.236	-3.78	0.1	-3.937	0.102	-0.157	0.157	0.024649	-5.35	-1.57	1.57	2.4649	-4.3	0.04	-0.52	0.52	0.2704	-4.068	-0.288	0.288	0.082944	c1ccc2c(c1)Cc3ccccc3C2	9,10-dihydroanthracene
ch273	mobley_9565165	166.21	-3.35	0.6	-3.696	0.09	-0.346	0.346	0.119716	-4.65	-1.3	1.3	1.69	-4.27	0.03	-0.92	0.92	0.8464	-4.085	-0.735	0.735	0.540225	c1ccc-2c(c1)Cc3c2cccc3	9H-fluorene
ch300	mobley_282648	128.164	-2.4	0.6	-2.46	0.059	-0.06	0.06	0.0036	-3.77	-1.37	1.37	1.8769	-3.21	0.03	-0.81	0.81	0.6561	-2.979	-0.579	0.579	0.335241	c1ccc2ccccc2c1	naphthalene
ch301	mobley_9414831	142.19	-2.44	0.6	-2.819	0.048	-0.379	0.379	0.143641	-3.73	-1.29	1.29	1.6641	-3.21	0.03	-0.77	0.77	0.5929	-2.357	0.083	0.083	0.006889	Cc1cccc2c1cccc2	1-methylnaphthalene
ch302	mobley_3715043	156.216	-2.82	0.6	-2.909	0.072	-0.089	0.089	0.007921	-3.7	-0.88	0.88	0.7744	-3.08	0.03	-0.26	0.26	0.0676	-2.5	0.32	0.32	0.1024	Cc1ccc(c2c1cccc2)C	1,4-dimethylnaphthalene
ch303	mobley_5110043	156.216	-2.63	0.6	-2.528	0.124	0.102	0.102	0.010404	-3.62	-0.99	0.99	0.9801	-2.85	0.03	-0.22	0.22	0.0484	-2.117	0.513	0.513	0.263169	Cc1ccc2cc(ccc2c1)C	2,6-dimethylnaphthalene
ch304	mobley_5263791	156.216	-2.4	0.6	-2.733	0.13	-0.333	0.333	0.110889	-3.5	-1.1	1.1	1.21	-2.96	0.03	-0.56	0.56	0.3136	-2.291	0.109	0.109	0.011881	CCc1cccc2c1cccc2	1-ethylnaphthalene
ch305	mobley_547634	156.216	-2.78	0.6	-2.762	0.082	0.018	0.018	0.000324	-3.78	-1	1	1	-2.95	0.03	-0.17	0.17	0.0289	-2.123	0.657	0.657	0.431649	Cc1cc2ccccc2cc1C	2,3-dimethylnaphthalene
ch306	mobley_5665561	156.216	-2.47	0.6	-2.969	0.107	-0.499	0.499	0.249001	-3.69	-1.22	1.22	1.4884	-3	0.03	-0.53	0.53	0.2809	-2.286	0.184	0.184	0.033856	Cc1cc(c2ccccc2c1)C	1,3-dimethylnaphthalene
ch310	mobley_637522	178.22	-3.95	0.6	-4.417	0.113	-0.467	0.467	0.218089	-5.71	-1.76	1.76	3.0976	-5.19	0.04	-1.24	1.24	1.5376	-3.977	-0.027	0.027	0.000729	c1ccc2cc3ccccc3cc2c1	anthracene
ch320	mobley_7017274	178.22	-3.88	0.6	-4.38	0.103	-0.5	0.5	0.25	-5.81	-1.93	1.93	3.7249	-5.26	0.03	-1.38	1.38	1.9044	-4.49	-0.61	0.61	0.3721	c1ccc2c(c1)ccc3c2cccc3	phenanthrene
ch330	mobley_2577969	202.24	-4.52	0.6	-5.807	0.104	-1.287	1.287	1.65637	-6.99	-2.47	2.47	6.1009	-6.79	0.04	-2.27	2.27	5.1529	-4.743	-0.223	0.223	0.049729	c1cc2ccc3cccc4c3c2c(c1)cc4	pyrene
ch404	mobley_9121449	54.088	-0.16	0.6	0.08	0.048	0.24	0.24	0.0576	0.61	0.77	0.77	0.5929	0.28	0.02	0.44	0.44	0.1936	-0.58	-0.42	0.42	0.1764	CCC#C	but-1-yne
ch405	mobley_430089	68.114	0.01	0.6	0.177	0.087	0.167	0.167	0.027889	0.9	0.89	0.89	0.7921	0.47	0.02	0.46	0.46	0.2116	-0.503	-0.513	0.513	0.263169	CCCC#C	pent-1-yne
ch406	mobley_1674094	82.14	0.29	0.6	0.223	0.095	-0.067	0.067	0.004489	1.06	0.77	0.77	0.5929	0.55	0.02	0.26	0.26	0.0676	-0.406	-0.696	0.696	0.484416	CCCCC#C	hex-1-yne
ch407	mobley_49274	96.166	0.6	0.6	0.343	0.128	-0.257	0.257	0.066049	0.89	0.29	0.29	0.0841	0.64	0.03	0.04	0.04	0.0016	-0.535	-1.135	1.135	1.28822	CCCCCC#C	hept-1-yne
ch408	mobley_8522124	110.192	0.71	0.6	0.334	0.086	-0.376	0.376	0.141376	0.95	0.24	0.24	0.0576	0.83	0.03	0.12	0.12	0.0144	-0.412	-1.122	1.122	1.25888	CCCCCCC#C	oct-1-yne
chbr001	mobley_8983100	94.934	-0.82	0.6	-0.56	0.086	0.26	0.26	0.0676	0.45	1.27	1.27	1.6129	0.46	0.02	1.28	1.28	1.6384	-0.201	0.619	0.619	0.383161	CBr	bromomethane
chbr002	mobley_994483	108.96	-0.74	0.6	-0.65	0.045	0.09	0.09	0.0081	0.47	1.21	1.21	1.4641	0.49	0.02	1.23	1.23	1.5129	-0.152	0.588	0.588	0.345744	CCBr	bromoethane
chbr003	mobley_7708038	122.986	-0.56	0.6	-0.467	0.068	0.093	0.093	0.008649	0.56	1.12	1.12	1.2544	0.58	0.02	1.14	1.14	1.2996	-0.091	0.469	0.469	0.219961	CCCBr	1-bromopropane
chbr004	mobley_2802855	137.012	-0.4	0.6	-0.371	0.089	0.029	0.029	0.000841	0.42	0.82	0.82	0.6724	0.7	0.02	1.1	1.1	1.21	-0.07	0.33	0.33	0.1089	CCCCBr	1-bromobutane
chbr005	mobley_3738859	151.038	-0.1	0.2	-0.342	0.073	-0.242	0.242	0.058564	0.65	0.75	0.75	0.5625	0.82	0.03	0.92	0.92	0.8464	-0.074	0.026	0.026	0.000676	CCCCCBr	1-bromo-pentane
chbr006	mobley_929676	165.064	0.18	0.6	-0.34	0.084	-0.52	0.52	0.2704	0.63	0.45	0.45	0.2025	1.08	0.03	0.9	0.9	0.81	-0.022	-0.202	0.202	0.040804	CCCCCCBr	1-bromohexane
chbr007	mobley_2517158	179.09	0.34	0.6	-0.188	0.114	-0.528	0.528	0.278784	0.82	0.48	0.48	0.2304	1.22	0.03	0.88	0.88	0.7744	-0.015	-0.355	0.355	0.126025	CCCCCCCBr	1-bromoheptane
chbr008	mobley_9015240	193.116	0.52	0.6	-0.218	0.063	-0.738	0.738	0.544644	1	0.48	0.48	0.2304	1.35	0.03	0.83	0.83	0.6889	0.318	-0.202	0.202	0.040804	CCCCCCCCBr	1-bromooctane
chbr011	mobley_7578802	252.718	-2.13	0.6	-1.996	0.068	0.134	0.134	0.017956	-0.27	1.86	1.86	3.4596	-0.53	0.02	1.6	1.6	2.56	-1.603	0.527	0.527	0.277729	C(Br)(Br)Br	bromoform
chbr012	mobley_9246351	173.826	-1.96	0.6	-1.708	0.055	0.252	0.252	0.063504	-0.36	1.6	1.6	2.56	-0.41	0.02	1.55	1.55	2.4025	-1.101	0.859	0.859	0.737881	C(Br)Br	dibromomethane
chbr013	mobley_1792062	187.852	-2.33	0.6	-3.209	0.048	-0.879	0.879	0.772641	-0.23	2.1	2.1	4.41	-1.27	0.02	1.06	1.06	1.1236	-1.7	0.63	0.63	0.3969	C(CBr)Br	1,2-dibromoethane
chbr020	mobley_9434451	122.986	-0.48	0.6	-0.564	0.1	-0.084	0.084	0.007056	0.43	0.91	0.91	0.8281	0.45	0.02	0.93	0.93	0.8649	-0.107	0.373	0.373	0.139129	CC(C)Br	2-bromopropane
chbr021	mobley_627267	137.012	-0.03	0.6	-0.462	0.105	-0.432	0.432	0.186624	0.55	0.58	0.58	0.3364	0.76	0.02	0.79	0.79	0.6241	-0.271	-0.241	0.241	0.058081	CC(C)CBr	1-bromo-2-methyl-propane
chbr022	mobley_7769613	137.012	0.84	0.6	-0.655	0.138	-1.495	1.495	2.23502	0.21	-0.63	0.63	0.3969	0.44	0.02	-0.4	0.4	0.16	0.047	-0.793	0.793	0.628849	CC(C)(C)Br	2-bromo-2-methyl-propane
chbr030	mobley_1905088	171.026	-2.38	0.2	-2.345	0.094	0.035	0.035	0.001225	-2.15	0.23	0.23	0.0529	-1.85	0.03	0.53	0.53	0.2809	-2.4	-0.02	0.02	0.0004	c1ccc(cc1)CBr	benzyl bromide
chbr040	mobley_7599023	157	-1.46	0.6	-1.34	0.127	0.12	0.12	0.0144	-1.17	0.29	0.29	0.0841	-0.95	0.03	0.51	0.51	0.2601	-1.072	0.388	0.388	0.150544	c1ccc(cc1)Br	bromobenzene
chbr041	mobley_7150646	235.892	-2.3	0.6	-1.934	0.071	0.366	0.366	0.133956	-0.94	1.36	1.36	1.8496	-1.09	0.03	1.21	1.21	1.4641	-0.748	1.552	1.552	2.4087	c1cc(ccc1Br)Br	1,4-dibromobenzene
chbr042	mobley_4494568	171.026	-1.39	0.6	-1.344	0.074	0.046	0.046	0.002116	-1.16	0.23	0.23	0.0529	-0.89	0.03	0.5	0.5	0.25	-1.008	0.382	0.382	0.145924	Cc1ccc(cc1)Br	1-bromo-4-methyl-benzene
chcl001	mobley_4434915	50.484	-0.55	0.6	-0.345	0.034	0.205	0.205	0.042025	0.57	1.12	1.12	1.2544	0.76	0.01	1.31	1.31	1.7161	0.042	0.592	0.592	0.350464	CCl	chloromethane
chcl002	mobley_2198613	64.51	-0.63	0.6	-0.414	0.036	0.216	0.216	0.046656	0.62	1.25	1.25	1.5625	0.78	0.02	1.41	1.41	1.9881	0.125	0.755	0.755	0.570025	CCCl	chloroethane
chcl003	mobley_1977493	78.536	-0.33	0.6	-0.315	0.129	0.015	0.015	0.000225	0.47	0.8	0.8	0.64	0.97	0.02	1.3	1.3	1.69	0.018	0.348	0.348	0.121104	CCCCl	1-chloropropane
chcl004	mobley_3639400	92.562	-0.16	0.6	-0.177	0.087	-0.017	0.017	0.000289	0.77	0.93	0.93	0.8649	0.99	0.02	1.15	1.15	1.3225	0.008	0.168	0.168	0.028224	CCCCCl	1-chlorobutane
chcl005	mobley_2178600	106.588	-0.1	0.2	-0.171	0.072	-0.071	0.071	0.005041	1.1	1.2	1.2	1.44	1.08	0.03	1.18	1.18	1.3924	0.477	0.577	0.577	0.332929	CCCCCCl	1-chloro-pentane
chcl006	mobley_1893937	120.614	0	0.6	-0.078	0.09	-0.078	0.078	0.006084	1.17	1.17	1.17	1.3689	1.26	0.03	1.26	1.26	1.5876	0.11	0.11	0.11	0.0121	CCCCCCCl	1-chlorohexane
chcl007	mobley_7157427	134.64	0.29	0.6	0.063	0.053	-0.227	0.227	0.051529	0.75	0.46	0.46	0.2116	1.47	0.03	1.18	1.18	1.3924	0.119	-0.171	0.171	0.029241	CCCCCCCCl	1-chloroheptane
chcl020	mobley_1231151	78.536	-0.25	0.6	-0.404	0.07	-0.154	0.154	0.023716	0.7	0.95	0.95	0.9025	0.83	0.02	1.08	1.08	1.1664	0.005	0.255	0.255	0.065025	CC(C)Cl	2-chloropropane
chcl021	mobley_6235784	92.562	0	0.6	-0.455	0.046	-0.455	0.455	0.207025	0.95	0.95	0.95	0.9025	0.93	0.02	0.93	0.93	0.8649	0.071	0.071	0.071	0.005041	CC[C@H](C)Cl	2-chlorobutane
chcl030	mobley_7047032	92.562	1.09	0.6	-0.497	0.052	-1.587	1.587	2.51857	0.56	-0.53	0.53	0.2809	0.83	0.02	-0.26	0.26	0.0676	-0.326	-1.416	1.416	2.00506	CC(C)(C)Cl	2-chloro-2-methyl-propane
chcl032	mobley_3762186	84.926	-1.31	0.6	-1.461	0.038	-0.151	0.151	0.022801	-0.12	1.19	1.19	1.4161	0.04	0.02	1.35	1.35	1.8225	-0.472	0.838	0.838	0.702244	C(Cl)Cl	dichloromethane
chcl033	mobley_2996632	119.368	-1.08	0.6	-1.12	0.046	-0.04	0.04	0.0016	0.25	1.33	1.33	1.7689	0.28	0.02	1.36	1.36	1.8496	0.263	1.343	1.343	1.80365	C(Cl)(Cl)Cl	chloroform
chcl034	mobley_6359135	153.81	0.08	0.6	1.122	0.061	1.042	1.042	1.08576	1.29	1.21	1.21	1.4641	1.19	0.02	1.11	1.11	1.2321	1.344	1.264	1.264	1.5977	C(Cl)(Cl)(Cl)Cl	carbon tetrachloride
chcl040	mobley_1857976	98.952	-1.79	0.6	-1.84	0.103	-0.05	0.05	0.0025	0.36	2.15	2.15	4.6225	-0.36	0.02	1.43	1.43	2.0449	-0.802	0.988	0.988	0.976144	C(CCl)Cl	1,2-dichloroethane
chcl041	mobley_4699732	112.978	-1.27	0.6	-1.551	0.076	-0.281	0.281	0.078961	0.45	1.72	1.72	2.9584	-0.27	0.03	1	1	1	-0.706	0.564	0.564	0.318096	C[C@@H](CCl)Cl	1,2-dichloropropane
chcl042	mobley_9624458	112.978	-1.89	0.6	-2.422	0.083	-0.532	0.532	0.283024	-0.71	1.18	1.18	1.3924	-0.42	0.02	1.47	1.47	2.1609	-1.261	0.629	0.629	0.395641	C(CCl)CCl	1,3-dichloropropane
chcl043	mobley_5286200	127.004	-2.32	0.6	-2.475	0.073	-0.155	0.155	0.024025	-0.62	1.7	1.7	2.89	-0.4	0.03	1.92	1.92	3.6864	-1.433	0.887	0.887	0.786769	C(CCCl)CCl	1,4-dichlorobutane
chcl050	mobley_3999471	98.952	-0.84	0.6	-1.233	0.059	-0.393	0.393	0.154449	0.06	0.9	0.9	0.81	0.19	0.02	1.03	1.03	1.0609	-0.37	0.47	0.47	0.2209	CC(Cl)Cl	1,1-dichloroethane
chcl051	mobley_1328465	133.394	-1.99	0.6	-2.017	0.073	-0.027	0.027	0.000729	-0.03	1.96	1.96	3.8416	-0.38	0.03	1.61	1.61	2.5921	-0.545	1.445	1.445	2.08803	C(C(Cl)Cl)Cl	1,1,2-trichloroethane
chcl052	mobley_3761215	133.394	-0.19	0.6	-0.379	0.083	-0.189	0.189	0.035721	0.64	0.83	0.83	0.6889	0.51	0.02	0.7	0.7	0.49	0.602	0.792	0.792	0.627264	CC(Cl)(Cl)Cl	1,1,1-trichloroethane
chcl053	mobley_1893815	167.836	-1.43	0.1	-1.5	0.038	-0.07	0.07	0.0049	0	1.43	1.43	2.0449	-0.09	0.03	1.34	1.34	1.7956	-0.127	1.303	1.303	1.69781	C(C(Cl)(Cl)Cl)Cl	1,1,1,2-tetrachloroethane
chcl054	mobley_6190089	167.836	-2.37	0.1	-1.944	0.095	0.426	0.426	0.181476	-0.66	1.71	1.71	2.9241	-0.53	0.03	1.84	1.84	3.3856	0.037	2.407	2.407	5.79365	C(C(Cl)Cl)(Cl)Cl	1,1,2,2-tetrachloroethane
chcl056	mobley_2492140	202.278	-1.23	0.1	-1.13	0.112	0.1	0.1	0.01	0.22	1.45	1.45	2.1025	0.06	0.03	1.29	1.29	1.6641	0.401	1.631	1.631	2.66016	C(C(Cl)(Cl)Cl)(Cl)Cl	1,1,1,2,2-pentachloroethane
chcl070	mobley_6474572	62.494	-0.59	0.6	-0.152	0.109	0.438	0.438	0.191844	1.11	1.7	1.7	2.89	1.16	0.02	1.75	1.75	3.0625	0.586	1.176	1.176	1.38298	C=CCl	chloroethylene
chcl072	mobley_9913368	96.936	-0.78	0.6	-0.25	0.108	0.53	0.53	0.2809	0.85	1.63	1.63	2.6569	1.02	0.02	1.8	1.8	3.24	0.616	1.396	1.396	1.94882	C(=C/Cl)\Cl	(E)-1,2-dichloroethylene
chcl073	mobley_4465023	96.936	-1.17	0.6	-0.174	0.066	0.996	0.996	0.992016	0.14	1.31	1.31	1.7161	1.16	0.02	2.33	2.33	5.4289	0.976	2.146	2.146	4.60532	C(=C\Cl)\Cl	(Z)-1,2-dichloroethylene
chcl074	mobley_766666	131.378	-0.44	0.6	-0.542	0.118	-0.102	0.102	0.010404	0.89	1.33	1.33	1.7689	0.82	0.02	1.26	1.26	1.5876	0.999	1.439	1.439	2.07072	C(=C(Cl)Cl)Cl	1,1,2-trichloroethylene
chcl080	mobley_468867	373.29	-2.55	0.1	-2.633	0.176	-0.083	0.083	0.006889	-0.83	1.72	1.72	2.9584	-0.97	0.04	1.58	1.58	2.4964	-1.538	1.012	1.012	1.02414	C1=C[C@@H]([C@@H]2[C@H]1[C@@]3(C(=C([C@]2(C3(Cl)Cl)Cl)Cl)Cl)Cl)Cl	heptachlor
chcl081	mobley_6733657	409.748	-3.44	0.1	-6.102	0.101	-2.662	2.662	7.08624	-3.03	0.41	0.41	0.1681	-3.23	0.04	0.21	0.21	0.0441	-4.881	-1.441	1.441	2.07648	C1[C@H]([C@@H]2[C@H]([C@H]1Cl)[C@]3(C(=C([C@@]2(C3(Cl)Cl)Cl)Cl)Cl)Cl)Cl	chlordane
chcl090	mobley_2484519	126.576	-1.93	0.2	-2.131	0.151	-0.201	0.201	0.040401	-1.87	0.06	0.06	0.0036	-1.74	0.03	0.19	0.19	0.0361	-2.389	-0.459	0.459	0.210681	c1ccc(cc1)CCl	benzyl chloride
chcl100	mobley_4845722	284.76	-2.33	1.16	-2.846	0.088	-0.516	0.516	0.266256	0.35	2.68	2.68	7.1824	0.38	0.04	2.71	2.71	7.3441	-0.051	2.279	2.279	5.19384	c1(c(c(c(c(c1Cl)Cl)Cl)Cl)Cl)Cl	hexachlorobenzene
chcl101	mobley_7608462	112.55	-1.12	0.6	-0.321	0.071	0.799	0.799	0.638401	-0.72	0.4	0.4	0.16	-0.47	0.02	0.65	0.65	0.4225	-0.613	0.507	0.507	0.257049	c1ccc(cc1)Cl	chlorobenzene
chcl102	mobley_2489709	146.992	-1.36	0.6	-1.173	0.094	0.187	0.187	0.034969	-0.72	0.64	0.64	0.4096	-0.55	0.03	0.81	0.81	0.6561	-0.54	0.82	0.82	0.6724	c1ccc(c(c1)Cl)Cl	1,2-dichlorobenzene
chcl103	mobley_1079207	146.992	-0.98	0.6	-0.566	0.064	0.414	0.414	0.171396	-0.34	0.64	0.64	0.4096	-0.11	0.03	0.87	0.87	0.7569	-0.219	0.761	0.761	0.579121	c1cc(cc(c1)Cl)Cl	1,3-dichlorobenzene
chcl104	mobley_4553008	146.992	-1.01	0.6	-0.765	0.087	0.245	0.245	0.060025	-0.21	0.8	0.8	0.64	-0.19	0.03	0.82	0.82	0.6724	-0.437	0.573	0.573	0.328329	c1cc(ccc1Cl)Cl	1,4-dichlorobenzene
chcl105	mobley_3980099	181.434	-1.24	0.6	-1.646	0.096	-0.406	0.406	0.164836	-0.54	0.7	0.7	0.49	-0.51	0.03	0.73	0.73	0.5329	-0.486	0.754	0.754	0.568516	c1cc(c(c(c1)Cl)Cl)Cl	1,2,3-trichlorobenzene
chcl106	mobley_7814642	181.434	-1.12	0.6	-1.286	0.086	-0.166	0.166	0.027556	-0.03	1.09	1.09	1.1881	-0.12	0.03	1	1	1	-0.256	0.864	0.864	0.746496	c1cc(c(cc1Cl)Cl)Cl	1,2,4-trichlorobenzene
chcl107	mobley_2681549	181.434	-0.78	0.6	-0.73	0.093	0.05	0.05	0.0025	0.38	1.16	1.16	1.3456	0.33	0.03	1.11	1.11	1.2321	0.221	1.001	1.001	1.002	c1c(cc(cc1Cl)Cl)Cl	1,3,5-trichlorobenzene
chcl108	mobley_4219614	215.876	-1.34	0.6	-2.09	0.135	-0.75	0.75	0.5625	-0.01	1.33	1.33	1.7689	-0.3	0.03	1.04	1.04	1.0816	-0.459	0.881	0.881	0.776161	c1cc(c(c(c1Cl)Cl)Cl)Cl	1,2,3,4-tetrachlorobenzene
chcl109	mobley_1855337	215.876	-1.62	0.6	-1.505	0.083	0.115	0.115	0.013225	0.15	1.77	1.77	3.1329	0.14	0.03	1.76	1.76	3.0976	0.136	1.756	1.756	3.08354	c1c(cc(c(c1Cl)Cl)Cl)Cl	1,2,3,5-tetrachlorobenzene
chcl110	mobley_6804509	215.876	-1.34	0.6	-1.664	0.174	-0.324	0.324	0.104976	0.16	1.5	1.5	2.25	0.04	0.03	1.38	1.38	1.9044	-0.051	1.289	1.289	1.66152	c1c(c(cc(c1Cl)Cl)Cl)Cl	1,2,4,5-tetrachlorobenzene
chcl111	mobley_1760914	126.576	-1.14	0.6	-0.469	0.152	0.671	0.671	0.450241	-0.56	0.58	0.58	0.3364	-0.47	0.03	0.67	0.67	0.4489	-0.577	0.563	0.563	0.316969	Cc1ccccc1Cl	1-chloro-2-methyl-benzene
chcl121	mobley_9717937	188.642	-2.69	0.1	-2.019	0.047	0.671	0.671	0.450241	-2.65	0.04	0.04	0.0016	-2.51	0.03	0.18	0.18	0.0324	-2.744	-0.054	0.054	0.002916	c1ccc(cc1)c2ccccc2Cl	1-chloro-2-phenyl-benzene
chcl122	mobley_6359156	223.084	-2.46	0.1	-1.777	0.086	0.683	0.683	0.466489	-2.18	0.28	0.28	0.0784	-1.9	0.04	0.56	0.56	0.3136	-1.855	0.605	0.605	0.366025	c1ccc(cc1)c2cc(ccc2Cl)Cl	1,4-dichloro-2-phenyl-benzene
chcl123	mobley_5538249	257.526	-2.16	0.1	-1.795	0.153	0.365	0.365	0.133225	-1.39	0.77	0.77	0.5929	-1.15	0.04	1.01	1.01	1.0201	-1.657	0.503	0.503	0.253009	c1ccc(cc1)c2c(cc(cc2Cl)Cl)Cl	1,3,5-trichloro-2-phenyl-benzene
chcl124	mobley_5561855	326.41	-1.96	0.1	-1.627	0.079	0.333	0.333	0.110889	-0.17	1.79	1.79	3.2041	-0.48	0.04	1.48	1.48	2.1904	-0.795	1.165	1.165	1.35722	c1cc(c(c(c1)Cl)c2c(cc(cc2Cl)Cl)Cl)Cl	1,3,5-trichloro-2-(2,6-dichlorophenyl)benzene
chcl125	mobley_1034539	360.852	-3.04	0.1	-3.998	0.158	-0.958	0.958	0.917764	-0.83	2.21	2.21	4.8841	-1.08	0.04	1.96	1.96	3.8416	-1.42	1.62	1.62	2.6244	c1cc(c(cc1c2cc(c(c(c2Cl)Cl)Cl)Cl)Cl)Cl	1,2,3,4-tetrachloro-5-(3,4-dichlorophenyl)benzene
chcl126	mobley_3269819	395.294	-3.17	0.1	-4.708	0.079	-1.538	1.538	2.36544	-0.36	2.81	2.81	7.8961	-0.82	0.04	2.35	2.35	5.5225	-1.235	1.935	1.935	3.74423	c1c(cc(c(c1Cl)Cl)Cl)c2cc(c(c(c2Cl)Cl)Cl)Cl	1,2,3,4-tetrachloro-5-(3,4,5-trichlorophenyl)benzene
chcl127	mobley_5456566	498.62	-2.98	1	-3.472	0.218	-0.492	0.492	0.242064	1.12	4.1	4.1	16.81	0.76	0.05	3.74	3.74	13.9876	0.725	3.705	3.705	13.727	c1(c(c(c(c(c1Cl)Cl)Cl)Cl)Cl)c2c(c(c(c(c2Cl)Cl)Cl)Cl)Cl	1,2,3,4,5-pentachloro-6-(2,3,4,5,6-pentachlorophenyl)benzene
chcl128	mobley_628951	291.968	-2.28	0.12	-1.923	0.125	0.357	0.357	0.127449	-1.5	0.78	0.78	0.6084	-1.23	0.04	1.05	1.05	1.1025	-1.156	1.124	1.124	1.26338	c1cc(c(c(c1)Cl)c2c(cccc2Cl)Cl)Cl	1,3-dichloro-2-(2,6-dichlorophenyl)benzene
chcl129	mobley_667278	395.294	-4.4	0.1	-4.113	0.103	0.287	0.287	0.082369	-0.53	3.87	3.87	14.9769	-0.81	0.04	3.59	3.59	12.8881	-0.881	3.519	3.519	12.3834	c1cc(c(c(c1c2cc(c(c(c2Cl)Cl)Cl)Cl)Cl)Cl)Cl	1,2,3,4-tetrachloro-5-(2,3,4-trichlorophenyl)benzene
chcl130	mobley_8208692	429.736	-4.61	0.25	-3.514	0.135	1.096	1.096	1.20122	-0.22	4.39	4.39	19.2721	-0.04	0.05	4.57	4.57	20.8849	0.019	4.629	4.629	21.4276	c1c(c(c(c(c1Cl)Cl)Cl)Cl)c2c(cc(c(c2Cl)Cl)Cl)Cl	1,2,3,4-tetrachloro-5-(2,3,4,6-tetrachlorophenyl)benzene
chcl131	mobley_8311303	360.852	-4.38	0.22	-3.549	0.073	0.831	0.831	0.690561	-0.5	3.88	3.88	15.0544	-0.7	0.04	3.68	3.68	13.5424	-0.985	3.395	3.395	11.526	c1cc(c(cc1c2c(c(cc(c2Cl)Cl)Cl)Cl)Cl)Cl	1,2,4,5-tetrachloro-3-(3,4-dichlorophenyl)benzene
chcl132	mobley_8823527	326.41	-3.61	0.13	-3.007	0.119	0.603	0.603	0.363609	-0.8	2.81	2.81	7.8961	-0.92	0.04	2.69	2.69	7.2361	-1.467	2.143	2.143	4.59245	c1cc(c(cc1Cl)c2cc(c(c(c2)Cl)Cl)Cl)Cl	1,2,3-trichloro-5-(2,5-dichlorophenyl)benzene
chcl133	mobley_9510785	291.968	-3.48	1	-2.879	0.041	0.601	0.601	0.361201	-1.66	1.82	1.82	3.3124	-1.31	0.04	2.17	2.17	4.7089	-1.563	1.917	1.917	3.67489	c1ccc(cc1)c2cc(c(c(c2Cl)Cl)Cl)Cl	1,2,3,4-tetrachloro-5-phenyl-benzene
chi001	mobley_4364398	141.934	-0.89	0.6	-0.702	0.035	0.188	0.188	0.035344	-0.85	0.04	0.04	0.0016	-0.64	0.02	0.25	0.25	0.0625	-0.127	0.763	0.763	0.582169	CI	iodomethane
chi002	mobley_1107178	155.96	-0.74	0.6	-0.65	0.036	0.09	0.09	0.0081	-0.75	-0.01	0.01	0.0001	-0.61	0.02	0.13	0.13	0.0169	-0.437	0.303	0.303	0.091809	CCI	iodoethane
chi003	mobley_1199854	169.986	-0.53	0.6	-0.467	0.063	0.063	0.063	0.003969	-0.59	-0.06	0.06	0.0036	-0.44	0.02	0.09	0.09	0.0081	-0.488	0.042	0.042	0.001764	CCCI	1-iodopropane
chi004	mobley_8772587	184.012	-0.25	0.6	-0.443	0.091	-0.193	0.193	0.037249	-1	-0.75	0.75	0.5625	-0.22	0.03	0.03	0.03	0.0009	-0.344	-0.094	0.094	0.008836	CCCCI	1-iodobutane
chi005	mobley_8525830	198.038	-0.14	0.6	-0.339	0.115	-0.199	0.199	0.039601	-0.41	-0.27	0.27	0.0729	-0.11	0.03	0.03	0.03	0.0009	-0.312	-0.172	0.172	0.029584	CCCCCI	1-iodopentane
chi006	mobley_6250025	212.064	0.08	0.6	-0.245	0.096	-0.325	0.325	0.105625	-0.07	-0.15	0.15	0.0225	0.04	0.03	-0.04	0.04	0.0016	-0.275	-0.355	0.355	0.126025	CCCCCCI	1-iodohexane
chi007	mobley_4759887	226.09	0.27	0.6	-0.202	0.061	-0.472	0.472	0.222784	-0.22	-0.49	0.49	0.2401	0.23	0.03	-0.04	0.04	0.0016	-0.186	-0.456	0.456	0.207936	CCCCCCCI	1-iodoheptane
chi020	mobley_210639	169.986	-0.46	0.6	-0.53	0.047	-0.07	0.07	0.0049	-0.75	-0.29	0.29	0.0841	-0.49	0.02	-0.03	0.03	0.0009	-0.505	-0.045	0.045	0.002025	CC(C)I	2-iodopropane
chi030	mobley_664966	267.826	-2.49	0.6	-1.591	0.061	0.899	0.899	0.808201	-1.79	0.7	0.7	0.49	-1.88	0.02	0.61	0.61	0.3721	-0.863	1.627	1.627	2.64713	C(I)I	diiodomethane
chi100	mobley_3398536	204	-1.74	0.6	-1.732	0.067	0.008	0.008	6.4e-05	-1.12	0.62	0.62	0.3844	-1.06	0.03	0.68	0.68	0.4624	-1.362	0.378	0.378	0.142884	c1ccc(cc1)I	iodobenzene
chn001	mobley_63712	99.174	-3.88	0.6	-3.898	0.113	-0.018	0.018	0.000324	-3.809	0.071	0.071	0.005041	-3.47	0.03	0.41	0.41	0.1681	-0.396	3.484	3.484	12.1383	CN1CCCCC1	1-methylpiperidine
chn002	mobley_9209581	59.112	-3.2	0.6	-2.73	0.046	0.47	0.47	0.2209	-2.627	0.573	0.573	0.328329	-2.64	0.02	0.56	0.56	0.3136	0.148	3.348	3.348	11.2091	CN(C)C	N,N-dimethylmethanamine
chn003	mobley_8449031	101.19	-3.22	0.6	-2.392	0.139	0.828	0.828	0.685584	-2.772	0.448	0.448	0.200704	-1.96	0.03	1.26	1.26	1.5876	1.125	4.345	4.345	18.879	CCN(CC)CC	N,N-diethylethanamine
chn004	mobley_4059279	114.192	-7.58	0.6	-7.927	0.115	-0.347	0.347	0.120409	-8.132	-0.552	0.552	0.304704	-7.87	0.03	-0.29	0.29	0.0841	-2.23	5.35	5.35	28.6225	CN1CCN(CC1)C	1,4-dimethylpiperazine
chn010	mobley_6714389	31.06	-4.55	0.6	-4.268	0.115	0.282	0.282	0.079524	-2.366	2.184	2.184	4.76986	-3.58	0.02	0.97	0.97	0.9409	-2.954	1.596	1.596	2.54722	CN	methanamine
chn011	mobley_2410897	45.086	-4.5	0.6	-4.276	0.024	0.224	0.224	0.050176	-2.493	2.007	2.007	4.02805	-3.16	0.02	1.34	1.34	1.7956	-3.062	1.438	1.438	2.06784	CCN	ethanamine
chn012	mobley_9185328	59.112	-4.39	0.6	-4.289	0.127	0.101	0.101	0.010201	-2.533	1.857	1.857	3.44845	-3.05	0.02	1.34	1.34	1.7956	-3.91	0.48	0.48	0.2304	CCCN	propan-1-amine
chn013	mobley_9733743	73.138	-4.24	0.6	-4.208	0.069	0.032	0.032	0.001024	-2.348	1.892	1.892	3.57966	-2.96	0.03	1.28	1.28	1.6384	-3.588	0.652	0.652	0.425104	CCCCN	butan-1-amine
chn014	mobley_7142697	87.164	-4.09	0.6	-4.153	0.057	-0.063	0.063	0.003969	-2.126	1.964	1.964	3.8573	-2.83	0.03	1.26	1.26	1.5876	-3.398	0.692	0.692	0.478864	CCCCCN	pentan-1-amine
chn016	mobley_718988	115.216	-3.79	0.6	-3.859	0.097	-0.069	0.069	0.004761	-2.245	1.545	1.545	2.38702	-2.55	0.03	1.24	1.24	1.5376	-3.325	0.465	0.465	0.216225	CCCCCCCN	heptan-1-amine
chn017	mobley_6248915	129.242	-3.65	0.6	-4.001	0.121	-0.351	0.351	0.123201	-2.057	1.593	1.593	2.53765	-2.59	0.03	1.06	1.06	1.1236	-3.082	0.568	0.568	0.322624	CCCCCCCCN	octan-1-amine
chn020	mobley_1036761	99.174	-4.59	0.6	-5.307	0.095	-0.717	0.717	0.514089	-3.466	1.124	1.124	1.26338	-3.95	0.03	0.64	0.64	0.4096	-4.957	-0.367	0.367	0.134689	C1CCC(CC1)N	cyclohexanamine
chn030	mobley_5692472	45.086	-4.29	0.6	-3.507	0.039	0.783	0.783	0.613089	-2.591	1.699	1.699	2.8866	-2.99	0.02	1.3	1.3	1.69	-1.595	2.695	2.695	7.26302	CNC	N-methylmethanamine
chn031	mobley_8426916	73.138	-4.07	0.6	-3.478	0.095	0.592	0.592	0.350464	-2.422	1.648	1.648	2.7159	-2.99	0.03	1.08	1.08	1.1664	-1.289	2.781	2.781	7.73396	CCNCC	N-ethylethanamine
chn032	mobley_2958326	101.19	-3.65	0.6	-2.82	0.099	0.83	0.83	0.6889	-2.018	1.632	1.632	2.66342	-2.23	0.03	1.42	1.42	2.0164	-1.81	1.84	1.84	3.3856	CCCNCCC	N-propylpropan-1-amine
chn034	mobley_7860938	129.242	-3.24	0.6	-2.799	0.143	0.441	0.441	0.194481	-1.762	1.478	1.478	2.18448	-2.08	0.03	1.16	1.16	1.3456	-0.969	2.271	2.271	5.15744	CCCCNCCCC	N-butylbutan-1-amine
chn040	mobley_6266306	57.096	-5.56	0.6	-4.518	0.067	1.042	1.042	1.08576	-3.719	1.841	1.841	3.38928	-3.86	0.02	1.7	1.7	2.89	-2.409	3.151	3.151	9.9288	C1CNC1	azetidine
chn050	mobley_646007	71.122	-5.48	0.6	-4.436	0.107	1.044	1.044	1.08994	-3.538	1.942	1.942	3.77136	-4.28	0.02	1.2	1.2	1.44	-2.276	3.204	3.204	10.2656	C1CCNC1	pyrrolidine
chn060	mobley_6309289	85.148	-5.11	0.6	-4.825	0.133	0.285	0.285	0.081225	-3.578	1.532	1.532	2.34702	-3.87	0.03	1.24	1.24	1.5376	-2.35	2.76	2.76	7.6176	C1CCNCC1	piperidine
chn070	mobley_951560	86.14	-7.4	0.6	-10.111	0.149	-2.711	2.711	7.34952	-7.659	-0.259	0.259	0.067081	-8.48	0.03	-1.08	1.08	1.1664	-5.544	1.856	1.856	3.44474	C1CNCCN1	piperazine
chn071	mobley_2771569	100.166	-7.77	0.6	-9.313	0.071	-1.543	1.543	2.38085	-8.159	-0.389	0.389	0.151321	-8.17	0.03	-0.4	0.4	0.16	-4.569	3.201	3.201	10.2464	CN1CCNCC1	1-methylpiperazine
chn100	mobley_3843583	143.182	-7.28	0.6	-6.946	0.08	0.334	0.334	0.111556	-7.795	-0.515	0.515	0.265225	-7.78	0.03	-0.5	0.5	0.25	-5.6	1.68	1.68	2.8224	c1ccc2c(c1)cccc2N	naphthalen-1-amine
chn101	mobley_3264884	143.182	-7.47	0.6	-7.257	0.143	0.213	0.213	0.045369	-7.862	-0.392	0.392	0.153664	-8	0.03	-0.53	0.53	0.2809	-6.052	1.418	1.418	2.01072	c1ccc2cc(ccc2c1)N	naphthalen-2-amine
chn110	mobley_4883284	93.126	-5.49	0.6	-5.186	0.086	0.304	0.304	0.092416	-5.101	0.389	0.389	0.151321	-5.54	0.03	-0.05	0.05	0.0025	-4.203	1.287	1.287	1.65637	c1ccc(cc1)N	aniline
chn111	mobley_3187514	107.152	-5.53	0.6	-5.173	0.052	0.357	0.357	0.127449	-5.169	0.361	0.361	0.130321	-5.33	0.03	0.2	0.2	0.04	-3.982	1.548	1.548	2.3963	Cc1ccccc1N	2-methylaniline
chn112	mobley_5518547	107.152	-5.57	0.6	-5.331	0.099	0.239	0.239	0.057121	-5.213	0.357	0.357	0.127449	-5.49	0.03	0.08	0.08	0.0064	-3.939	1.631	1.631	2.66016	Cc1ccc(cc1)N	4-methylaniline
chn113	mobley_5571660	121.178	-5.21	0.6	-5.182	0.097	0.028	0.028	0.000784	-5.156	0.054	0.054	0.002916	-5.57	0.03	-0.36	0.36	0.1296	-3.848	1.362	1.362	1.85504	Cc1cccc(c1N)C	2,6-dimethylaniline
chn114	mobley_7774695	107.152	-4.69	0.6	-5.059	0.093	-0.369	0.369	0.136161	-5.362	-0.672	0.672	0.451584	-5.72	0.03	-1.03	1.03	1.0609	-3.871	0.819	0.819	0.670761	CNc1ccccc1	N-methylaniline
chn115	mobley_5326154	121.178	-3.45	0.6	-3.865	0.111	-0.415	0.415	0.172225	-4.655	-1.205	1.205	1.45202	-4.43	0.03	-0.98	0.98	0.9604	-3.012	0.438	0.438	0.191844	CN(C)c1ccccc1	N,N-dimethylaniline
chn130	mobley_2837389	67.09	-4.78	0.6	-5.759	0.076	-0.979	0.979	0.958441	-4.713	0.067	0.067	0.004489	-4.01	0.02	0.77	0.77	0.5929	-6.173	-1.393	1.393	1.94045	c1cc[nH]c1	pyrrole
chn131	mobley_3775790	81.116	-2.89	0.6	-3.124	0.111	-0.234	0.234	0.054756	-3.068	-0.178	0.178	0.031684	-2.37	0.02	0.52	0.52	0.2704	-4.059	-1.169	1.169	1.36656	Cn1cccc1	1-methylpyrrole
chn140	mobley_296847	79.1	-4.69	0.6	-4.224	0.031	0.466	0.466	0.217156	-3.289	1.401	1.401	1.9628	-3.51	0.02	1.18	1.18	1.3924	-2.985	1.705	1.705	2.90702	c1ccncc1	pyridine
chn141	mobley_4287564	93.126	-4.63	0.6	-4.532	0.065	0.098	0.098	0.009604	-3.138	1.492	1.492	2.22606	-3.5	0.03	1.13	1.13	1.2769	-2.852	1.778	1.778	3.16128	Cc1ccccn1	2-methylpyridine
chn142	mobley_5977084	93.126	-4.77	0.6	-4.14	0.053	0.63	0.63	0.3969	-3.14	1.63	1.63	2.6569	-3.22	0.03	1.55	1.55	2.4025	-2.424	2.346	2.346	5.50372	Cc1cccnc1	3-methylpyridine
chn143	mobley_1520842	93.126	-4.93	0.6	-4.402	0.052	0.528	0.528	0.278784	-3.174	1.756	1.756	3.08354	-3.34	0.03	1.59	1.59	2.5281	-3.004	1.926	1.926	3.70948	Cc1ccncc1	4-methylpyridine
chn144	mobley_8746821	107.152	-4.82	0.6	-4.446	0.069	0.374	0.374	0.139876	-3.35	1.47	1.47	2.1609	-3.37	0.03	1.45	1.45	2.1025	-2.622	2.198	2.198	4.8312	Cc1cccnc1C	2,3-dimethylpyridine
chn145	mobley_8861672	107.152	-4.86	0.6	-4.378	0.064	0.482	0.482	0.232324	-3.596	1.264	1.264	1.5977	-3.28	0.03	1.58	1.58	2.4964	-3.036	1.824	1.824	3.32698	Cc1ccnc(c1)C	2,4-dimethylpyridine
chn146	mobley_9507933	107.152	-4.72	0.6	-4.233	0.099	0.487	0.487	0.237169	-3.089	1.631	1.631	2.66016	-3.17	0.03	1.55	1.55	2.4025	-2.557	2.163	2.163	4.67857	Cc1ccc(nc1)C	2,5-dimethylpyridine
chn147	mobley_4584540	107.152	-4.59	0.6	-4.662	0.081	-0.072	0.072	0.005184	-3.417	1.173	1.173	1.37593	-3.44	0.03	1.15	1.15	1.3225	-2.915	1.675	1.675	2.80563	Cc1cccc(n1)C	2,6-dimethylpyridine
chn148	mobley_2371092	107.152	-5.22	0.6	-4.326	0.156	0.894	0.894	0.799236	-3.457	1.763	1.763	3.10817	-3.2	0.03	2.02	2.02	4.0804	-3.201	2.019	2.019	4.07636	Cc1ccncc1C	3,4-dimethylpyridine
chn149	mobley_1363784	107.152	-4.84	0.6	-4.031	0.061	0.809	0.809	0.654481	-2.847	1.993	1.993	3.97205	-2.87	0.03	1.97	1.97	3.8809	-2.541	2.299	2.299	5.2854	Cc1cc(cnc1)C	3,5-dimethylpyridine
chn150	mobley_6988468	107.152	-4.33	0.6	-4.331	0.073	-0.001	0.001	1e-06	-3.339	0.991	0.991	0.982081	-3.31	0.03	1.02	1.02	1.0404	-1.979	2.351	2.351	5.5272	CCc1ccccn1	2-ethylpyridine
chn151	mobley_4884177	107.152	-4.59	0.6	-4.081	0.098	0.509	0.509	0.259081	-2.977	1.613	1.613	2.60177	-2.96	0.03	1.63	1.63	2.6569	-2.874	1.716	1.716	2.94466	CCc1cccnc1	3-ethylpyridine
chn152	mobley_6303022	107.152	-4.73	0.6	-4.192	0.063	0.538	0.538	0.289444	-2.949	1.781	1.781	3.17196	-3.19	0.03	1.54	1.54	2.3716	-2.857	1.873	1.873	3.50813	CCc1ccncc1	4-ethylpyridine
chn160	mobley_8966374	94.118	-5.51	0.6	-5.637	0.109	-0.127	0.127	0.016129	-5.837	-0.327	0.327	0.106929	-6.16	0.03	-0.65	0.65	0.4225	-2.89	2.62	2.62	6.8644	Cc1cnccn1	2-methylpyrazine
chn161	mobley_5220185	108.144	-5.45	0.6	-5.487	0.035	-0.037	0.037	0.001369	-5.308	0.142	0.142	0.020164	-5.81	0.03	-0.36	0.36	0.1296	-2.127	3.323	3.323	11.0423	CCc1cnccn1	2-ethylpyrazine
chn162	mobley_2693089	136.196	-5.04	0.6	-5.163	0.043	-0.123	0.123	0.015129	-5.041	-0.001	0.001	1e-06	-5.5	0.03	-0.46	0.46	0.2116	-2.578	2.462	2.462	6.06144	CC(C)Cc1cnccn1	2-isobutylpyrazine
chn190	mobley_5857	129.156	-5.72	0.6	-6.02	0.052	-0.3	0.3	0.09	-4.753	0.967	0.967	0.935089	-4.99	0.03	0.73	0.73	0.5329	-4.481	1.239	1.239	1.53512	c1ccc2c(c1)cccn2	quinoline
chn200	mobley_7532833	41.054	-3.88	0.6	-4.038	0.025	-0.158	0.158	0.024964	-2.44	1.44	1.44	2.0736	-2.79	0.02	1.09	1.09	1.1881	-3.997	-0.117	0.117	0.013689	CC#N	acetonitrile
chn201	mobley_4305650	55.08	-3.84	0.6	-3.781	0.06	0.059	0.059	0.003481	-2.132	1.708	1.708	2.91726	-2.49	0.02	1.35	1.35	1.8225	-3.722	0.118	0.118	0.013924	CCC#N	propanenitrile
chn202	mobley_8221999	69.106	-3.64	0.6	-3.614	0.045	0.026	0.026	0.000676	-2.179	1.461	1.461	2.13452	-2.29	0.02	1.35	1.35	1.8225	-3.732	-0.092	0.092	0.008464	CCCC#N	butanenitrile
chn203	mobley_4893032	83.132	-3.52	0.6	-3.538	0.027	-0.018	0.018	0.000324	-2.049	1.471	1.471	2.16384	-2.15	0.02	1.37	1.37	1.8769	-3.823	-0.303	0.303	0.091809	CCCCC#N	pentanenitrile
chn204	mobley_2451097	103.12	-4.1	0.6	-4.006	0.141	0.094	0.094	0.008836	-3.133	0.967	0.967	0.935089	-3.24	0.03	0.86	0.86	0.7396	-4.494	-0.394	0.394	0.155236	c1ccc(cc1)C#N	benzonitrile
cho001	mobley_7015518	46.068	-1.91	0.6	-1.329	0.053	0.581	0.581	0.337561	-0.627	1.283	1.283	1.64609	-0.85	0.02	1.06	1.06	1.1236	-0.283	1.627	1.627	2.64713	COC	methoxymethane
cho002	mobley_6911232	60.094	-2.1	0.6	-1.455	0.041	0.645	0.645	0.416025	-0.701	1.399	1.399	1.9572	-0.71	0.02	1.39	1.39	1.9321	-0.275	1.825	1.825	3.33062	CCOC	methoxyethane
cho003	mobley_2422586	74.12	-1.66	0.6	-1.385	0.067	0.275	0.275	0.075625	-0.594	1.066	1.066	1.13636	-0.6	0.02	1.06	1.06	1.1236	-0.759	0.901	0.901	0.811801	CCCOC	1-methoxypropane
cho010	mobley_1144156	74.12	-1.59	0.6	-1.451	0.071	0.139	0.139	0.019321	-0.607	0.983	0.983	0.966289	-0.62	0.02	0.97	0.97	0.9409	-0.036	1.554	1.554	2.41492	CCOCC	ethoxyethane
cho011	mobley_7542832	102.172	-1.16	0.6	-1.166	0.049	-0.006	0.006	3.6e-05	-0.512	0.648	0.648	0.419904	0	0.03	1.16	1.16	1.3456	-1.688	-0.528	0.528	0.278784	CCCOCCC	1-propoxypropane
cho012	mobley_129464	130.224	-0.83	0.6	-0.84	0.045	-0.01	0.01	0.0001	-0.339	0.491	0.491	0.241081	0.14	0.03	0.97	0.97	0.9409	-0.218	0.612	0.612	0.374544	CCCCOCCCC	1-butoxybutane
cho020	mobley_3269565	74.12	-2.01	0.6	-1.512	0.076	0.498	0.498	0.248004	-0.707	1.303	1.303	1.69781	-0.66	0.02	1.35	1.35	1.8225	-0.589	1.421	1.421	2.01924	CC(C)OC	2-methoxypropane
cho021	mobley_9794857	88.146	-2.21	0.6	-1.583	0.071	0.627	0.627	0.393129	-0.961	1.249	1.249	1.56	-0.69	0.03	1.52	1.52	2.3104	-0.605	1.605	1.605	2.57603	CC(C)(C)OC	2-methoxy-2-methyl-propane
cho022	mobley_1615431	102.172	-0.53	0.6	-1.193	0.079	-0.663	0.663	0.439569	-0.737	-0.207	0.207	0.042849	-0.18	0.03	0.35	0.35	0.1225	-1.42	-0.89	0.89	0.7921	CC(C)OC(C)C	2-isopropoxypropane
cho031	mobley_4630641	90.12	-4.84	0.6	-4.235	0.067	0.605	0.605	0.366025	-2.992	1.848	1.848	3.4151	-3.1	0.03	1.74	1.74	3.0276	-1.645	3.195	3.195	10.208	COCCOC	1,2-dimethoxyethane
cho032	mobley_4690963	118.172	-3.54	0.6	-4.345	0.05	-0.805	0.805	0.648025	-3.121	0.419	0.419	0.175561	-3.42	0.04	0.12	0.12	0.0144	-1.148	2.392	2.392	5.72166	CCOCCOCC	1,2-diethoxyethane
cho041	mobley_3083321	76.094	-2.93	0.2	-3.416	0.067	-0.486	0.486	0.236196	-2.355	0.575	0.575	0.330625	-3.22	0.04	-0.29	0.29	0.0841	-1.998	0.932	0.932	0.868624	COCOC	dimethoxymethane
cho043	mobley_3686115	118.172	-3.28	0.2	-3.042	0.116	0.238	0.238	0.056644	-2.235	1.045	1.045	1.09203	-1.79	0.04	1.49	1.49	2.2201	-1.125	2.155	2.155	4.64403	CCOC(C)OCC	1,1-diethoxyethane
cho044	mobley_550662	120.146	-4.42	0.6	-3.934	0.057	0.486	0.486	0.236196	-4.63	-0.21	0.21	0.0441	-3.7	0.04	0.72	0.72	0.5184	-2.431	1.989	1.989	3.95612	CC(OC)(OC)OC	1,1,1-trimethoxyethane
cho045	mobley_5747981	150.172	-5.73	0.6	-6.21	0.14	-0.48	0.48	0.2304	-6.2	-0.47	0.47	0.2209	-5.44	0.04	0.29	0.29	0.0841	-3.665	2.065	2.065	4.26422	COCC(OC)(OC)OC	1,1,1,2-tetramethoxyethane
cho050	mobley_8882696	72.104	-3.47	0.6	-2.672	0.083	0.798	0.798	0.636804	-1.886	1.584	1.584	2.50906	-2.2	0.02	1.27	1.27	1.6129	-2.305	1.165	1.165	1.35722	C1CCOC1	tetrahydrofuran
cho051	mobley_3395921	86.13	-3.12	0.6	-2.597	0.135	0.523	0.523	0.273529	-1.647	1.473	1.473	2.16973	-1.81	0.02	1.31	1.31	1.7161	-1.724	1.396	1.396	1.94882	C1CCOCC1	tetrahydropyran
cho052	mobley_6739648	88.104	-5.06	0.6	-4.825	0.102	0.235	0.235	0.055225	-3.628	1.432	1.432	2.05062	-4.27	0.02	0.79	0.79	0.6241	-4.064	0.996	0.996	0.992016	C1COCCO1	1,4-dioxane
cho053	mobley_5056289	86.13	-3.3	0.6	-2.665	0.048	0.635	0.635	0.403225	-1.815	1.485	1.485	2.20522	-1.98	0.02	1.32	1.32	1.7424	-2.424	0.876	0.876	0.767376	C[C@H]1CCCO1	2-methyltetrahydrofuran
cho054	mobley_8785107	100.156	-2.92	0.6	-2.621	0.074	0.299	0.299	0.089401	-1.802	1.118	1.118	1.24992	-1.79	0.03	1.13	1.13	1.2769	-2.149	0.771	0.771	0.594441	C[C@H]1CC[C@@H](O1)C	2,5-dimethyltetrahydrofuran
cho070	mobley_6102880	170.2	-2.87	0.69	-1.898	0.067	0.972	0.972	0.944784	-2.885	-0.015	0.015	0.000225	-2.81	0.03	0.06	0.06	0.0036	-2.707	0.163	0.163	0.026569	c1ccc(cc1)Oc2ccccc2	diphenyl ether
cho071	mobley_172879	184.184	-3.15	0.1	-5.187	0.134	-2.037	2.037	4.14937	-4.049	-0.899	0.899	0.808201	-4.9	0.02	-1.75	1.75	3.0625	-3.335	-0.185	0.185	0.034225	c1ccc2c(c1)Oc3ccccc3O2	dibenzo-p-dioxin
cho080	mobley_7295828	108.134	-2.45	0.6	-2.209	0.104	0.241	0.241	0.058081	-2.495	-0.045	0.045	0.002025	-2.32	0.03	0.13	0.13	0.0169	-2.065	0.385	0.385	0.148225	COc1ccccc1	anisole
cho081	mobley_4934872	196.238	-5.23	0.6	-5.762	0.103	-0.532	0.532	0.283024	-5.516	-0.286	0.286	0.081796	-5.2	0.04	0.03	0.03	0.0009	-4.641	0.589	0.589	0.346921	CCOC(OCC)Oc1ccccc1	diethoxymethoxybenzene
cho082	mobley_2613240	138.16	-5.33	0.1	-4.225	0.131	1.105	1.105	1.22103	-4.459	0.871	0.871	0.758641	-4.05	0.03	1.28	1.28	1.6384	-3.769	1.561	1.561	2.43672	COc1ccccc1OC	1,2-dimethoxybenzene
cho083	mobley_2763835	122.16	-2.22	0.6	-2.188	0.109	0.032	0.032	0.001024	-2.436	-0.216	0.216	0.046656	-2.25	0.03	-0.03	0.03	0.0009	-1.91	0.31	0.31	0.0961	CCOc1ccccc1	ethoxybenzene
cho101	mobley_1636752	32.042	-5.1	0.6	-4.646	0.047	0.454	0.454	0.206116	-2.927	2.173	2.173	4.72193	-3.49	0.02	1.61	1.61	2.5921	-4.112	0.988	0.988	0.976144	CO	methanol
cho102	mobley_2310185	46.068	-5	0.6	-4.68	0.051	0.32	0.32	0.1024	-3.235	1.765	1.765	3.11523	-3.39	0.02	1.61	1.61	2.5921	-4.223	0.777	0.777	0.603729	CCO	ethanol
cho103	mobley_313406	60.094	-4.85	0.6	-4.584	0.068	0.266	0.266	0.070756	-2.942	1.908	1.908	3.64046	-3.33	0.02	1.52	1.52	2.3104	-5.016	-0.166	0.166	0.027556	CCCO	propan-1-ol
cho104	mobley_1019269	74.12	-4.72	0.6	-4.592	0.132	0.128	0.128	0.016384	-3.027	1.693	1.693	2.86625	-3.23	0.03	1.49	1.49	2.2201	-4.677	0.043	0.043	0.001849	CCCCO	butan-1-ol
cho105	mobley_5759258	88.146	-4.57	0.6	-4.462	0.104	0.108	0.108	0.011664	-3.104	1.466	1.466	2.14916	-3.05	0.03	1.52	1.52	2.3104	-4.535	0.035	0.035	0.001225	CCCCCO	pentan-1-ol
cho106	mobley_3546460	102.172	-4.4	0.6	-4.492	0.106	-0.092	0.092	0.008464	-3.119	1.281	1.281	1.64096	-3	0.03	1.4	1.4	1.96	-4.613	-0.213	0.213	0.045369	CCCCCCO	hexan-1-ol
cho107	mobley_5079234	116.198	-4.21	0.6	-4.35	0.071	-0.14	0.14	0.0196	-3.003	1.207	1.207	1.45685	-2.92	0.03	1.29	1.29	1.6641	-4.563	-0.353	0.353	0.124609	CCCCCCCO	heptan-1-ol
cho108	mobley_36119	130.224	-4.09	0.6	-4.264	0.092	-0.174	0.174	0.030276	-2.723	1.367	1.367	1.86869	-2.69	0.03	1.4	1.4	1.96	-4.39	-0.3	0.3	0.09	CCCCCCCCO	octan-1-ol
cho109	mobley_3378420	144.25	-3.88	0.6	-4.141	0.073	-0.261	0.261	0.068121	-2.658	1.222	1.222	1.49328	-2.56	0.03	1.32	1.32	1.7424	-4.39	-0.51	0.51	0.2601	CCCCCCCCCO	nonan-1-ol
cho110	mobley_3151666	158.276	-3.64	0.6	-4.179	0.105	-0.539	0.539	0.290521	-2.494	1.146	1.146	1.31332	-2.45	0.04	1.19	1.19	1.4161	-4.327	-0.687	0.687	0.471969	CCCCCCCCCCO	decan-1-ol
cho120	mobley_5973402	88.146	-4.42	0.6	-4.558	0.107	-0.138	0.138	0.019044	-2.988	1.432	1.432	2.05062	-3.24	0.03	1.18	1.18	1.3924	-4.47	-0.05	0.05	0.0025	CC(C)CCO	3-methylbutan-1-ol
cho130	mobley_2245668	74.12	-4.5	0.6	-4.412	0.06	0.088	0.088	0.007744	-2.837	1.663	1.663	2.76557	-3.13	0.03	1.37	1.37	1.8769	-4.55	-0.05	0.05	0.0025	CC(C)CO	2-methylpropan-1-ol
cho131	mobley_7983227	88.146	-4.42	0.6	-4.368	0.084	0.052	0.052	0.002704	-2.946	1.474	1.474	2.17268	-3	0.03	1.42	1.42	2.0164	-3.657	0.763	0.763	0.582169	CC[C@@H](C)CO	2-methylbutan-1-ol
cho140	mobley_7326982	60.094	-4.74	0.6	-4.509	0.072	0.231	0.231	0.053361	-2.837	1.903	1.903	3.62141	-3.43	0.02	1.31	1.31	1.7161	-4.111	0.629	0.629	0.395641	CC(C)O	propan-2-ol
cho141	mobley_1903702	74.12	-4.62	0.6	-4.588	0.168	0.032	0.032	0.001024	-3.071	1.549	1.549	2.3994	-3.15	0.03	1.47	1.47	2.1609	-3.583	1.037	1.037	1.07537	CC[C@H](C)O	butan-2-ol
cho142	mobley_2864987	88.146	-4.39	0.6	-4.357	0.073	0.033	0.033	0.001089	-2.85	1.54	1.54	2.3716	-2.94	0.03	1.45	1.45	2.1025	-3.884	0.506	0.506	0.256036	CCC[C@@H](C)O	pentan-2-ol
cho143	mobley_7227357	88.146	-4.35	0.6	-3.913	0.041	0.437	0.437	0.190969	-2.386	1.964	1.964	3.8573	-2.79	0.03	1.56	1.56	2.4336	-3.486	0.864	0.864	0.746496	CCC(CC)O	pentan-3-ol
cho144	mobley_7977115	102.172	-4.06	0.6	-4.153	0.093	-0.093	0.093	0.008649	-2.821	1.239	1.239	1.53512	-2.58	0.03	1.48	1.48	2.1904	-4.035	0.025	0.025	0.000625	CCC[C@H](CC)O	hexan-3-ol
cho151	mobley_5123639	102.172	-3.73	0.6	-4.348	0.094	-0.618	0.618	0.381924	-3.105	0.625	0.625	0.390625	-2.91	0.03	0.82	0.82	0.6724	-4.448	-0.718	0.718	0.515524	C[C@H](CC(C)C)O	4-methylpentan-2-ol
cho152	mobley_7610437	102.172	-3.88	0.6	-3.925	0.088	-0.045	0.045	0.002025	-2.688	1.192	1.192	1.42086	-2.42	0.03	1.46	1.46	2.1316	-3.807	0.073	0.073	0.005329	CC[C@H](C(C)C)O	2-methylpentan-3-ol
cho160	mobley_1650157	74.12	-4.47	0.6	-4.538	0.034	-0.068	0.068	0.004624	-3.03	1.44	1.44	2.0736	-3.29	0.03	1.18	1.18	1.3924	-4.108	0.362	0.362	0.131044	CC(C)(C)O	2-methylpropan-2-ol
cho161	mobley_9838013	88.146	-4.43	0.6	-4.488	0.201	-0.058	0.058	0.003364	-3.008	1.422	1.422	2.02208	-2.93	0.03	1.5	1.5	2.25	-3.61	0.82	0.82	0.6724	CCC(C)(C)O	2-methylbutan-2-ol
cho162	mobley_3414356	102.172	-3.92	0.6	-4.17	0.072	-0.25	0.25	0.0625	-2.706	1.214	1.214	1.4738	-2.78	0.03	1.14	1.14	1.2996	-3.654	0.266	0.266	0.070756	CCCC(C)(C)O	2-methylpentan-2-ol
cho185	mobley_8899867	86.13	-5.49	0.6	-5.373	0.062	0.117	0.117	0.013689	-4.167	1.323	1.323	1.75033	-4.29	0.03	1.2	1.2	1.44	-4.755	0.735	0.735	0.540225	C1CCC(C1)O	cyclopentanol
cho186	mobley_7010316	100.156	-5.46	0.6	-5.338	0.074	0.122	0.122	0.014884	-3.823	1.637	1.637	2.67977	-4.18	0.03	1.28	1.28	1.6384	-5.492	-0.032	0.032	0.001024	C1CCC(CC1)O	cyclohexanol
cho187	mobley_1244778	114.182	-5.48	0.6	-5.412	0.102	0.068	0.068	0.004624	-4.21	1.27	1.27	1.6129	-4.34	0.03	1.14	1.14	1.2996	-5.199	0.281	0.281	0.078961	C1CCCC(CC1)O	cycloheptanol
cho202	mobley_4639255	62.068	-9.3	0.6	-9.174	0.18	0.126	0.126	0.015876	-6.664	2.636	2.636	6.9485	-7.27	0.03	2.03	2.03	4.1209	-7.602	1.698	1.698	2.8832	C(CO)O	ethylene glycol
cho300	mobley_8118832	58.078	-5.03	0.6	-4.618	0.058	0.412	0.412	0.169744	-3.092	1.938	1.938	3.75584	-3.29	0.02	1.74	1.74	3.0276	-3.636	1.394	1.394	1.94324	C=CCO	prop-2-en-1-ol
cho301	mobley_819018	154.244	-4.45	0.24	-4.227	0.073	0.223	0.223	0.049729	-2.539	1.911	1.911	3.65192	-2.52	0.04	1.93	1.93	3.7249	-3.126	1.324	1.324	1.75298	CC(=CCC/C(=C/CO)/C)C	(2E)-3,7-dimethylocta-2,6-dien-1-ol
cho302	mobley_9897248	154.244	-4.78	0.25	-4.175	0.098	0.605	0.605	0.366025	-2.97	1.81	1.81	3.2761	-2.6	0.04	2.18	2.18	4.7524	-3.369	1.411	1.411	1.99092	CC(=CCC/C(=C\CO)/C)C	(2Z)-3,7-dimethylocta-2,6-dien-1-ol
cho311	mobley_9653690	152.228	-4.44	0.43	-5.329	0.062	-0.889	0.889	0.790321	-3.391	1.049	1.049	1.1004	-3.26	0.04	1.18	1.18	1.3924	-4.436	0.004	0.004	1.6e-05	CC1=CC[C@H](C[C@@H]1O)C(=C)C	(1S,5R)-2-methyl-5-(1-methylethenyl)-2-cyclohexen-1-ol
cho350	mobley_20524	94.108	-6.6	0.2	-6.087	0.083	0.513	0.513	0.263169	-5.395	1.205	1.205	1.45202	-5.71	0.03	0.89	0.89	0.7921	-4.315	2.285	2.285	5.22122	c1ccc(cc1)O	phenol
cho352	mobley_4035953	108.134	-5.9	0.2	-5.649	0.136	0.251	0.251	0.063001	-4.875	1.025	1.025	1.05062	-5.08	0.03	0.82	0.82	0.6724	-5.386	0.514	0.514	0.264196	Cc1ccccc1O	o-cresol
cho353	mobley_8691603	108.134	-5.49	0.6	-6.05	0.207	-0.56	0.56	0.3136	-5.491	-0.001	0.001	1e-06	-5.38	0.03	0.11	0.11	0.0121	-5.57	-0.08	0.08	0.0064	Cc1cccc(c1)O	m-cresol
cho354	mobley_2925352	108.134	-6.13	0.6	-6.301	0.122	-0.171	0.171	0.029241	-5.384	0.746	0.746	0.556516	-5.58	0.03	0.55	0.55	0.3025	-3.913	2.217	2.217	4.91509	Cc1ccc(cc1)O	p-cresol
cho361	mobley_1571523	122.16	-6.16	0.6	-5.931	0.166	0.229	0.229	0.052441	-5.205	0.955	0.955	0.912025	-5.15	0.03	1.01	1.01	1.0201	-4.947	1.213	1.213	1.47137	Cc1cccc(c1C)O	2,3-dimethylphenol
cho362	mobley_4780078	122.16	-6.01	0.6	-5.6	0.161	0.41	0.41	0.1681	-4.865	1.145	1.145	1.31103	-4.98	0.03	1.03	1.03	1.0609	-4.822	1.188	1.188	1.41134	Cc1ccc(c(c1)C)O	2,4-dimethylphenol
cho363	mobley_3144334	122.16	-5.91	0.6	-5.714	0.081	0.196	0.196	0.038416	-4.966	0.944	0.944	0.891136	-5.01	0.03	0.9	0.9	0.81	-5.186	0.724	0.724	0.524176	Cc1ccc(c(c1)O)C	2,5-dimethylphenol
cho364	mobley_1755375	122.16	-5.26	0.6	-5.06	0.088	0.2	0.2	0.04	-4.052	1.208	1.208	1.45926	-4.31	0.03	0.95	0.95	0.9025	-4.314	0.946	0.946	0.894916	Cc1cccc(c1O)C	2,6-dimethylphenol
cho365	mobley_6743808	122.16	-6.5	0.6	-6.189	0.112	0.311	0.311	0.096721	-5.472	1.028	1.028	1.05678	-5.47	0.03	1.03	1.03	1.0609	-5.551	0.949	0.949	0.900601	Cc1ccc(cc1C)O	3,4-dimethylphenol
cho366	mobley_7009711	122.16	-6.27	0.6	-6.13	0.065	0.14	0.14	0.0196	-5.231	1.039	1.039	1.07952	-5.44	0.03	0.83	0.83	0.6889	-4.325	1.945	1.945	3.78302	Cc1cc(cc(c1)O)C	3,5-dimethylphenol
cho370	mobley_2126135	122.16	-5.66	0.1	-5.332	0.081	0.328	0.328	0.107584	-4.816	0.844	0.844	0.712336	-4.77	0.03	0.89	0.89	0.7921	-5.029	0.631	0.631	0.398161	CCc1ccccc1O	2-ethylphenol
cho371	mobley_2354112	122.16	-6.25	0.6	-6.028	0.128	0.222	0.222	0.049284	-5.168	1.082	1.082	1.17072	-5.27	0.03	0.98	0.98	0.9604	-5.631	0.619	0.619	0.383161	CCc1cccc(c1)O	3-ethylphenol
cho372	mobley_2923700	122.16	-6.13	0.6	-6.03	0.106	0.1	0.1	0.01	-5.341	0.789	0.789	0.622521	-5.45	0.03	0.68	0.68	0.4624	-4.34	1.79	1.79	3.2041	CCc1ccc(cc1)O	4-ethylphenol
cho373	mobley_4683624	136.186	-5.21	0.69	-5.915	0.15	-0.705	0.705	0.497025	-5.238	-0.028	0.028	0.000784	-5.21	0.03	0	0	0	-4.161	1.049	1.049	1.1004	CCCc1ccc(cc1)O	4-propylphenol
cho376	mobley_5467162	150.212	-5.91	0.6	-6.331	0.075	-0.421	0.421	0.177241	-5.73	0.18	0.18	0.0324	-5.54	0.03	0.37	0.37	0.1369	-4.426	1.484	1.484	2.20226	CC(C)(C)c1ccc(cc1)O	4-tert-butylphenol
cho381	mobley_7039935	144.164	-7.67	0.6	-7.254	0.095	0.416	0.416	0.173056	-6.945	0.725	0.725	0.525625	-7.14	0.03	0.53	0.53	0.2809	-6.695	0.975	0.975	0.950625	c1ccc2c(c1)cccc2O	naphthalen-1-ol
cho382	mobley_3663158	144.164	-8.11	0.6	-7.915	0.092	0.195	0.195	0.038025	-7.803	0.307	0.307	0.094249	-7.85	0.03	0.26	0.26	0.0676	-7.017	1.093	1.093	1.19465	c1ccc2cc(ccc2c1)O	naphthalen-2-ol
cho503	mobley_3867265	58.078	-3.8	0.6	-3.304	0.026	0.496	0.496	0.246016	-3.248	0.552	0.552	0.304704	-3.51	0.02	0.29	0.29	0.0841	-3.563	0.237	0.237	0.056169	CC(=O)C	acetone
cho505	mobley_1881249	86.13	-3.52	0.6	-3.2	0.153	0.32	0.32	0.1024	-3.115	0.405	0.405	0.164025	-3.17	0.03	0.35	0.35	0.1225	-3.664	-0.144	0.144	0.020736	CCCC(=O)C	pentan-2-one
cho506	mobley_2487143	100.156	-3.28	0.6	-3.146	0.118	0.134	0.134	0.017956	-3.359	-0.079	0.079	0.006241	-3.01	0.03	0.27	0.27	0.0729	-3.383	-0.103	0.103	0.010609	CCCCC(=O)C	hexan-2-one
cho507	mobley_3573480	114.182	-3.04	0.6	-3.047	0.053	-0.007	0.007	4.9e-05	-2.897	0.143	0.143	0.020449	-2.94	0.03	0.1	0.1	0.01	-3.246	-0.206	0.206	0.042436	CCCCCC(=O)C	heptan-2-one
cho509	mobley_1502181	142.234	-2.49	0.6	-2.825	0.046	-0.335	0.335	0.112225	-2.824	-0.334	0.334	0.111556	-2.56	0.03	-0.07	0.07	0.0049	-3.083	-0.593	0.593	0.351649	CCCCCCCC(=O)C	nonan-2-one
cho510	mobley_9617923	156.26	-2.34	0.6	-2.671	0.046	-0.331	0.331	0.109561	-3.063	-0.723	0.723	0.522729	-2.57	0.04	-0.23	0.23	0.0529	-2.934	-0.594	0.594	0.352836	CCCCCCCCC(=O)C	decan-2-one
cho511	mobley_7375018	170.286	-2.15	0.6	-2.614	0.155	-0.464	0.464	0.215296	-2.66	-0.51	0.51	0.2601	-2.2	0.04	-0.05	0.05	0.0025	-2.963	-0.813	0.813	0.660969	CCCCCCCCCC(=O)C	undecan-2-one
cho520	mobley_1875719	86.13	-3.41	0.2	-3.052	0.052	0.358	0.358	0.128164	-2.986	0.424	0.424	0.179776	-3.05	0.03	0.36	0.36	0.1296	-2.778	0.632	0.632	0.399424	CCC(=O)CC	pentan-3-one
cho521	mobley_2390199	114.182	-2.92	0.6	-3.065	0.127	-0.145	0.145	0.021025	-3.105	-0.185	0.185	0.034225	-2.7	0.03	0.22	0.22	0.0484	-3.53	-0.61	0.61	0.3721	CCCC(=O)CCC	heptan-4-one
cho522	mobley_3318135	142.234	-2.64	0.6	-2.896	0.069	-0.256	0.256	0.065536	-2.641	-0.001	0.001	1e-06	-2.36	0.03	0.28	0.28	0.0784	-3.156	-0.516	0.516	0.266256	CCCCC(=O)CCCC	nonan-5-one
cho530	mobley_8739734	86.13	-3.24	0.6	-3.096	0.051	0.144	0.144	0.020736	-2.915	0.325	0.325	0.105625	-3.08	0.03	0.16	0.16	0.0256	-3.156	0.084	0.084	0.007056	CC(C)C(=O)C	3-methylbutan-2-one
cho531	mobley_5346580	100.156	-3.11	0.6	-3.236	0.099	-0.126	0.126	0.015876	-3.223	-0.113	0.113	0.012769	-3.23	0.03	-0.12	0.12	0.0144	-3.195	-0.085	0.085	0.007225	CC(=O)C(C)(C)C	3,3-dimethylbutan-2-one
cho532	mobley_8337977	100.156	-3.05	0.6	-3.267	0.14	-0.217	0.217	0.047089	-3.283	-0.233	0.233	0.054289	-3.12	0.03	-0.07	0.07	0.0049	-3.478	-0.428	0.428	0.183184	CC(C)CC(=O)C	4-methylpentan-2-one
cho533	mobley_4013838	114.182	-2.74	0.6	-2.693	0.104	0.047	0.047	0.002209	-2.539	0.201	0.201	0.040401	-2.63	0.03	0.11	0.11	0.0121	-3.311	-0.571	0.571	0.326041	CC(C)C(=O)C(C)C	2,4-dimethylpentan-3-one
cho540	mobley_3968043	84.114	-4.7	0.6	-4.29	0.057	0.41	0.41	0.1681	-4.317	0.383	0.383	0.146689	-3.89	0.02	0.81	0.81	0.6561	-5.335	-0.635	0.635	0.403225	C1CCC(=O)C1	cyclopentanone
cho541	mobley_3682850	98.14	-4.91	0.6	-4.086	0.137	0.824	0.824	0.678976	-4.371	0.539	0.539	0.290521	-4.18	0.03	0.73	0.73	0.5329	-4.442	0.468	0.468	0.219024	C1CCC(=O)CC1	cyclohexanone
cho543	mobley_1160109	152.228	-3.75	0.21	-3.884	0.102	-0.134	0.134	0.017956	-3.781	-0.031	0.031	0.000961	-3.34	0.03	0.41	0.41	0.1681	-4.158	-0.408	0.408	0.166464	C[C@@H]1CC[C@H](CC1=O)C(=C)C	(2R,5R)-2-methyl-5-(1-methylethenyl)-cyclohexanone
cho550	mobley_197466	84.114	-4.61	0.6	-3.998	0.055	0.612	0.612	0.374544	-3.964	0.646	0.646	0.417316	-3.04	0.03	1.57	1.57	2.4649	-4.045	0.565	0.565	0.319225	CC(=O)C1CC1	1-cyclopropylethanone
cho561	mobley_7364468	138.202	-5.18	1.37	-4.255	0.051	0.925	0.925	0.855625	-4.037	1.143	1.143	1.30645	-4.09	0.03	1.09	1.09	1.1881	-4.958	0.222	0.222	0.049284	CC1=CC(=O)CC(C1)(C)C	3,5,5-trimethylcyclohex-2-en-1-one
cho562	mobley_7676709	152.228	-4.51	0.1	-4.254	0.169	0.256	0.256	0.065536	-4.433	0.077	0.077	0.005929	-3.83	0.03	0.68	0.68	0.4624	-4.64	-0.13	0.13	0.0169	CC1=CC(=O)[C@@H](CC1)C(C)C	6-isopropyl-3-methyl-1-cyclohex-2-enone
cho563	mobley_3727287	108.092	-6.5	0.2	-6.83	0.052	-0.33	0.33	0.1089	-6.27	0.23	0.23	0.0529	-6.96	0.03	-0.46	0.46	0.2116	-6.385	0.115	0.115	0.013225	C1=CC(=O)C=CC1=O	quinone
cho601	mobley_2146331	30.026	-2.75	0.6	-2.957	0.032	-0.207	0.207	0.042849	-2.875	-0.125	0.125	0.015625	-3.15	0.01	-0.4	0.4	0.16	-2.345	0.405	0.405	0.164025	C=O	formaldehyde
cho602	mobley_1967551	44.052	-3.5	0.6	-3.234	0.064	0.266	0.266	0.070756	-3.249	0.251	0.251	0.063001	-3.37	0.02	0.13	0.13	0.0169	-3.121	0.379	0.379	0.143641	CC=O	acetaldehyde
cho603	mobley_6632459	58.078	-3.43	0.6	-3.063	0.127	0.367	0.367	0.134689	-3.205	0.225	0.225	0.050625	-3.15	0.02	0.28	0.28	0.0784	-2.714	0.716	0.716	0.512656	CCC=O	propanal
cho604	mobley_8573194	72.104	-3.18	0.6	-3.062	0.081	0.118	0.118	0.013924	-3.091	0.089	0.089	0.007921	-3.04	0.02	0.14	0.14	0.0196	-3.058	0.122	0.122	0.014884	CCCC=O	butanal
cho605	mobley_8492526	86.13	-3.03	0.6	-2.93	0.074	0.1	0.1	0.01	-2.982	0.048	0.048	0.002304	-2.93	0.03	0.1	0.1	0.01	-3.223	-0.193	0.193	0.037249	CCCCC=O	pentanal
cho606	mobley_1827204	100.156	-2.81	0.6	-2.87	0.054	-0.06	0.06	0.0036	-3.174	-0.364	0.364	0.132496	-2.86	0.03	-0.05	0.05	0.0025	-2.936	-0.126	0.126	0.015876	CCCCCC=O	hexanal
cho607	mobley_7859387	114.182	-2.67	0.6	-2.826	0.023	-0.156	0.156	0.024336	-2.798	-0.128	0.128	0.016384	-2.7	0.03	-0.03	0.03	0.0009	-3.037	-0.367	0.367	0.134689	CCCCCCC=O	heptanal
cho608	mobley_4694328	128.208	-2.29	0.6	-2.784	0.063	-0.494	0.494	0.244036	-2.943	-0.653	0.653	0.426409	-2.57	0.03	-0.28	0.28	0.0784	-2.694	-0.404	0.404	0.163216	CCCCCCCC=O	octanal
cho609	mobley_1976156	142.234	-2.07	0.6	-2.685	0.082	-0.615	0.615	0.378225	-2.593	-0.523	0.523	0.273529	-2.34	0.03	-0.27	0.27	0.0729	-2.894	-0.824	0.824	0.678976	CCCCCCCCC=O	nonanal
cho611	mobley_5627459	72.104	-2.86	0.6	-3.111	0.078	-0.251	0.251	0.063001	-3.121	-0.261	0.261	0.068121	-2.97	0.02	-0.11	0.11	0.0121	-2.886	-0.026	0.026	0.000676	CC(C)C=O	2-methylpropanal
cho620	mobley_6497672	70.088	-4.22	0.6	-3.416	0.069	0.804	0.804	0.646416	-3.301	0.919	0.919	0.844561	-3.34	0.02	0.88	0.88	0.7744	-3.31	0.91	0.91	0.8281	C/C=C/C=O	but-2-enal
cho621	mobley_2792521	98.14	-3.68	0.6	-3.21	0.05	0.47	0.47	0.2209	-3.029	0.651	0.651	0.423801	-3.12	0.03	0.56	0.56	0.3136	-3.418	0.262	0.262	0.068644	CCC/C=C/C=O	(2E)-hex-2-enal
cho622	mobley_6081058	126.192	-3.43	0.6	-3.008	0.103	0.422	0.422	0.178084	-2.896	0.534	0.534	0.285156	-2.71	0.03	0.72	0.72	0.5184	-3.273	0.157	0.157	0.024649	CCCCC/C=C/C=O	oct-2-enal
cho640	mobley_3969312	106.118	-4.02	0.6	-4.61	0.031	-0.59	0.59	0.3481	-4.908	-0.888	0.888	0.788544	-5.06	0.03	-1.04	1.04	1.0816	-4.24	-0.22	0.22	0.0484	c1ccc(cc1)C=O	benzaldehyde
cho641	mobley_8883511	120.144	-3.93	0.1	-4.56	0.067	-0.63	0.63	0.3969	-5.098	-1.168	1.168	1.36422	-4.55	0.03	-0.62	0.62	0.3844	-4.85	-0.92	0.92	0.8464	Cc1ccccc1C=O	2-methylbenzaldehyde
cho642	mobley_6175884	120.144	-4.27	0.6	-4.691	0.093	-0.421	0.421	0.177241	-5.128	-0.858	0.858	0.736164	-5.01	0.03	-0.74	0.74	0.5476	-4.482	-0.212	0.212	0.044944	Cc1ccc(cc1)C=O	4-methylbenzaldehyde
cho700	mobley_1717215	60.052	-2.78	0.6	-2.596	0.02	0.184	0.184	0.033856	-3.502	-0.722	0.722	0.521284	-4.03	0.02	-1.25	1.25	1.5625	-3.691	-0.911	0.911	0.829921	COC=O	methyl formate
cho701	mobley_2294995	74.078	-2.56	0.6	-2.632	0.054	-0.072	0.072	0.005184	-3.312	-0.752	0.752	0.565504	-3.87	0.02	-1.31	1.31	1.7161	-3.615	-1.055	1.055	1.11302	CCOC=O	ethyl formate
cho702	mobley_8754702	88.104	-2.48	0.6	-2.574	0.138	-0.094	0.094	0.008836	-3.259	-0.779	0.779	0.606841	-3.7	0.02	-1.22	1.22	1.4884	-4.145	-1.665	1.665	2.77223	CCCOC=O	propyl formate
cho703	mobley_6854178	88.104	-2.02	0.6	-2.602	0.106	-0.582	0.582	0.338724	-3.243	-1.223	1.223	1.49573	-3.59	0.03	-1.57	1.57	2.4649	-3.408	-1.388	1.388	1.92654	CC(C)OC=O	isopropyl formate
cho704	mobley_7455579	102.13	-2.22	0.6	-2.353	0.098	-0.133	0.133	0.017689	-3.039	-0.819	0.819	0.670761	-3.46	0.03	-1.24	1.24	1.5376	-3.541	-1.321	1.321	1.74504	CC(C)COC=O	isobutyl formate
cho705	mobley_4924862	116.156	-2.13	0.6	-2.398	0.04	-0.268	0.268	0.071824	-3.528	-1.398	1.398	1.9544	-3.41	0.03	-1.28	1.28	1.6384	-3.65	-1.52	1.52	2.3104	CC(C)CCOC=O	isopentyl formate
cho706	mobley_1046331	122.118	-3.82	0.6	-4.962	0.107	-1.142	1.142	1.30416	-6.329	-2.509	2.509	6.29508	-5.44	0.03	-1.62	1.62	2.6244	-7.183	-3.363	3.363	11.3098	c1ccc(cc1)OC=O	phenyl formate
cho711	mobley_3982371	74.078	-3.13	0.6	-2.852	0.115	0.278	0.278	0.077284	-3.393	-0.263	0.263	0.069169	-3.83	0.02	-0.7	0.7	0.49	-3.448	-0.318	0.318	0.101124	CC(=O)OC	methyl acetate
cho712	mobley_6973347	88.104	-2.94	0.6	-2.734	0.039	0.206	0.206	0.042436	-3.266	-0.326	0.326	0.106276	-3.75	0.03	-0.81	0.81	0.6561	-3.703	-0.763	0.763	0.582169	CCOC(=O)C	ethyl acetate
cho713	mobley_7573149	102.13	-2.79	0.6	-2.568	0.047	0.222	0.222	0.049284	-3.246	-0.456	0.456	0.207936	-3.49	0.03	-0.7	0.7	0.49	-4.103	-1.313	1.313	1.72397	CCCOC(=O)C	propyl acetate
cho714	mobley_2364370	116.156	-2.64	0.6	-2.467	0.044	0.173	0.173	0.029929	-3.148	-0.508	0.508	0.258064	-3.41	0.03	-0.77	0.77	0.5929	-3.727	-1.087	1.087	1.18157	CCCCOC(=O)C	butyl acetate
cho715	mobley_8514745	130.182	-2.51	0.6	-2.501	0.059	0.009	0.009	8.1e-05	-3.301	-0.791	0.791	0.625681	-2.56	0.03	-0.05	0.05	0.0025	-3.719	-1.209	1.209	1.46168	CCCCCOC(=O)C	pentyl acetate
cho716	mobley_2607611	144.208	-2.26	0.6	-2.317	0.093	-0.057	0.057	0.003249	-3.043	-0.783	0.783	0.613089	-2.22	0.03	0.04	0.04	0.0016	-3.714	-1.454	1.454	2.11412	CCCCCCOC(=O)C	hexyl acetate
cho721	mobley_6981465	102.13	-2.64	0.6	-2.619	0.045	0.021	0.021	0.000441	-3.269	-0.629	0.629	0.395641	-3.37	0.03	-0.73	0.73	0.5329	-3.324	-0.684	0.684	0.467856	CC(C)OC(=O)C	isopropyl acetate
cho722	mobley_859464	116.156	-2.36	0.6	-2.348	0.094	0.012	0.012	0.000144	-3.043	-0.683	0.683	0.466489	-2.9	0.03	-0.54	0.54	0.2916	-3.593	-1.233	1.233	1.52029	CC(C)COC(=O)C	isobutyl acetate
cho723	mobley_5471704	130.182	-2.21	0.6	-2.452	0.077	-0.242	0.242	0.058564	-3.308	-1.098	1.098	1.2056	-3.07	0.03	-0.86	0.86	0.7396	-3.831	-1.621	1.621	2.62764	CC(C)CCOC(=O)C	isopentyl acetate
cho731	mobley_1075836	88.104	-2.93	0.6	-2.67	0.087	0.26	0.26	0.0676	-3.345	-0.415	0.415	0.172225	-3.65	0.03	-0.72	0.72	0.5184	-3.303	-0.373	0.373	0.139129	CCC(=O)OC	methyl propanoate
cho732	mobley_7943327	102.13	-2.68	0.6	-2.637	0.077	0.043	0.043	0.001849	-3.297	-0.617	0.617	0.380689	-3.22	0.03	-0.54	0.54	0.2916	-3.255	-0.575	0.575	0.330625	CCC(=O)OCC	ethyl propanoate
cho733	mobley_5890803	116.156	-2.44	0.6	-2.435	0.126	0.005	0.005	2.5e-05	-3.162	-0.722	0.722	0.521284	-2.45	0.03	-0.01	0.01	0.0001	-4.081	-1.641	1.641	2.69288	CCCOC(=O)CC	propyl propanoate
cho738	mobley_6456034	144.208	-1.69	0.6	-2.114	0.069	-0.424	0.424	0.179776	-2.909	-1.219	1.219	1.48596	-2.58	0.03	-0.89	0.89	0.7921	-2.819	-1.129	1.129	1.27464	CC(C)COC(=O)C(C)C	isobutyl 2-methylpropanoate
cho739	mobley_1781152	116.156	-2.4	0.6	-2.505	0.106	-0.105	0.105	0.011025	-3.026	-0.626	0.626	0.391876	-3.3	0.03	-0.9	0.9	0.81	-2.901	-0.501	0.501	0.251001	CC(C)(C)C(=O)OC	methyl 2,2-dimethylpropanoate
cho741	mobley_5390332	102.13	-2.83	0.6	-2.608	0.111	0.222	0.222	0.049284	-3.287	-0.457	0.457	0.208849	-3.55	0.03	-0.72	0.72	0.5184	-3.314	-0.484	0.484	0.234256	CCCC(=O)OC	methyl butanoate
cho742	mobley_1722522	116.156	-2.49	0.6	-2.555	0.068	-0.065	0.065	0.004225	-3.124	-0.634	0.634	0.401956	-3.38	0.03	-0.89	0.89	0.7921	-3.294	-0.804	0.804	0.646416	CCCC(=O)OCC	ethyl butanoate
cho752	mobley_6619554	130.182	-2.49	0.6	-2.542	0.106	-0.052	0.052	0.002704	-3.177	-0.687	0.687	0.471969	-3.11	0.03	-0.62	0.62	0.3844	-3.171	-0.681	0.681	0.463761	CCCCC(=O)OCC	ethyl pentanoate
cho753	mobley_1017962	130.182	-2.49	0.6	-2.443	0.058	0.047	0.047	0.002209	-3.189	-0.699	0.699	0.488601	-3.3	0.03	-0.81	0.81	0.6561	-3.349	-0.859	0.859	0.737881	CCCCCC(=O)OC	methyl hexanoate
cho754	mobley_1592519	144.208	-2.23	0.6	-2.373	0.063	-0.143	0.143	0.020449	-2.983	-0.753	0.753	0.567009	-2.93	0.03	-0.7	0.7	0.49	-3.164	-0.934	0.934	0.872356	CCCCCC(=O)OCC	ethyl hexanoate
cho755	mobley_7608435	158.234	-2.04	0.6	-2.403	0.121	-0.363	0.363	0.131769	-2.838	-0.798	0.798	0.636804	-3.04	0.04	-1	1	1	-3.312	-1.272	1.272	1.61798	CCCCCCCC(=O)OC	methyl octanoate
cho760	mobley_2402487	160.166	-6	0.6	-5.251	0.142	0.749	0.749	0.561001	-6.094	-0.094	0.094	0.008836	-6.72	0.03	-0.72	0.72	0.5184	-6.288	-0.288	0.288	0.082944	CCOC(=O)CC(=O)OCC	diethyl propanedioate
cho761	mobley_1743409	174.192	-5.71	0.6	-6.511	0.08	-0.801	0.801	0.641601	-7.393	-1.683	1.683	2.83249	-8.68	0.05	-2.97	2.97	8.8209	-8.022	-2.312	2.312	5.34534	CCOC(=O)CCC(=O)OCC	diethyl butanedioate
cho770	mobley_4620651	100.114	-4.1	0.6	-3.437	0.059	0.663	0.663	0.439569	-4.166	-0.066	0.066	0.004356	-3.6	0.03	0.5	0.5	0.25	-3.452	0.648	0.648	0.419904	COC(=O)C1CC1	methyl cyclopropanecarboxylate
cho771	mobley_6978427	142.192	-3.3	0.6	-3.357	0.098	-0.057	0.057	0.003249	-4.017	-0.717	0.717	0.514089	-4.38	0.03	-1.08	1.08	1.1664	-3.338	-0.038	0.038	0.001444	COC(=O)C1CCCCC1	methyl cyclohexanecarboxylate
cho780	mobley_352111	146.14	-6.34	0.6	-6.406	0.085	-0.066	0.066	0.004356	-7.889	-1.549	1.549	2.3994	-8.29	0.04	-1.95	1.95	3.8025	-7.93	-1.59	1.59	2.5281	CC(=O)OCCOC(=O)C	2-acetoxyethyl acetate
cho781	mobley_4463913	146.14	-4.97	0.6	-6.069	0.101	-1.099	1.099	1.2078	-7.184	-2.214	2.214	4.9018	-8.01	0.03	-3.04	3.04	9.2416	-6.801	-1.831	1.831	3.35256	CC(OC(=O)C)OC(=O)C	1-acetoxyethyl acetate
cho782	mobley_7417968	132.156	-5.31	0.1	-5.285	0.094	0.025	0.025	0.000625	-5.5	-0.19	0.19	0.0361	-5.75	0.03	-0.44	0.44	0.1936	-4.951	0.359	0.359	0.128881	CCOCCOC(=O)C	2-ethoxyethyl acetate
cho800	mobley_3968739	136.144	-3.92	0.6	-3.891	0.065	0.029	0.029	0.000841	-5.09	-1.17	1.17	1.3689	-4.92	0.03	-1	1	1	-4.432	-0.512	0.512	0.262144	COC(=O)c1ccccc1	methyl benzoate
cho810	mobley_397645	150.17	-3.64	0.6	-3.695	0.102	-0.055	0.055	0.003025	-4.779	-1.139	1.139	1.29732	-4.6	0.03	-0.96	0.96	0.9216	-4.664	-1.024	1.024	1.04858	CCOC(=O)c1ccccc1	ethyl benzoate
cho820	mobley_7393673	166.17	-5.33	0.6	-5.467	0.137	-0.137	0.137	0.018769	-6.002	-0.672	0.672	0.451584	-6.46	0.03	-1.13	1.13	1.2769	-5.797	-0.467	0.467	0.218089	COc1ccc(cc1)C(=O)OC	methyl 4-methoxybenzoate
cho831	mobley_2295058	152.144	-9.51	0.26	-9.592	0.07	-0.082	0.082	0.006724	-9.369	0.141	0.141	0.019881	-9.79	0.03	-0.28	0.28	0.0784	-8.264	1.246	1.246	1.55252	COC(=O)c1ccc(cc1)O	methyl paraben
cho832	mobley_4609460	166.17	-9.2	0.3	-9.678	0.051	-0.478	0.478	0.228484	-9.325	-0.125	0.125	0.015625	-9.54	0.04	-0.34	0.34	0.1156	-8.172	1.028	1.028	1.05678	CCOC(=O)c1ccc(cc1)O	ethyl paraben
cho833	mobley_6201330	180.196	-9.37	0.22	-9.269	0.166	0.101	0.101	0.010201	-9.093	0.277	0.277	0.076729	-8.95	0.04	0.42	0.42	0.1764	-8.528	0.842	0.842	0.708964	CCCOC(=O)c1ccc(cc1)O	propyl paraben
cho834	mobley_7912193	194.222	-8.72	0.27	-9.328	0.065	-0.608	0.608	0.369664	-8.699	0.021	0.021	0.000441	-8.77	0.04	-0.05	0.05	0.0025	-8.256	0.464	0.464	0.215296	CCCCOC(=O)c1ccc(cc1)O	butyl paraben
chon101	mobley_1952272	61.044	-4.02	0.6	-3.889	0.046	0.131	0.131	0.017161	-1.106	2.914	2.914	8.4914	-2.08	0.02	1.94	1.94	3.7636	-4.972	-0.952	0.952	0.906304	C[N+](=O)[O-]	nitromethane
chon102	mobley_8320545	75.07	-3.71	0.6	-3.776	0.075	-0.066	0.066	0.004356	-1.018	2.692	2.692	7.24686	-1.84	0.02	1.87	1.87	3.4969	-4.577	-0.867	0.867	0.751689	CC[N+](=O)[O-]	1-nitroethane
chon103	mobley_9671033	89.096	-3.34	0.6	-3.538	0.066	-0.198	0.198	0.039204	-0.948	2.392	2.392	5.72166	-1.63	0.02	1.71	1.71	2.9241	-4.515	-1.175	1.175	1.38062	CCC[N+](=O)[O-]	1-nitropropane
chon104	mobley_6006813	103.122	-3.09	0.6	-3.454	0.067	-0.364	0.364	0.132496	-0.668	2.422	2.422	5.86608	-1.45	0.03	1.64	1.64	2.6896	-4.231	-1.141	1.141	1.30188	CCCC[N+](=O)[O-]	1-nitrobutane
chon105	mobley_1235151	117.148	-2.82	0.6	-3.414	0.076	-0.594	0.594	0.352836	-0.526	2.294	2.294	5.26244	-1.32	0.03	1.5	1.5	2.25	-4.163	-1.343	1.343	1.80365	CCCCC[N+](=O)[O-]	1-nitropentane
chon106	mobley_967099	89.096	-3.13	0.6	-3.43	0.032	-0.3	0.3	0.09	-0.767	2.363	2.363	5.58377	-1.74	0.02	1.39	1.39	1.9321	-4.171	-1.041	1.041	1.08368	CC(C)[N+](=O)[O-]	2-nitropropane
chon120	mobley_4193752	123.11	-4.12	0.6	-3.816	0.086	0.304	0.304	0.092416	-2.65	1.47	1.47	2.1609	-3.46	0.03	0.66	0.66	0.4356	-4.76	-0.64	0.64	0.4096	c1ccc(cc1)[N+](=O)[O-]	nitrobenzene
chon121	mobley_5747188	137.136	-3.58	0.6	-4.308	0.155	-0.728	0.728	0.529984	-3.097	0.483	0.483	0.233289	-3.13	0.03	0.45	0.45	0.2025	-5.272	-1.692	1.692	2.86286	Cc1ccccc1[N+](=O)[O-]	1-methyl-2-nitro-benzene
chon122	mobley_7298388	137.136	-3.45	0.6	-3.631	0.046	-0.181	0.181	0.032761	-2.539	0.911	0.911	0.829921	-3.28	0.03	0.17	0.17	0.0289	-4.85	-1.4	1.4	1.96	Cc1cccc(c1)[N+](=O)[O-]	1-methyl-3-nitro-benzene
chon131	mobley_1328936	181.146	-6.88	0.6	-6.306	0.061	0.574	0.574	0.329476	-5.348	1.532	1.532	2.34702	-6.59	0.03	0.29	0.29	0.0841	-7.714	-0.834	0.834	0.695556	COC(=O)c1ccc(cc1)[N+](=O)[O-]	methyl 4-nitrobenzoate
chon141	mobley_5948990	138.128	-7.37	0.6	-8.755	0.156	-1.385	1.385	1.91823	-7.658	-0.288	0.288	0.082944	-7.66	0.03	-0.29	0.29	0.0841	-7.961	-0.591	0.591	0.349281	c1ccc(c(c1)N)[N+](=O)[O-]	2-nitroaniline
chon142	mobley_3777264	138.128	-8.84	0.6	-8.485	0.146	0.355	0.355	0.126025	-6.857	1.983	1.983	3.93229	-8.2	0.03	0.64	0.64	0.4096	-7.889	0.951	0.951	0.904401	c1cc(cc(c1)[N+](=O)[O-])N	3-nitroaniline
chon143	mobley_6082662	138.128	-9.82	0.1	-9.623	0.04	0.197	0.197	0.038809	-7.827	1.993	1.993	3.97205	-9.42	0.03	0.4	0.4	0.16	-9.323	0.497	0.497	0.247009	c1cc(ccc1N)N(=O)=O	4-nitroaniline
chon151	mobley_5063386	139.11	-4.58	0.6	-5.187	0.064	-0.607	0.607	0.368449	-3.669	0.911	0.911	0.829921	-5.67	0.06	-1.09	1.09	1.1881	-5.817	-1.237	1.237	1.53017	c1ccc(c(c1)[N+](=O)[O-])O	2-nitrophenol
chon152	mobley_7176290	139.11	-9.62	0.6	-9.343	0.172	0.277	0.277	0.076729	-7.064	2.556	2.556	6.53314	-7.89	0.03	1.73	1.73	2.9929	-9.52	0.1	0.1	0.01	c1cc(cc(c1)O)[N+](=O)[O-]	3-nitrophenol
chon153	mobley_2751110	139.11	-10.64	0.6	-9.662	0.096	0.978	0.978	0.956484	-7.024	3.616	3.616	13.0755	-8.47	0.03	2.17	2.17	4.7089	-8.504	2.136	2.136	4.5625	c1cc(ccc1[N+](=O)[O-])O	4-nitrophenol
chon154	mobley_3274817	240.216	-6.23	1.93	-7.027	0.111	-0.797	0.797	0.635209	-3.688	2.542	2.542	6.46176	-5.38	0.04	0.85	0.85	0.7225	-7.793	-1.563	1.563	2.44297	CC[C@@H](C)c1cc(cc(c1O)[N+](=O)[O-])[N+](=O)[O-]	2-[(1R)-1-methylpropyl]-4,6-dinitro-phenolate
chon161	mobley_7415647	194.19	-11.95	0.6	-11.142	0.094	0.808	0.808	0.652864	-8.503	3.447	3.447	11.8818	-10.04	0.04	1.91	1.91	3.6481	-9.995	1.955	1.955	3.82203	CN(C)C(=O)c1ccc(cc1)[N+](=O)[O-]	N,N-dimethyl-4-nitro-benzamide
chon201	mobley_902954	119.122	-2.09	0.1	-1.961	0.075	0.129	0.129	0.016641	-0.58	1.51	1.51	2.2801	-1.94	0.03	0.15	0.15	0.0225	-2.303	-0.213	0.213	0.045369	CCCCO[N+](=O)[O-]	butyl nitrate
chon202	mobley_3802803	147.174	-1.66	0.1	-1.874	0.042	-0.214	0.214	0.045796	-0.62	1.04	1.04	1.0816	-1.6	0.02	0.06	0.06	0.0036	-2.212	-0.552	0.552	0.304704	CCCCCCO[N+](=O)[O-]	hexyl nitrate
chon203	mobley_2881590	119.122	-1.88	0.1	-1.927	0.061	-0.047	0.047	0.002209	-0.4	1.48	1.48	2.1904	-1.83	0.03	0.05	0.05	0.0025	-2.266	-0.386	0.386	0.148996	CC(C)CO[N+](=O)[O-]	isobutyl nitrate
chon204	mobley_7869158	119.122	-1.82	0.1	-2.175	0.082	-0.355	0.355	0.126025	-0.63	1.19	1.19	1.4161	-1.86	0.03	-0.04	0.04	0.0016	-1.962	-0.142	0.142	0.020164	CC[C@H](C)O[N+](=O)[O-]	[(2S)-butan-2-yl] nitrate
chon211	mobley_52782	152.072	-5.73	0.1	-6.032	0.072	-0.302	0.302	0.091204	-2.31	3.42	3.42	11.6964	-6.23	0.03	-0.5	0.5	0.25	-6.226	-0.496	0.496	0.246016	C(CO[N+](=O)[O-])O[N+](=O)[O-]	1,2-dinitroxyethane
chon212	mobley_2636578	166.098	-4.8	0.39	-5.415	0.065	-0.615	0.615	0.378225	-2.55	2.25	2.25	5.0625	-5.32	0.03	-0.52	0.52	0.2704	-6.526	-1.726	1.726	2.97908	C(CO[N+](=O)[O-])CO[N+](=O)[O-]	3-nitrooxypropyl nitrate
chon213	mobley_3210206	166.098	-4.95	0.1	-5.403	0.085	-0.453	0.453	0.205209	-2.05	2.9	2.9	8.41	-5.65	0.04	-0.7	0.7	0.49	-5.783	-0.833	0.833	0.693889	C[C@@H](CO[N+](=O)[O-])O[N+](=O)[O-]	1,2-dinitroxypropane
chon214	mobley_9741965	180.124	-4.29	0.39	-5.399	0.082	-1.109	1.109	1.22988	-2.6	1.69	1.69	2.8561	-4.94	0.02	-0.65	0.65	0.4225	-5.994	-1.704	1.704	2.90362	C[C@@H](CCO[N+](=O)[O-])O[N+](=O)[O-]	1,3-bis-(nitrooxy)butane
chon221	mobley_6727159	107.07	-8.18	0.1	-6.811	0.118	1.369	1.369	1.87416	-4.07	4.11	4.11	16.8921	-6.68	0.03	1.5	1.5	2.25	-7.367	0.813	0.813	0.660969	C(CO[N+](=O)[O-])O	2-(nitrooxy)ethan-1-ol
chon231	mobley_4964807	119.08	-5.99	0.1	-5.965	0.045	0.025	0.025	0.000625	-3.77	2.22	2.22	4.9284	-5.36	0.03	0.63	0.63	0.3969	-5.859	0.131	0.131	0.017161	CC(=O)CO[N+](=O)[O-]	nitroxyacetone
chon700	mobley_8048190	59.07	-9.71	0.6	-9.319	0.09	0.391	0.391	0.152881	-8.199	1.511	1.511	2.28312	-8.82	0.02	0.89	0.89	0.7921	-8.933	0.777	0.777	0.603729	CC(=O)N	acetamide
chon701	mobley_8427539	73.096	-9.4	0.2	-9.39	0.081	0.01	0.01	0.0001	-7.792	1.608	1.608	2.58566	-8.31	0.02	1.09	1.09	1.1881	-7.527	1.873	1.873	3.50813	CCC(=O)N	propionamide
chon702	mobley_7203421	115.174	-9.31	0.6	-9.161	0.169	0.149	0.149	0.022201	-7.8	1.51	1.51	2.2801	-8.1	0.03	1.21	1.21	1.4641	-7.828	1.482	1.482	2.19632	CCCCCC(=O)N	hexanamide
chon710	mobley_1963873	73.096	-10	0.6	-9.502	0.096	0.498	0.498	0.248004	-8.069	1.931	1.931	3.72876	-8.28	0.02	1.72	1.72	2.9584	-7.534	2.466	2.466	6.08116	CC(=O)NC	N-methylacetamide
chon721	mobley_8011706	73.096	-7.81	0.6	-7.41	0.055	0.4	0.4	0.16	-6.627	1.183	1.183	1.39949	-6.93	0.02	0.88	0.88	0.7744	-6.729	1.081	1.081	1.16856	CN(C)C=O	N,N-dimethylformamide
chon800	mobley_1728386	121.136	-11	0.2	-10.404	0.101	0.596	0.596	0.355216	-9.46	1.54	1.54	2.3716	-10.41	0.03	0.59	0.59	0.3481	-8.223	2.777	2.777	7.71173	c1ccc(cc1)C(=O)N	benzamide
chon811	mobley_4188615	149.188	-9.29	0.6	-8.695	0.032	0.595	0.595	0.354025	-7.99	1.3	1.3	1.69	-8.11	0.03	1.18	1.18	1.3924	-6.936	2.354	2.354	5.54132	CN(C)C(=O)c1ccccc1	N,N-dimethylbenzamide
chon812	mobley_2659552	163.214	-9.76	0.2	-8.766	0.073	0.994	0.994	0.988036	-8.08	1.68	1.68	2.8224	-8.08	0.04	1.68	1.68	2.8224	-6.641	3.119	3.119	9.72816	Cc1ccc(cc1)C(=O)N(C)C	N,N-4-trimethylbenzamide
chs001	mobley_7690440	94.188	-1.83	0.6	-1.559	0.051	0.271	0.271	0.073441	-0.6	1.23	1.23	1.5129	-0.09	0.02	1.74	1.74	3.0276	-0.288	1.542	1.542	2.37776	CSSC	methyldisulfanylmethane
chs002	mobley_590519	122.24	-1.64	0.6	-1.978	0.114	-0.338	0.338	0.114244	-0.65	0.99	0.99	0.9801	-0.98	0.03	0.66	0.66	0.4356	-0.361	1.279	1.279	1.63584	CCSSCC	ethyldisulfanylethane
chs011	mobley_9073553	62.128	-1.61	0.6	-1.258	0.039	0.352	0.352	0.123904	-0.07	1.54	1.54	2.3716	0.44	0.02	2.05	2.05	4.2025	-0.085	1.525	1.525	2.32563	CSC	methylsulfanylmethane
chs012	mobley_2049967	76.154	-1.5	0.2	-1.447	0.042	0.053	0.053	0.002809	-0.22	1.28	1.28	1.6384	0.39	0.02	1.89	1.89	3.5721	-0.132	1.368	1.368	1.87142	CCSC	methylsulfanylethane
chs013	mobley_4983965	90.18	-1.46	0.6	-1.678	0.042	-0.218	0.218	0.047524	-0.34	1.12	1.12	1.2544	0.3	0.02	1.76	1.76	3.0976	0.097	1.557	1.557	2.42425	CCSCC	ethylsulfanylethane
chs014	mobley_5052949	118.232	-1.28	0.6	-1.292	0.081	-0.012	0.012	0.000144	-0.14	1.14	1.14	1.2996	0.64	0.03	1.92	1.92	3.6864	-1.346	-0.066	0.066	0.004356	CCCSCCC	1-propylsulfanylpropane
chs015	mobley_9974966	118.232	-1.21	0.6	-1.99	0.057	-0.78	0.78	0.6084	-0.25	0.96	0.96	0.9216	0.14	0.03	1.35	1.35	1.8225	-1.379	-0.169	0.169	0.028561	CC(C)SC(C)C	2-isopropylsulfanylpropane
chs031	mobley_2972906	84.132	-1.4	0.2	-1.23	0.123	0.17	0.17	0.0289	-0.87	0.53	0.53	0.2809	-0.36	0.02	1.04	1.04	1.0816	-1.479	-0.079	0.079	0.006241	c1ccsc1	thiophene
chs032	mobley_9705941	98.158	-1.38	0.6	-1.217	0.055	0.163	0.163	0.026569	-0.65	0.73	0.73	0.5329	-0.3	0.02	1.08	1.08	1.1664	-0.959	0.421	0.421	0.177241	Cc1cccs1	2-methylthiophene
chs050	mobley_525934	48.102	-1.2	0.2	-1.168	0.09	0.032	0.032	0.001024	-0.57	0.63	0.63	0.3969	-0.27	0.02	0.93	0.93	0.8649	-0.701	0.499	0.499	0.249001	CS	methanethiol
chs051	mobley_1800170	62.128	-1.14	0.6	-1.382	0.088	-0.242	0.242	0.058564	-0.84	0.3	0.3	0.09	-0.4	0.02	0.74	0.74	0.5476	-0.628	0.512	0.512	0.262144	CCS	ethanethiol
chs052	mobley_186894	76.154	-1.1	0.2	-1.24	0.061	-0.14	0.14	0.0196	-0.6	0.5	0.5	0.25	-0.18	0.02	0.92	0.92	0.8464	-1.196	-0.096	0.096	0.009216	CCCS	propanethiol
chs053	mobley_1563176	90.18	-0.99	0.6	-1.307	0.065	-0.317	0.317	0.100489	-0.62	0.37	0.37	0.1369	-0.17	0.02	0.82	0.82	0.6724	-0.904	0.086	0.086	0.007396	CCCCS	butane-1-thiol
chs060	mobley_5520946	110.168	-2.55	0.6	-2.288	0.065	0.262	0.262	0.068644	-1.97	0.58	0.58	0.3364	-1.5	0.03	1.05	1.05	1.1025	-2.179	0.371	0.371	0.137641	c1ccc(cc1)S	benzenethiol
nh00	mobley_5631798	17.034	-4.29	0.6	-4.017	0.17	0.273	0.273	0.074529	-0.988	3.302	3.302	10.9032	-4.02	0.01	0.27	0.27	0.0729	-2.417	1.873	1.873	3.50813	N	ammonia
nh01	mobley_7261305	32.052	-9.3	0.6	-8.239	0.112	1.061	1.061	1.12572	-4.129	5.171	5.171	26.7392	-6.51	0.02	2.79	2.79	7.7841	-4.256	5.044	5.044	25.4419	NN	hydrazine
ch161	mobley_9729792	92.134	-0.99	0.6	-4.001	0.034	-3.011	3.011	9.06612	-1.101	-0.111	0.111	0.012321	-0.1	0.03	0.89	0.89	0.7921	-1.268	-0.278	0.278	0.077284	C1C=CC=CC=C1	cyclohepta-1,3,5-triene
ch403	mobley_8260524	40.062	-0.48	0.6	-0.057	0.085	0.423	0.423	0.178929	0.538	1.018	1.018	1.03632	0.07	0.02	0.55	0.55	0.3025	-0.611	-0.131	0.131	0.017161	CC#C	prop-1-yne
chcl057	mobley_1278715	236.72	-0.64	0.1	0.985	0.042	1.625	1.625	2.64062	1.042	1.682	1.682	2.82912	0.89	0.03	1.53	1.53	2.3409	0.782	1.422	1.422	2.02208	C(C(Cl)(Cl)Cl)(Cl)(Cl)Cl	hexachloroethane
chcl060	mobley_7099614	76.52	-0.57	0.6	-0.507	0.015	0.063	0.063	0.003969	0.958	1.528	1.528	2.33478	0.94	0.02	1.51	1.51	2.2801	-0.422	0.148	0.148	0.021904	C=CCCl	3-chloroprop-1-ene
chcl071	mobley_2493732	96.936	0.25	0.6	0.064	0.046	-0.186	0.186	0.034596	1.22	0.97	0.97	0.9409	1.11	0.02	0.86	0.86	0.7396	1.03	0.78	0.78	0.6084	C=C(Cl)Cl	1,1-dichloroethylene
chcl075	mobley_5952846	165.82	0.1	0.6	0.723	0.054	0.623	0.623	0.388129	1.309	1.209	1.209	1.46168	1.33	0.02	1.23	1.23	1.5129	1.549	1.449	1.449	2.0996	C(=C(Cl)Cl)(Cl)Cl	1,1,2,2-tetrachloroethylene
chclbr001	mobley_7768165	143.402	-1.95	0.6	-2.616	0.074	-0.666	0.666	0.443556	-0.943	1.007	1.007	1.01405	-0.8	0.02	1.15	1.15	1.3225	-1.368	0.582	0.582	0.338724	C(CBr)Cl	1-bromo-2-chloro-ethane
chf002	mobley_676247	88.01	3.12	0.6	2.137	0.085	-0.983	0.983	0.966289	1.886	-1.234	1.234	1.52276	2.49	0.02	-0.63	0.63	0.3969	1.854	-1.266	1.266	1.60276	C(F)(F)(F)F	tetrafluoromethane
chf005	mobley_1723043	200.04	3.43	0.03	1.988	0.057	-1.442	1.442	2.07936	1.31	-2.12	2.12	4.4944	3.08	0.03	-0.35	0.35	0.1225	0.989	-2.441	2.441	5.95848	C1(C(C(C1(F)F)(F)F)(F)F)(F)F	octafluorocyclobutane
chf011	mobley_9029594	34.034	-0.22	0.6	0.255	0.033	0.475	0.475	0.225625	0.544	0.764	0.764	0.583696	0.88	0.01	1.1	1.1	1.21	-0.087	0.133	0.133	0.017689	CF	fluoromethane
chf021	mobley_3370989	66.052	-0.11	0.6	1.227	0.089	1.337	1.337	1.78757	-0.329	-0.219	0.219	0.047961	0.23	0.02	0.34	0.34	0.1156	-0.515	-0.405	0.405	0.164025	CC(F)F	1,1-difluoroethane
chf030	mobley_5494918	150.03	2.93	0.6	1.87	0.079	-1.06	1.06	1.1236	1.449	-1.481	1.481	2.19336	2.31	0.02	-0.62	0.62	0.3844	1.224	-1.706	1.706	2.91044	C(=C(F)F)(C(F)(F)F)F	1,1,2,3,3,3-hexafluoroprop-1-ene
chf040	mobley_8809274	146.11	-0.25	0.6	-0.402	0.138	-0.152	0.152	0.023104	-1.142	-0.892	0.892	0.795664	-0.57	0.03	-0.32	0.32	0.1024	-0.953	-0.703	0.703	0.494209	c1ccc(cc1)C(F)(F)F	trifluoromethylbenzene
chf041	mobley_4678740	214.112	1.07	0.2	-0.022	0.111	-1.092	1.092	1.19246	-1.36	-2.43	2.43	5.9049	-0.34	0.03	-1.41	1.41	1.9881	-0.628	-1.698	1.698	2.8832	c1cc(cc(c1)C(F)(F)F)C(F)(F)F	m-bis(trifluoromethyl)benzene
chf042	mobley_6358463	214.112	1.07	0.6	-0.931	0.088	-2.001	2.001	4.004	-2.536	-3.606	3.606	13.0032	-1.44	0.03	-2.51	2.51	6.3001	-1.357	-2.427	2.427	5.89033	c1ccc(c(c1)C(F)(F)F)C(F)(F)F	1,2-bis(trifluoromethyl)benzene
chf101	mobley_4483973	96.1	-0.8	0.6	-0.147	0.101	0.653	0.653	0.426409	-0.682	0.118	0.118	0.013924	-0.04	0.02	0.76	0.76	0.5776	-0.836	-0.036	0.036	0.001296	c1ccc(cc1)F	fluorobenzene
chfbr001	mobley_7732703	148.91	1.79	0.6	1.3	0.061	-0.49	0.49	0.2401	1.099	-0.691	0.691	0.477481	1.56	0.02	-0.23	0.23	0.0529	1.568	-0.222	0.222	0.049284	C(F)(F)(F)Br	bromo-trifluoro-methane
chfbr002	mobley_8685905	180.928	0.5	0.6	-0.165	0.109	-0.665	0.665	0.442225	-0.27	-0.77	0.77	0.5929	0.23	0.02	-0.27	0.27	0.0729	0.128	-0.372	0.372	0.138384	[C@@H](C(F)(F)F)(F)Br	2-bromo-1,1,1,2-tetrafluoro-ethane
chfcl001	mobley_3425174	68.476	-0.77	0.6	-1.501	0.055	-0.731	0.731	0.534361	-0.277	0.493	0.493	0.243049	-0.17	0.02	0.6	0.6	0.36	-0.623	0.147	0.147	0.021609	C(F)Cl	chloro-fluoro-methane
chfcl002	mobley_8311321	86.468	-0.5	0.6	-0.336	0.034	0.164	0.164	0.026896	-0.474	0.026	0.026	0.000676	-0.07	0.02	0.43	0.43	0.1849	0.178	0.678	0.678	0.459684	C(F)(F)Cl	chloro-difluoro-methane
chfcl011	mobley_8191186	118.486	0.06	0.6	0.063	0.03	0.003	0.003	9e-06	-0.361	-0.421	0.421	0.177241	0.23	0.02	0.17	0.17	0.0289	-0.064	-0.124	0.124	0.015376	C(C(F)(F)F)Cl	2-chloro-1,1,1-trifluoro-ethane
chfcl012	mobley_1838110	187.37	1.77	0.6	0.93	0.151	-0.84	0.84	0.7056	1.843	0.073	0.073	0.005329	1.69	0.03	-0.08	0.08	0.0064	1.607	-0.163	0.163	0.026569	C(C(F)(Cl)Cl)(F)(F)Cl	1,1,2-trichloro-1,2,2-trifluoro-ethane
chfclbr01	mobley_4506634	197.378	-0.11	0.6	-0.133	0.027	-0.023	0.023	0.000529	-0.183	-0.073	0.073	0.005329	0.21	0.02	0.32	0.32	0.1024	-0.092	0.018	0.018	0.000324	[C@@H](C(F)(F)F)(Cl)Br	2-bromo-2-chloro-1,1,1-trifluoro-ethane
chn015	mobley_6060301	101.19	-3.95	0.6	-4.05	0.11	-0.1	0.1	0.01	-2.26	1.69	1.69	2.8561	-2.77	0.03	1.18	1.18	1.3924	-3.223	0.727	0.727	0.528529	CCCCCCN	hexan-1-amine
chn033	mobley_8705848	101.19	-3.22	0.6	-2.515	0.082	0.705	0.705	0.497025	-1.578	1.642	1.642	2.69616	-1.99	0.03	1.23	1.23	1.5129	-1.862	1.358	1.358	1.84416	CC(C)NC(C)C	N-isopropylpropan-2-amine
chn125	mobley_5282042	277.394	-7.43	0.6	-7.31	0.1	0.12	0.12	0.0144	-8.356	-0.926	0.926	0.857476	-7.35	0.05	0.08	0.08	0.0064	-4.433	2.997	2.997	8.98201	CN(C)CCC=C1c2ccccc2CCc3c1cccc3	Amitriptyline
chn170	mobley_7735340	68.082	-9.63	0.6	-9.832	0.072	-0.202	0.202	0.040804	-7.628	2.002	2.002	4.008	-7.97	0.02	1.66	1.66	2.7556	-7.92	1.71	1.71	2.9241	c1cnc[nH]1	imidazole
chn171	mobley_5499659	82.108	-8.41	0.6	-7.225	0.119	1.185	1.185	1.40423	-5.91	2.5	2.5	6.25	-6.28	0.02	2.13	2.13	4.5369	-6.477	1.933	1.933	3.73649	Cn1ccnc1	1-methylimidazole
chn172	mobley_5732611	82.108	-10.27	0.6	-9.964	0.083	0.306	0.306	0.093636	-8.002	2.268	2.268	5.14382	-8.21	0.03	2.06	2.06	4.2436	-7.801	2.469	2.469	6.09596	Cc1c[nH]cn1	4-methyl-1H-imidazole
chn173	mobley_4613090	158.2	-7.63	0.12	-8.367	0.134	-0.737	0.737	0.543169	-8.247	-0.617	0.617	0.380689	-8	0.03	-0.37	0.37	0.1369	-8.116	-0.486	0.486	0.236196	c1ccc(cc1)Cn2ccnc2	1-benzylimidazole
chn180	mobley_1821184	131.172	-5.88	0.6	-8.322	0.087	-2.442	2.442	5.96336	-7.363	-1.483	1.483	2.19929	-8.16	0.03	-2.28	2.28	5.1984	-6.248	-0.368	0.368	0.135424	Cc1c[nH]c2c1cccc2	3-methyl-1H-indole
chn205	mobley_5026370	104.112	-6.02	0.6	-7.012	0.089	-0.992	0.992	0.984064	-5.264	0.756	0.756	0.571536	-5.76	0.03	0.26	0.26	0.0676	-5.376	0.644	0.644	0.414736	c1cnccc1C#N	pyridine-4-carbonitrile
chn206	mobley_8764620	104.112	-6.75	0.6	-6.882	0.098	-0.132	0.132	0.017424	-4.622	2.128	2.128	4.52838	-5.58	0.03	1.17	1.17	1.3689	-5.848	0.902	0.902	0.813604	c1cc(cnc1)C#N	pyridine-3-carbonitrile
chncl002	mobley_3169935	127.568	-4.91	0.6	-4.742	0.131	0.168	0.168	0.028224	-4.576	0.334	0.334	0.111556	-4.85	0.03	0.06	0.06	0.0036	-3.274	1.636	1.636	2.6765	c1ccc(c(c1)N)Cl	2-chloroaniline
chncl003	mobley_6257907	127.568	-5.82	0.6	-5.139	0.069	0.681	0.681	0.463761	-4.689	1.131	1.131	1.27916	-5.14	0.03	0.68	0.68	0.4624	-3.788	2.032	2.032	4.12902	c1cc(cc(c1)Cl)N	3-chloroaniline
chncl004	mobley_8723116	127.568	-5.9	0.6	-5.454	0.123	0.446	0.446	0.198916	-4.593	1.307	1.307	1.70825	-5.28	0.03	0.62	0.62	0.3844	-3.9	2	2	4	c1cc(ccc1N)Cl	4-chloroaniline
chncl032	mobley_4291494	113.542	-4.39	0.6	-4.723	0.09	-0.333	0.333	0.110889	-3.7	0.69	0.69	0.4761	-3.87	0.03	0.52	0.52	0.2704	-2.777	1.613	1.613	2.60177	c1ccnc(c1)Cl	2-chloropyridine
chncl033	mobley_2789243	113.542	-4.01	0.6	-3.504	0.086	0.506	0.506	0.256036	-2.445	1.565	1.565	2.44923	-2.77	0.03	1.24	1.24	1.5376	-2.462	1.548	1.548	2.3963	c1cc(cnc1)Cl	3-chloropyridine
chncl041	mobley_9740891	172.004	-4.71	1.93	-5.186	0.139	-0.476	0.476	0.226576	-3.069	1.641	1.641	2.69288	-3.32	0.03	1.39	1.39	1.9321	-4.082	0.628	0.628	0.394384	c1cc(c(c(c1)Cl)C#N)Cl	dichlobenil
chncl042	mobley_8207196	201.666	-10.22	0.1	-9.435	0.098	0.785	0.785	0.616225	-9.578	0.642	0.642	0.412164	-10.91	0.04	-0.69	0.69	0.4761	-8.439	1.781	1.781	3.17196	CCNc1nc(nc(n1)Cl)NCC	simazine
chnf002	mobley_3266352	189.18	-1.92	0.6	-2.803	0.194	-0.883	0.883	0.779689	-4.315	-2.395	2.395	5.73602	-3.96	0.03	-2.04	2.04	4.1616	-2.908	-0.988	0.988	0.976144	CN(CC(F)(F)F)c1ccccc1	N-methyl-N-(2,2,2-trifluoroethyl)aniline
chns001	mobley_3047364	227.336	-7.65	0.45	-10.776	0.091	-3.126	3.126	9.77188	-10.261	-2.611	2.611	6.81732	-10.55	0.04	-2.9	2.9	8.41	-6.828	0.822	0.822	0.675684	CCNc1nc(nc(n1)SC)NC(C)C	2-N-ethyl-6-(methylsulfanyl)-4-N-(propan-2-yl)-1,3,5-triazine-2,4-diamine
chns003	mobley_6338073	241.362	-6.68	0.42	-11.005	0.119	-4.325	4.325	18.7056	-10.21	-3.53	3.53	12.4609	-9.27	0.04	-2.59	2.59	6.7081	-6.471	0.209	0.209	0.043681	CCNc1nc(nc(n1)SC)NC(C)(C)C	terbutryn
cho042	mobley_2279874	106.12	-4.42	0.6	-3.965	0.184	0.455	0.455	0.207025	-4.787	-0.367	0.367	0.134689	-4.62	0.03	-0.2	0.2	0.04	-3.259	1.161	1.161	1.34792	COC(OC)OC	trimethoxymethane
cho060	mobley_3325209	182.212	-4.04	0.6	-4.112	0.148	-0.072	0.072	0.005184	-5.685	-1.645	1.645	2.70602	-5.56	0.04	-1.52	1.52	2.3104	-4.123	-0.083	0.083	0.006889	COC(c1ccccc1)(OC)OC	trimethoxymethylbenzene
cho171	mobley_5311804	108.134	-6.62	0.6	-5.944	0.054	0.676	0.676	0.456976	-5.079	1.541	1.541	2.37468	-5.13	0.03	1.49	1.49	2.2201	-5.181	1.439	1.439	2.07072	c1ccc(cc1)CO	phenylmethanol
cho172	mobley_1858644	122.16	-6.79	0.6	-6.347	0.04	0.443	0.443	0.196249	-5.669	1.121	1.121	1.25664	-5.28	0.03	1.51	1.51	2.2801	-5.678	1.112	1.112	1.23654	c1ccc(cc1)CCO	2-phenylethanol
cho173	mobley_7463799	136.186	-6.92	0.6	-6.593	0.142	0.327	0.327	0.106929	-5.796	1.124	1.124	1.26338	-5.77	0.04	1.15	1.15	1.3225	-7.402	-0.482	0.482	0.232324	c1ccc(cc1)CCCO	3-phenylpropan-1-ol
cho191	mobley_8337722	156.26	-3.2	0.28	-4.796	0.117	-1.596	1.596	2.54722	-3.495	-0.295	0.295	0.087025	-3.35	0.04	-0.15	0.15	0.0225	-5.075	-1.875	1.875	3.51562	C[C@@H]1CC[C@H]([C@@H](C1)O)C(C)C	(1R,2S,5R)-2-isopropyl-5-methylcyclohexanol
cho203	mobley_3259411	92.094	-13.43	1	-14.467	0.142	-1.037	1.037	1.07537	-9.447	3.983	3.983	15.8643	-10.14	0.04	3.29	3.29	10.8241	-11.927	1.503	1.503	2.25901	C(C(CO)O)O	glycerol
cho211	mobley_4587267	182.172	-23.62	0.32	-22.633	0.354	0.987	0.987	0.974169	-14.031	9.589	9.589	91.9489	-18.16	0.09	5.46	5.46	29.8116	-16.109	7.511	7.511	56.4151	C([C@H]([C@H]([C@@H]([C@@H](CO)O)O)O)O)O	(2R,3R,4R,5R)-Hexan-1,2,3,4,5,6-hexol
cho212	mobley_9534740	180.156	-25.47	0.22	-26.17	0.073	-0.7	0.7	0.49	-16.433	9.037	9.037	81.6674	-18.09	0.07	7.38	7.38	54.4644	-19.699	5.771	5.771	33.3044	C([C@@H]1[C@H]([C@@H]([C@H]([C@@H](O1)O)O)O)O)O	(2R,3R,4S,5S,6R)-6-(hydroxymethyl)tetrahydropyran-2,3,4,5-tetrol
cho213	mobley_1896013	150.13	-20.52	0.27	-21.213	0.267	-0.693	0.693	0.480249	-12.828	7.692	7.692	59.1669	-14.15	0.08	6.37	6.37	40.5769	-15.005	5.515	5.515	30.4152	C1[C@H]([C@@H]([C@H]([C@H](O1)O)O)O)O	(2S,3R,4S,5R)-oxane-2,3,4,5-tetrol
cho401	mobley_5816127	76.094	-6.62	0.4	-6.238	0.054	0.382	0.382	0.145924	-3.766	2.854	2.854	8.14532	-4.69	0.03	1.93	1.93	3.7249	-4.521	2.099	2.099	4.4058	COCCO	2-methoxyethanol
cho402	mobley_9626434	90.12	-6.69	0.6	-6.11	0.092	0.58	0.58	0.3364	-3.435	3.255	3.255	10.595	-4.41	0.03	2.28	2.28	5.1984	-3.796	2.894	2.894	8.37524	CCOCCO	2-ethoxyethanol
cho403	mobley_4687447	104.146	-6.4	0.6	-5.685	0.09	0.715	0.715	0.511225	-3.457	2.943	2.943	8.66125	-3.94	0.03	2.46	2.46	6.0516	-4.138	2.262	2.262	5.11664	CCCOCCO	2-propoxyethanol
cho404	mobley_5880265	118.172	-6.25	0.6	-5.641	0.113	0.609	0.609	0.370881	-3.511	2.739	2.739	7.50212	-3.85	0.04	2.4	2.4	5.76	-3.282	2.968	2.968	8.80902	CCCCOCCO	2-butoxyethanol
cho405	mobley_7913234	132.198	-5.73	0.15	-5.925	0.101	-0.195	0.195	0.038025	-3.129	2.601	2.601	6.7652	-3.89	0.04	1.84	1.84	3.3856	-3.725	2.005	2.005	4.02003	CCCCOC[C@H](C)O	1-butoxy-2-propanol
cho410	mobley_3515580	124.134	-5.94	0.1	-4.599	0.12	1.341	1.341	1.79828	-4.038	1.902	1.902	3.6176	-4.75	0.04	1.19	1.19	1.4161	-6.137	-0.197	0.197	0.038809	COc1ccccc1O	2-methoxyphenol
cho411	mobley_2457863	124.134	-7.66	0.6	-7.633	0.094	0.027	0.027	0.000729	-6.665	0.995	0.995	0.990025	-6.97	0.04	0.69	0.69	0.4761	-6.953	0.707	0.707	0.499849	COc1cccc(c1)O	3-methoxyphenol
cho412	mobley_486214	154.16	-6.96	0.1	-7.7	0.124	-0.74	0.74	0.5476	-6.775	0.185	0.185	0.034225	-7.39	0.04	-0.43	0.43	0.1849	-6.453	0.507	0.507	0.257049	COc1cccc(c1O)OC	2,6-dimethoxyphenol
cho413	mobley_5917842	138.16	-5.8	0.1	-4.597	0.105	1.203	1.203	1.44721	-3.842	1.958	1.958	3.83376	-4.55	0.04	1.25	1.25	1.5625	-6.153	-0.353	0.353	0.124609	Cc1ccc(c(c1)OC)O	4-methyl-2-methoxyphenol
cho414	mobley_3359593	166.212	-5.26	0.18	-4.359	0.07	0.901	0.901	0.811801	-3.666	1.594	1.594	2.54084	-4.13	0.05	1.13	1.13	1.2769	-6.196	-0.936	0.936	0.876096	CCCc1ccc(c(c1)OC)O	4-propylguaiacol
cho508	mobley_9407874	128.208	-2.88	0.6	-2.989	0.13	-0.109	0.109	0.011881	-3.073	-0.193	0.193	0.037249	-2.76	0.03	0.12	0.12	0.0144	-3.145	-0.265	0.265	0.070225	CCCCCCC(=O)C	octan-2-one
cho542	mobley_5616693	154.244	-2.53	0.25	-3.82	0.114	-1.29	1.29	1.6641	-3.735	-1.205	1.205	1.45202	-3.52	0.03	-0.99	0.99	0.9801	-4.182	-1.652	1.652	2.7291	C[C@@H]1CC[C@H](C(=O)C1)C(C)C	(2S,5R)-2-isopropyl-5-methylcyclohexanone
cho551	mobley_2043882	126.192	-3.9	0.6	-3.99	0.162	-0.09	0.09	0.0081	-4.214	-0.314	0.314	0.098596	-4	0.03	-0.1	0.1	0.01	-3.94	-0.04	0.04	0.0016	CC(=O)C1CCCCC1	1-cyclohexylethanone
cho570	mobley_7497999	120.144	-4.58	0.6	-4.952	0.112	-0.372	0.372	0.138384	-5.515	-0.935	0.935	0.874225	-5.08	0.03	-0.5	0.5	0.25	-4.752	-0.172	0.172	0.029584	CC(=O)c1ccccc1	1-phenylethanone
cho571	mobley_349850	134.17	-4.7	0.6	-5.028	0.141	-0.328	0.328	0.107584	-5.272	-0.572	0.572	0.327184	-4.91	0.03	-0.21	0.21	0.0441	-4.79	-0.09	0.09	0.0081	Cc1ccc(cc1)C(=O)C	1-(p-tolyl)ethanone
cho572	mobley_632905	150.17	-4.4	0.6	-6.56	0.097	-2.16	2.16	4.6656	-6.671	-2.271	2.271	5.15744	-6.58	0.03	-2.18	2.18	4.7524	-5.776	-1.376	1.376	1.89338	CC(=O)c1ccc(cc1)OC	1-(4-methoxyphenyl)ethanone
cho631	mobley_5006685	150.212	-4.09	0.17	-3.968	0.118	0.122	0.122	0.014884	-3.788	0.302	0.302	0.091204	-3.59	0.03	0.5	0.5	0.25	-4.69	-0.6	0.6	0.36	CC(=C)[C@H]1CCC(=CC1)C=O	4-(1-Methylethenyl)-1-cyclohexene-1-carboxaldehyde
cho650	mobley_2850833	122.118	-4.68	0.1	-5.712	0.19	-1.032	1.032	1.06502	-5.743	-1.063	1.063	1.12997	-8.81	0.03	-4.13	4.13	17.0569	-6.122	-1.442	1.442	2.07936	c1ccc(c(c1)C=O)O	2-hydroxybenzaldehyde
cho651	mobley_7688753	122.118	-9.52	1.9	-9.886	0.058	-0.366	0.366	0.133956	-8.829	0.691	0.691	0.477481	-9.37	0.03	0.15	0.15	0.0225	-9.379	0.141	0.141	0.019881	c1cc(cc(c1)O)C=O	3-hydroxybenzaldehyde
cho652	mobley_7988076	122.118	-8.83	0.6	-10.456	0.127	-1.626	1.626	2.64388	-9.453	-0.623	0.623	0.388129	-10.05	0.03	-1.22	1.22	1.4884	-6.954	1.876	1.876	3.51938	c1cc(ccc1C=O)O	4-hydroxybenzaldehyde
cho670	mobley_3034976	60.052	-6.69	0.6	-5.586	0.01	1.104	1.104	1.21882	-5.23	1.46	1.46	2.1316	-7.28	0.02	-0.59	0.59	0.3481	-5.711	0.979	0.979	0.958441	CC(=O)O	acetic acid
cho671	mobley_7758918	74.078	-6.46	0.6	-6.768	0.13	-0.308	0.308	0.094864	-6.549	-0.089	0.089	0.007921	-9.09	0.03	-2.63	2.63	6.9169	-6.641	-0.181	0.181	0.032761	CCC(=O)O	propionic acid
cho672	mobley_820789	88.104	-6.35	0.6	-6.854	0.037	-0.504	0.504	0.254016	-6.394	-0.044	0.044	0.001936	-9.43	0.03	-3.08	3.08	9.4864	-6.668	-0.318	0.318	0.101124	CCCC(=O)O	butyric acid
cho673	mobley_4792268	102.13	-6.16	0.6	-6.322	0.018	-0.162	0.162	0.026244	-6.32	-0.16	0.16	0.0256	-9.05	0.03	-2.89	2.89	8.3521	-6.577	-0.417	0.417	0.173889	CCCCC(=O)O	pentanoic acid
cho674	mobley_1735893	116.156	-6.21	0.6	-6.37	0.165	-0.16	0.16	0.0256	-6.418	-0.208	0.208	0.043264	-7.88	0.03	-1.67	1.67	2.7889	-6.548	-0.338	0.338	0.114244	CCCCCC(=O)O	hexanoic acid
cho675	mobley_2929847	102.13	-6.09	0.6	-6.423	0.142	-0.333	0.333	0.110889	-6.57	-0.48	0.48	0.2304	-8.84	0.03	-2.75	2.75	7.5625	-6.304	-0.214	0.214	0.045796	CC(C)CC(=O)O	3-methylbutanoic acid
cho680	mobley_2913224	180.154	-9.94	0.18	-12.165	0.093	-2.225	2.225	4.95062	-12.657	-2.717	2.717	7.38209	-9.4	0.04	0.54	0.54	0.2916	-11.387	-1.447	1.447	2.09381	CC(=O)Oc1ccccc1C(=O)O	acetylsalicylic acid
cho681	mobley_2099370	254.272	-10.78	0.18	-12.856	0.272	-2.076	2.076	4.30978	-13.87	-3.09	3.09	9.5481	-17.24	0.06	-6.46	6.46	41.7316	-12.567	-1.787	1.787	3.19337	C[C@@H](c1cccc(c1)C(=O)c2ccccc2)C(=O)O	ketoprofen
cho682	mobley_2078467	206.274	-7	0.64	-7.65	0.179	-0.65	0.65	0.4225	-7.528	-0.528	0.528	0.278784	-10.86	0.05	-3.86	3.86	14.8996	-7.8	-0.8	0.8	0.64	C[C@@H](c1ccc(cc1)CC(C)C)C(=O)O	ibuprofen
cho683	mobley_2269032	230.252	-10.21	0.18	-11.397	0.126	-1.187	1.187	1.40897	-11.748	-1.538	1.538	2.36544	-12.2	0.05	-1.99	1.99	3.9601	-10.38	-0.17	0.17	0.0289	C[C@@H](c1ccc2cc(ccc2c1)OC)C(=O)O	naproxen
cho735	mobley_3572203	144.208	-2.11	0.6	-2.314	0.046	-0.204	0.204	0.041616	-2.86	-0.75	0.75	0.5625	-2.18	0.03	-0.07	0.07	0.0049	-3.442	-1.332	1.332	1.77422	CCCCCOC(=O)CC	pentyl propanoate
cho743	mobley_3690931	130.182	-2.28	0.6	-2.386	0.038	-0.106	0.106	0.011236	-3.125	-0.845	0.845	0.714025	-2.75	0.03	-0.47	0.47	0.2209	-4.144	-1.864	1.864	3.4745	CCCC(=O)OCCC	propyl butanoate
cho751	mobley_2341732	116.156	-2.56	0.6	-2.601	0.05	-0.041	0.041	0.001681	-3.354	-0.794	0.794	0.630436	-3.49	0.03	-0.93	0.93	0.8649	-3.193	-0.633	0.633	0.400689	CCCCC(=O)OC	methyl pentanoate
cho783	mobley_6198745	218.202	-8.84	0.2	-9.194	0.173	-0.354	0.354	0.125316	-11.249	-2.409	2.409	5.80328	-12.33	0.06	-3.49	3.49	12.1801	-11.648	-2.808	2.808	7.88486	CC(=O)OCC(COC(=O)C)OC(=O)C	2,3-diacetoxypropyl acetate
cho784	mobley_6935906	196.28	-2.49	0.85	-2.375	0.165	0.115	0.115	0.013225	-2.841	-0.351	0.351	0.123201	-2.96	0.04	-0.47	0.47	0.2209	-3.031	-0.541	0.541	0.292681	CC(=CCC[C@](C)(C=C)OC(=O)C)C	(3R)-3,7-Dimethylocta-1,6-dien-3-yl acetate
chobr010	mobley_1733799	173	-5.85	0.83	-6.285	0.106	-0.435	0.435	0.189225	-5.424	0.426	0.426	0.181476	-5.83	0.03	0.02	0.02	0.0004	-4.067	1.783	1.783	3.17909	c1cc(ccc1O)Br	4-bromophenol
chocl001	mobley_4603202	143.004	-4.23	0.2	-4.074	0.053	0.156	0.156	0.024336	-2.455	1.775	1.775	3.15062	-2.25	0.04	1.98	1.98	3.9204	-2.647	1.583	1.583	2.50589	C(CCl)OCCCl	1-chloro-2-(2-chloroethoxy)ethane
chocl002	mobley_3589456	154.588	-4.59	0.6	-4.246	0.123	0.344	0.344	0.118336	-4.499	0.091	0.091	0.008281	-3.64	0.03	0.95	0.95	0.9025	-2.965	1.625	1.625	2.64062	COC(CCl)(OC)OC	2-chloro-1,1,1-trimethoxy-ethane
chocl025	mobley_4395315	142.576	-6.79	0.6	-6.004	0.055	0.786	0.786	0.617796	-5.004	1.786	1.786	3.1898	-5.14	0.03	1.65	1.65	2.7225	-5.439	1.351	1.351	1.8252	Cc1cc(ccc1Cl)O	4-chloro-3-methyl-phenol
chocl030	mobley_8117218	380.884	-4.82	0.1	-7.068	0.059	-2.248	2.248	5.0535	-5.004	-0.184	0.184	0.033856	-5.18	0.04	-0.36	0.36	0.1296	-4.975	-0.155	0.155	0.024025	C1[C@@H]2[C@H]3[C@@H]([C@H]1[C@H]4[C@@H]2O4)[C@@]5(C(=C([C@]3(C5(Cl)Cl)Cl)Cl)Cl)Cl	endrin
chocl032	mobley_1178614	128.55	-4.55	0.6	-3.262	0.1	1.288	1.288	1.65894	-3.072	1.478	1.478	2.18448	-3.32	0.04	1.23	1.23	1.5129	-2.725	1.825	1.825	3.33062	c1ccc(c(c1)O)Cl	2-chlorophenol
chocl033	mobley_8057732	128.55	-6.62	0.6	-5.72	0.114	0.9	0.9	0.81	-4.72	1.9	1.9	3.61	-5.02	0.03	1.6	1.6	2.56	-5.492	1.128	1.128	1.27238	c1cc(cc(c1)Cl)O	3-chlorophenol
chocl034	mobley_7066554	128.55	-7.03	0.6	-6.12	0.067	0.91	0.91	0.8281	-5.149	1.881	1.881	3.53816	-5.37	0.03	1.66	1.66	2.7556	-3.866	3.164	3.164	10.0109	c1cc(ccc1O)Cl	4-chlorophenol
chocl035	mobley_9257453	162.992	-7.29	0.1	-6.287	0.094	1.003	1.003	1.00601	-4.634	2.656	2.656	7.05434	-5.14	0.03	2.15	2.15	4.6225	-5.482	1.808	1.808	3.26886	c1cc(c(cc1O)Cl)Cl	3,4-dichlorophenol
chocl036	mobley_6688723	223.044	-6.44	0.38	-5.819	0.131	0.621	0.621	0.385641	-4.361	2.079	2.079	4.32224	-5.98	0.04	0.46	0.46	0.2116	-3.985	2.455	2.455	6.02703	COc1c(cc(c(c1O)OC)Cl)Cl	3,5-dichloro-2,6-dimethoxyphenol
chocl040	mobley_7239499	218.626	-3.52	0.1	-4.236	0.167	-0.716	0.716	0.512656	-3.327	0.193	0.193	0.037249	-4.47	0.04	-0.95	0.95	0.9025	-3.397	0.123	0.123	0.015129	c1ccc2c(c1)Oc3cccc(c3O2)Cl	1-chlorodibenzo-p-dioxin
chocl041	mobley_1469079	253.068	-3.56	1	-3.627	0.16	-0.067	0.067	0.004489	-2.698	0.862	0.862	0.743044	-3.59	0.04	-0.03	0.03	0.0009	-2.605	0.955	0.955	0.912025	c1ccc2c(c1)Oc3cc(c(cc3O2)Cl)Cl	2,3-dichlorodibenzo-p-dioxin
chocl042	mobley_2844990	321.952	-3.84	1	-3.669	0.102	0.171	0.171	0.029241	-2.365	1.475	1.475	2.17563	-2.66	0.04	1.18	1.18	1.3924	-2.286	1.554	1.554	2.41492	c1cc2c(cc1Cl)Oc3cc(c(c(c3O2)Cl)Cl)Cl	1,2,3,7-tetrachlorodibenzo-p-dioxin
chocl043	mobley_2845466	321.952	-3.37	1	-3.468	0.069	-0.098	0.098	0.009604	-1.942	1.428	1.428	2.03918	-2.54	0.04	0.83	0.83	0.6889	-2.022	1.348	1.348	1.8171	c1c2c(cc(c1Cl)Cl)Oc3cc(c(cc3O2)Cl)Cl	2,3,7,8-tetrachlorodibenzo-p-dioxin
chocl044	mobley_2960202	390.836	-3.71	1	-4.244	0.126	-0.534	0.534	0.285156	-2.074	1.636	1.636	2.6765	-1.88	0.04	1.83	1.83	3.3489	-1.869	1.841	1.841	3.38928	c1c2c(cc(c1Cl)Cl)Oc3c(c(c(c(c3Cl)Cl)Cl)Cl)O2	1,2,3,4,7,8-hexachlorodibenzo-p-dioxin
chocl045	mobley_3976574	356.394	-4.15	1	-4.015	0.078	0.135	0.135	0.018225	-1.697	2.453	2.453	6.01721	-2.31	0.04	1.84	1.84	3.3856	-2.461	1.689	1.689	2.85272	c1cc2c(cc1Cl)Oc3c(c(c(c(c3Cl)Cl)Cl)Cl)O2	1,2,3,4,7-pentachlorodibenzo-p-dioxin
chocl046	mobley_4149784	253.068	-3.67	0.12	-3.358	0.058	0.312	0.312	0.097344	-2.652	1.018	1.018	1.03632	-3.32	0.04	0.35	0.35	0.1225	-2.492	1.178	1.178	1.38768	c1cc2c(cc1Cl)Oc3ccc(cc3O2)Cl	2,7-dichlorodibenzo-p-dioxin
chocl047	mobley_5371840	218.626	-3.1	0.1	-3.787	0.169	-0.687	0.687	0.471969	-2.911	0.189	0.189	0.035721	-4.05	0.04	-0.95	0.95	0.9025	-2.846	0.254	0.254	0.064516	c1ccc2c(c1)Oc3ccc(cc3O2)Cl	2-chlorodibenzo-p-dioxin
chocl048	mobley_5510474	321.952	-3.81	0.14	-3.888	0.06	-0.078	0.078	0.006084	-2.676	1.134	1.134	1.28596	-2.77	0.04	1.04	1.04	1.0816	-2.572	1.238	1.238	1.53264	c1ccc2c(c1)Oc3c(c(c(c(c3Cl)Cl)Cl)Cl)O2	1,2,3,4-tetrachlorodibenzo-p-dioxin
chocl049	mobley_8827942	287.51	-4.05	0.1	-3.919	0.18	0.131	0.131	0.017161	-2.656	1.394	1.394	1.94324	-3.16	0.04	0.89	0.89	0.7921	-2.665	1.385	1.385	1.91823	c1ccc2c(c1)Oc3c(cc(c(c3O2)Cl)Cl)Cl	1,2,4-trichlorodibenzo-p-dioxin
chocl050	mobley_9821936	459.72	-4.53	1	-5.389	0.103	-0.859	0.859	0.737881	-1.625	2.905	2.905	8.43903	-1.15	0.04	3.38	3.38	11.4244	-2.247	2.283	2.283	5.21209	c12c(c(c(c(c1Cl)Cl)Cl)Cl)Oc3c(c(c(c(c3Cl)Cl)Cl)Cl)O2	1,2,3,4,6,7,8,9-octachlorodibenzo-p-dioxin
chocl060	mobley_3265457	216.612	-7.78	0.77	-8.427	0.13	-0.647	0.647	0.418609	-7.204	0.576	0.576	0.331776	-8.29	0.06	-0.51	0.51	0.2601	-7.182	0.598	0.598	0.357604	COc1cc(c(c(c1O)OC)Cl)C=O	2-chlorosyringaldehyde
chocl061	mobley_6195751	251.054	-8.68	0.76	-9.836	0.084	-1.156	1.156	1.33634	-8.103	0.577	0.577	0.332929	-9.85	0.04	-1.17	1.17	1.3689	-7.989	0.691	0.691	0.477481	COc1c(c(c(c(c1Cl)C=O)Cl)OC)O	2,6-dichlorosyringaldehyde
chocl070	mobley_5708811	221.028	-9.86	1.93	-9.504	0.078	0.356	0.356	0.126736	-10.643	-0.783	0.783	0.613089	-8.66	0.04	1.2	1.2	1.44	-9.962	-0.102	0.102	0.010404	COc1c(ccc(c1C(=O)O)Cl)Cl	dicamba
chocl080	mobley_6929123	108.52	-4	0.6	-3.504	0.057	0.496	0.496	0.246016	-3.53	0.47	0.47	0.2209	-3.82	0.02	0.18	0.18	0.0324	-4.32	-0.32	0.32	0.1024	COC(=O)CCl	methyl 2-chloroacetate
chof001	mobley_3006808	100.044	-4.31	0.6	-4.236	0.116	0.074	0.074	0.005476	-3.696	0.614	0.614	0.376996	-3.81	0.02	0.5	0.5	0.25	-4.089	0.221	0.221	0.048841	C(C(F)(F)F)O	2,2,2-trifluoroethanol
chof003	mobley_9979854	114.07	-4.2	0.2	-4.117	0.097	0.083	0.083	0.006889	-3.712	0.488	0.488	0.238144	-3.49	0.03	0.71	0.71	0.5041	-4.022	0.178	0.178	0.031684	C[C@H](C(F)(F)F)O	111-trifluoropropan-2-ol
chof004	mobley_628086	114.07	-4.16	0.6	-4.055	0.047	0.105	0.105	0.011025	-3.529	0.631	0.631	0.398161	-3.52	0.03	0.64	0.64	0.4096	-4.073	0.087	0.087	0.007569	C[C@@H](C(F)(F)F)O	1,1,1-trifluoropropan-2-ol
chof020	mobley_6843802	176.136	-1.29	0.6	-2.888	0.072	-1.598	1.598	2.5536	-4.233	-2.943	2.943	8.66125	-3.04	0.04	-1.75	1.75	3.0625	-3.108	-1.818	1.818	3.30512	c1ccc(cc1)O[C@@H](C(F)F)F	1,2,2-trifluoroethoxybenzene
chof032	mobley_7200804	112.1	-5.29	0.6	-3.764	0.112	1.526	1.526	2.32868	-3.21	2.08	2.08	4.3264	-3.35	0.04	1.94	1.94	3.7636	-3.682	1.608	1.608	2.58566	c1ccc(c(c1)O)F	2-fluorophenol
chof034	mobley_852937	112.1	-6.19	0.6	-5.824	0.06	0.366	0.366	0.133956	-4.763	1.427	1.427	2.03633	-4.96	0.03	1.23	1.23	1.5129	-3.834	2.356	2.356	5.55074	c1cc(ccc1O)F	4-fluorophenol
chof050	mobley_6055410	250.194	-9.4	0.2	-8.952	0.152	0.448	0.448	0.200704	-8.729	0.671	0.671	0.450241	-6.61	0.06	2.79	2.79	7.7841	-10.001	-0.601	0.601	0.361201	c1cc(c(cc1c2ccc(cc2F)F)C(=O)O)O	diflunisal
chof051	mobley_1527293	244.254	-8.42	0.16	-7.045	0.136	1.375	1.375	1.89062	-9.177	-0.757	0.757	0.573049	-13.95	0.05	-5.53	5.53	30.5809	-7.141	1.279	1.279	1.63584	C[C@@H](c1ccc(c(c1)F)c2ccccc2)C(=O)O	flurbiprofen
chof060	mobley_9028462	128.054	-1.1	0.6	-0.763	0.075	0.337	0.337	0.113569	-1.278	-0.178	0.178	0.031684	-1.35	0.02	-0.25	0.25	0.0625	-1.851	-0.751	0.751	0.564001	COC(=O)C(F)(F)F	methyl 2,2,2-trifluoroacetate
chof061	mobley_7360181	174.122	-0.8	0.2	-2.527	0.113	-1.727	1.727	2.98253	-2.685	-1.885	1.885	3.55322	-2.32	0.03	-1.52	1.52	2.3104	-1.472	-0.672	0.672	0.451584	COC(C(F)(F)F)(OC)OC	1,1,1-trifluoro-2,2,2-trimethoxyethane
chofcl01	mobley_2023925	184.496	0.1	0.6	-1.414	0.098	-1.514	1.514	2.2922	-1.467	-1.567	1.567	2.45549	-1.16	0.03	-1.26	1.26	1.5876	-0.302	-0.402	0.402	0.161604	[C@@H](C(F)(F)F)(OC(F)F)Cl	2-chloro-2-(difluoromethoxy)-1,1,1-trifluoro-ethane
chofcl02	mobley_5347550	164.962	-1.12	0.6	-1.899	0.046	-0.779	0.779	0.606841	-0.935	0.185	0.185	0.034225	-0.69	0.03	0.43	0.43	0.1849	-1.351	-0.231	0.231	0.053361	COC(C(Cl)Cl)(F)F	2,2-dichloro-1,1-difluoro-1-methoxy-ethane
choi001	mobley_8789465	220	-6.2	0.6	-3.551	0.142	2.649	2.649	7.0172	-2.887	3.313	3.313	10.976	-3.22	0.04	2.98	2.98	8.8804	-2.508	3.692	3.692	13.6309	c1ccc(c(c1)O)I	2-iodophenol
chon001	mobley_8789864	145.158	-6.4	0.6	-7.072	0.121	-0.672	0.672	0.451584	-6.229	0.171	0.171	0.029241	-5.86	0.03	0.54	0.54	0.2916	-6.199	0.201	0.201	0.040401	COC(CC#N)(OC)OC	3,3,3-trimethoxypropanenitrile
chon002	mobley_9114381	99.09	-6.72	0.6	-5.805	0.095	0.915	0.915	0.837225	-5.442	1.278	1.278	1.63328	-6.36	0.03	0.36	0.36	0.1296	-6.8	-0.08	0.08	0.0064	COC(=O)CC#N	methyl 2-cyanoacetate
chon011	mobley_2123854	119.12	-10.17	0.6	-9.786	0.107	0.384	0.384	0.147456	-7.415	2.755	2.755	7.59002	-8.39	0.03	1.78	1.78	3.1684	-8.001	2.169	2.169	4.70456	c1cc(ccc1C#N)O	4-hydroxybenzonitrile
chon012	mobley_2661134	119.12	-9.65	0.6	-9.446	0.131	0.204	0.204	0.041616	-7.09	2.56	2.56	6.5536	-7.74	0.03	1.91	1.91	3.6481	-9.368	0.282	0.282	0.079524	c1cc(cc(c1)O)C#N	3-hydroxybenzonitrile
chon301	mobley_6232400	107.11	-7.1	0.6	-7.557	0.119	-0.457	0.457	0.208849	-6.68	0.42	0.42	0.1764	-7.42	0.03	-0.32	0.32	0.1024	-6.175	0.925	0.925	0.855625	c1cc(cnc1)C=O	pyridine-3-carbaldehyde
chon302	mobley_8798016	107.11	-7	0.6	-7.796	0.117	-0.796	0.796	0.633616	-6.91	0.09	0.09	0.0081	-7.34	0.03	-0.34	0.34	0.1156	-5.046	1.954	1.954	3.81812	c1cnccc1C=O	pyridine-4-carbaldehyde
chon311	mobley_6353617	121.136	-8.26	0.6	-8.034	0.081	0.226	0.226	0.051076	-7.323	0.937	0.937	0.877969	-7.84	0.03	0.42	0.42	0.1764	-6.961	1.299	1.299	1.6874	CC(=O)c1cccnc1	1-(3-pyridyl)ethanone
chon312	mobley_6794076	121.136	-7.62	0.6	-7.873	0.064	-0.253	0.253	0.064009	-7.129	0.491	0.491	0.241081	-7.57	0.03	0.05	0.05	0.0025	-5.852	1.768	1.768	3.12582	CC(=O)c1ccncc1	1-(4-pyridyl)ethanone
chon400	mobley_6917738	75.112	-6.55	0.6	-6.445	0.147	0.105	0.105	0.011025	-4.002	2.548	2.548	6.4923	-5.03	0.03	1.52	1.52	2.3104	-6.3	0.25	0.25	0.0625	COCCN	2-methoxyethanamine
chon411	mobley_1944394	255.348	-9.34	0.62	-7.57	0.142	1.77	1.77	3.1329	-8.23	1.11	1.11	1.2321	-7.87	0.06	1.47	1.47	2.1609	-4.728	4.612	4.612	21.2705	CN(C)CCOC(c1ccccc1)c2ccccc2	[2-benzhydryloxyethyl]-dimethyl-amine
chon420	mobley_1659169	87.122	-7.17	0.6	-7.545	0.106	-0.375	0.375	0.140625	-5.686	1.484	1.484	2.20226	-6.12	0.03	1.05	1.05	1.1025	-5.145	2.025	2.025	4.10062	C1COCCN1	morpholine
chon421	mobley_8558116	101.148	-6.32	0.6	-6.068	0.136	0.252	0.252	0.063504	-5.672	0.648	0.648	0.419904	-5.77	0.03	0.55	0.55	0.3025	-2.859	3.461	3.461	11.9785	CN1CCOCC1	4-methylmorpholine
chon500	mobley_4218209	123.152	-7.48	0.6	-6.848	0.088	0.632	0.632	0.399424	-6.372	1.108	1.108	1.22766	-7.02	0.03	0.46	0.46	0.2116	-5.052	2.428	2.428	5.89518	COc1ccc(cc1)N	4-methoxyaniline
chon501	mobley_5072416	123.152	-6.12	0.6	-6.765	0.119	-0.645	0.645	0.416025	-6.194	-0.074	0.074	0.005476	-6.77	0.03	-0.65	0.65	0.4225	-5.25	0.87	0.87	0.7569	COc1ccccc1N	2-methoxyaniline
chon502	mobley_755351	123.152	-7.29	0.6	-6.924	0.083	0.366	0.366	0.133956	-6.671	0.619	0.619	0.383161	-7.2	0.03	0.09	0.09	0.0081	-5.532	1.758	1.758	3.09056	COc1cccc(c1)N	3-methoxyaniline
chon511	mobley_4936555	241.28	-6.78	0.1	-10.242	0.184	-3.462	3.462	11.9854	-9.93	-3.15	3.15	9.9225	-7.67	0.04	-0.89	0.89	0.7921	-8.714	-1.934	1.934	3.74036	Cc1cccc(c1C)Nc2ccccc2C(=O)O	2-(2,3-dimethylphenyl)aminobenzoic acid
chon600	mobley_242480	238.24	-11.85	0.35	-10.673	0.194	1.177	1.177	1.38533	-13.34	-1.49	1.49	2.2201	-15.25	0.04	-3.4	3.4	11.56	-12.209	-0.359	0.359	0.128881	c1ccc2c(c1)C(=O)c3c(ccc(c3C2=O)N)N	1,4-diamino-9,10-anthracenedione
chon601	mobley_8052240	223.222	-9.44	0.74	-9.226	0.045	0.214	0.214	0.045796	-10.959	-1.519	1.519	2.30736	-12.21	0.04	-2.77	2.77	7.6729	-10.415	-0.975	0.975	0.950625	c1ccc2c(c1)C(=O)c3cccc(c3C2=O)N	1-amino-9,10-anthracenedione
chon602	mobley_5003962	223.222	-11.53	0.29	-9.627	0.16	1.903	1.903	3.62141	-13.345	-1.815	1.815	3.29422	-13.89	0.04	-2.36	2.36	5.5696	-11.911	-0.381	0.381	0.145161	c1ccc2c(c1)C(=O)c3ccc(cc3C2=O)N	2-amino-9,10-anthraquinone
chon611	mobley_2316618	267.274	-14.21	1.1	-13.231	0.12	0.979	0.979	0.958441	-12.898	1.312	1.312	1.72134	-13.6	0.05	0.61	0.61	0.3721	-13.339	0.871	0.871	0.758641	c1ccc2c(c1)C(=O)c3cccc(c3C2=O)NCCO	1-(2-hydroxyethylamino)-9,10-anthraquinone
chon621	mobley_4371692	239.222	-9.53	0.28	-8.751	0.165	0.779	0.779	0.606841	-10.609	-1.079	1.079	1.16424	-10.98	0.05	-1.45	1.45	2.1025	-10.533	-1.003	1.003	1.00601	c1ccc2c(c1)C(=O)c3c(ccc(c3C2=O)O)N	1-amino-4-hydroxy-9,10-anthracenedione
chon731	mobley_2725802	113.158	-9.8	0.6	-8.481	0.104	1.319	1.319	1.73976	-7.542	2.258	2.258	5.09856	-7.83	0.03	1.97	1.97	3.8809	-7.608	2.192	2.192	4.80486	CC(=O)N1CCCC1	1-pyrrolidin-1-ylethanone
chon821	mobley_5600967	179.214	-11.01	0.6	-10.265	0.166	0.745	0.745	0.555025	-9.287	1.723	1.723	2.96873	-9.62	0.04	1.39	1.39	1.9321	-8.073	2.937	2.937	8.62597	CN(C)C(=O)c1ccc(cc1)OC	4-methoxy-N,N-dimethyl-benzamide
chon830	mobley_6239320	129.084	-18.06	0.27	-18.244	0.06	-0.184	0.184	0.033856	-20.529	-2.469	2.469	6.09596	-21.76	0.03	-3.7	3.7	13.69	-17.795	0.265	0.265	0.070225	c1(=O)[nH]c(=O)[nH]c(=O)[nH]1	cyanuric acid
chon831	mobley_2782339	147.13	-9.61	0.5	-9.248	0.075	0.362	0.362	0.131044	-11.4	-1.79	1.79	3.2041	-11.82	0.03	-2.21	2.21	4.8841	-10.514	-0.904	0.904	0.817216	c1ccc2c(c1)C(=O)NC2=O	phthalimide
chon832	mobley_7378987	194.2	-12.64	0.74	-15.846	0.095	-3.206	3.206	10.2784	-17.208	-4.568	4.568	20.8666	-17.62	0.04	-4.98	4.98	24.8004	-13.664	-1.024	1.024	1.04858	Cn1cnc2c1c(=O)n(c(=O)n2C)C	caffeine
chon841	mobley_6861308	164.206	-9.13	1.93	-10.738	0.076	-1.608	1.608	2.58566	-11.408	-2.278	2.278	5.18928	-11.81	0.04	-2.68	2.68	7.1824	-7.676	1.454	1.454	2.11412	CN(C)C(=O)Nc1ccccc1	fenuron
chon851	mobley_9007496	201.218	-9.45	0.1	-9.41	0.051	0.04	0.04	0.0016	-9.871	-0.421	0.421	0.177241	-10.44	0.04	-0.99	0.99	0.9801	-9.311	0.139	0.139	0.019321	CNC(=O)Oc1cccc2c1cccc2	naphthalen-1-yl N-methylcarbamate
chon852	mobley_3201701	238.294	-9.41	1.93	-9.42	0.097	-0.01	0.01	0.0001	-12.699	-3.289	3.289	10.8175	-13.87	0.04	-4.46	4.46	19.8916	-7.701	1.709	1.709	2.92068	Cc1c(nc(nc1OC(=O)N(C)C)N(C)C)C	pirimor
chon853	mobley_6620221	221.25	-9.61	0.3	-10.572	0.101	-0.962	0.962	0.925444	-10.524	-0.914	0.914	0.835396	-11.13	0.04	-1.52	1.52	2.3104	-8.777	0.833	0.833	0.693889	CC1(Cc2cccc(c2O1)OC(=O)NC)C	carbofuran
chonbr30	mobley_4039055	190.984	-18.17	0.55	-17.513	0.154	0.657	0.657	0.431649	-16.575	1.595	1.595	2.54402	-17.3	0.03	0.87	0.87	0.7569	-15.124	3.046	3.046	9.27812	c1c(c(=O)[nH]c(=O)[nH]1)Br	5-bromouracil
chonbr31	mobley_194273	261.114	-9.73	1.93	-12.647	0.149	-2.917	2.917	8.50889	-14.576	-4.846	4.846	23.4837	-14.5	0.04	-4.77	4.77	22.7529	-12.295	-2.565	2.565	6.57923	CC[C@H](C)n1c(=O)c(c([nH]c1=O)C)Br	bromacil
choncl17	mobley_9557440	146.534	-17.74	0.78	-17.334	0.087	0.406	0.406	0.164836	-15.978	1.762	1.762	3.10464	-16.61	0.03	1.13	1.13	1.2769	-15.361	2.379	2.379	5.65964	c1c(c(=O)[nH]c(=O)[nH]1)Cl	5-chlorouracil
choncl18	mobley_4338603	146.534	-15.83	1.22	-14.76	0.13	1.07	1.07	1.1449	-14.553	1.277	1.277	1.63073	-15.13	0.03	0.7	0.7	0.49	-12.619	3.211	3.211	10.3105	c1c(=O)[nH]c(=O)[nH]c1Cl	6-chlorouracil
choncl21	mobley_8124669	269.76	-8.21	0.29	-9.511	0.184	-1.301	1.301	1.6926	-8.349	-0.139	0.139	0.019321	-6.85	0.05	1.36	1.36	1.8496	-5.838	2.372	2.372	5.62638	CCc1cccc(c1N(COC)C(=O)CCl)CC	alachlor
choncl22	mobley_2481002	164.37	-1.45	0.1	-0.459	0.047	0.991	0.991	0.982081	0.715	2.165	2.165	4.68722	-0.38	0.02	1.07	1.07	1.1449	-1.566	-0.116	0.116	0.013456	C([N+](=O)[O-])(Cl)(Cl)Cl	trichloro(nitro)methane
choncl23	mobley_7463408	218.072	-7.78	1.93	-7.876	0.186	-0.096	0.096	0.009216	-8.902	-1.122	1.122	1.25888	-9.41	0.04	-1.63	1.63	2.6569	-7.861	-0.081	0.081	0.006561	CCC(=O)Nc1ccc(c(c1)Cl)Cl	N-(3,4-dichlorophenyl)propanimidic acid
choncl24	mobley_2523689	221.644	-16.43	1.93	-14.672	0.123	1.758	1.758	3.09056	-14.345	2.085	2.085	4.34722	-16.04	0.04	0.39	0.39	0.1521	-12.452	3.978	3.978	15.8245	c1ccc(cc1)n2c(=O)c(c(cn2)N)Cl	5-Amino-4-chloro-2-phenylpyridazin-3(2H)-one
choncl25	mobley_3105103	216.664	-11.14	1.93	-12.551	0.062	-1.411	1.411	1.99092	-13.828	-2.688	2.688	7.22534	-13.77	0.04	-2.63	2.63	6.9169	-12.344	-1.204	1.204	1.44962	Cc1c(c(=O)n(c(=O)[nH]1)C(C)(C)C)Cl	terbacil
choncl27	mobley_1396156	295.32	-5.22	0.25	-4.154	0.065	1.066	1.066	1.13636	-0.206	5.014	5.014	25.1402	-1.28	0.04	3.94	3.94	15.5236	-2.76	2.46	2.46	6.0516	c1(c(c(c(c(c1Cl)Cl)Cl)Cl)Cl)N(=O)=O	pentachloronitrobenzene
chonf22	mobley_337666	130.084	-16.92	0.88	-16.676	0.061	0.244	0.244	0.059536	-15.794	1.126	1.126	1.26788	-16.37	0.03	0.55	0.55	0.3025	-14.851	2.069	2.069	4.28076	c1c(c(=O)[nH]c(=O)[nH]1)F	5-fluorouracil
chonf23	mobley_7794077	180.094	-15.46	0.16	-17.73	0.044	-2.27	2.27	5.1529	-17.496	-2.036	2.036	4.1453	-17.35	0.03	-1.89	1.89	3.5721	-15.181	0.279	0.279	0.077841	c1c(c(=O)[nH]c(=O)[nH]1)C(F)(F)F	5-trifluoromethyluracil
chonf24	mobley_7829570	335.288	-3.51	1.93	-5.057	0.147	-1.547	1.547	2.39321	-1.92	1.59	1.59	2.5281	-2.3	0.05	1.21	1.21	1.4641	-6.836	-3.326	3.326	11.0623	CCCC[N@](CC)c1c(cc(cc1[N+](=O)[O-])C(F)(F)F)[N+](=O)[O-]	N-butyl-N-ethyl-2,6-dinitro-4-(trifluoromethyl)aniline
chonf25	mobley_5076071	322.254	-5.66	1.93	-9.793	0.175	-4.133	4.133	17.0817	-6.651	-0.991	0.991	0.982081	-7.5	0.04	-1.84	1.84	3.3856	-9.577	-3.917	3.917	15.3429	CCN(CC)c1c(cc(c(c1[N+](=O)[O-])N)C(F)(F)F)[N+](=O)[O-]	1-N,1-N-diethyl-2,6-dinitro-4-(trifluoromethyl)benzene-1,3-diamine
chonf26	mobley_2501588	347.298	-2.45	1.37	-4.984	0.068	-2.534	2.534	6.42116	-2.063	0.387	0.387	0.149769	-1.96	0.04	0.49	0.49	0.2401	-7.571	-5.121	5.121	26.2246	CCC[N@@](CC1CC1)c2c(cc(cc2[N+](=O)[O-])C(F)(F)F)[N+](=O)[O-]	profluralin
chonf27	mobley_7176248	335.288	-3.25	0.1	-5.135	0.087	-1.885	1.885	3.55322	-2.234	1.016	1.016	1.03226	-2.02	0.04	1.23	1.23	1.5129	-7.037	-3.787	3.787	14.3414	CCCN(CCC)c1c(cc(cc1[N+](=O)[O-])C(F)(F)F)[N+](=O)[O-]	trifluralin
choni01	mobley_2727678	237.984	-18.72	0.64	-17.856	0.06	0.864	0.864	0.746496	-17.153	1.567	1.567	2.45549	-17.74	0.03	0.98	0.98	0.9604	-16.048	2.672	2.672	7.13958	c1c(c(=O)[nH]c(=O)[nH]1)I	5-iodouracil
chons03	mobley_5200358	190.262	-9.84	0.1	-9.908	0.17	-0.068	0.068	0.004624	-7.054	2.786	2.786	7.7618	-9.68	0.05	0.16	0.16	0.0256	-6.494	3.346	3.346	11.1957	CC(C)(/C=N\OC(=O)NC)SC	aldicarb
chons07	mobley_2725215	345.372	-7.98	1.93	-9.683	0.175	-1.703	1.703	2.90021	-9.664	-1.684	1.684	2.83586	-11.25	0.05	-3.27	3.27	10.6929	-14.968	-6.988	6.988	48.8321	CCCN(CCC)c1c(cc(cc1[N+](=O)[O-])S(=O)(=O)C)[N+](=O)[O-]	nitralin
chons08	mobley_1352110	203.338	-3.64	1.93	-6.097	0.148	-2.457	2.457	6.03685	-5.197	-1.557	1.557	2.42425	-4.57	0.04	-0.93	0.93	0.8649	-3.703	-0.063	0.063	0.003969	CCCCN(CC)C(=O)SCCC	pebulate
chons11	mobley_8713762	203.338	-4.13	1.36	-5.949	0.06	-1.819	1.819	3.30876	-5.041	-0.911	0.911	0.829921	-4.57	0.04	-0.44	0.44	0.1936	-3.534	0.596	0.596	0.355216	CCCN(CCC)C(=O)SCCC	N,N-dipropyl(propylsulfanyl)formamide
chonscl01	mobley_1417007	300.574	-9.01	1.93	-6.533	0.076	2.477	2.477	6.13553	-8.146	0.864	0.864	0.746496	-8.72	0.04	0.29	0.29	0.0841	-9.026	-0.016	0.016	0.000256	C1C=CC[C@@H]2[C@@H]1C(=O)N(C2=O)SC(Cl)(Cl)Cl	captan
chonsp01	mobley_1770205	317.316	-10.03	1.37	-15.93	0.175	-5.9	5.9	34.81	-15.953	-5.923	5.923	35.0819	-14.11	0.06	-4.08	4.08	16.6464	-11.436	-1.406	1.406	1.97684	COP(=S)(OC)SCn1c(=O)c2ccccc2nn1	3-(dimethoxyphosphinothioylsulfanylmethyl)-1,2,3-benzotriazin-4-one
chonsp02	mobley_5393242	304.338	-6.48	0.13	-8.705	0.198	-2.225	2.225	4.95062	-10.95	-4.47	4.47	19.9809	-10.75	0.05	-4.27	4.27	18.2329	-5.768	0.712	0.712	0.506944	CCOP(=S)(OCC)Oc1cc(nc(n1)C(C)C)C	diazinon
chonsp03	mobley_9281946	291.252	-6.74	0.1	-6.237	0.24	0.503	0.503	0.253009	-8.434	-1.694	1.694	2.86964	-9.21	0.04	-2.47	2.47	6.1009	-8.018	-1.278	1.278	1.63328	CCOP(=S)(OCC)Oc1ccc(cc1)[N+](=O)[O-]	diethoxy-(4-nitrophenoxy)-thioxo-$l^{5}-phosphane
chonspcl01	mobley_7326706	350.568	-5.04	0.21	-11.736	0.101	-6.696	6.696	44.8364	-9.512	-4.472	4.472	19.9988	-9.62	0.05	-4.58	4.58	20.9764	-3.926	1.114	1.114	1.241	CCOP(=S)(OCC)Oc1c(cc(c(n1)Cl)Cl)Cl	chlorpyrifos
chonspcl02	mobley_2518989	393.826	-5.74	1.93	-15.681	0.064	-9.941	9.941	98.8235	-17.204	-11.464	11.464	131.423	-16.52	0.07	-10.78	10.78	116.208	-10.958	-5.218	5.218	27.2275	CCOP(=S)(OCC)S[C@@H](CCl)N1C(=O)c2ccccc2C1=O	dialifor
chop001	mobley_6115639	140.072	-8.7	0.1	-8.295	0.069	0.405	0.405	0.164025	-10.164	-1.464	1.464	2.1433	-10.64	0.03	-1.94	1.94	3.7636	-8.364	0.336	0.336	0.112896	COP(=O)(OC)OC	trimethyl phosphate
chop002	mobley_1323538	182.15	-7.5	0.2	-8.207	0.074	-0.707	0.707	0.499849	-9.832	-2.332	2.332	5.43822	-10.25	0.04	-2.75	2.75	7.5625	-7.931	-0.431	0.431	0.185761	CCOP(=O)(OCC)OCC	triethylphosphate
chopcl03	mobley_6522117	359.552	-7.07	1.37	-7.895	0.135	-0.825	0.825	0.680625	-8.287	-1.217	1.217	1.48109	-9.03	0.05	-1.96	1.96	3.8416	-7.478	-0.408	0.408	0.166464	CCOP(=O)(OCC)O/C(=C/Cl)/c1ccc(cc1Cl)Cl	2-chloro-1-(2,4-dichlorophenyl)ethenyl diethyl phosphate
chopcl04	mobley_6334915	257.424	-12.74	1.93	-11.692	0.086	1.048	1.048	1.0983	-13.145	-0.405	0.405	0.164025	-13.42	0.04	-0.68	0.68	0.4624	-9.955	2.785	2.785	7.75622	COP(=O)([C@H](C(Cl)(Cl)Cl)O)OC	(1R)-2,2,2-trichloro-1-dimethoxyphosphoryl-ethanol
chos001	mobley_8578590	78.128	-9.28	0.57	-8.281	0.045	0.999	0.999	0.998001	-8.185	1.095	1.095	1.19903	-8.24	0.02	1.04	1.04	1.0816	-8.606	0.674	0.674	0.454276	CS(=O)C	methylsulfinylmethane
chos010	mobley_1708457	94.128	-10.08	0.6	-8.008	0.071	2.072	2.072	4.29318	-9.27	0.81	0.81	0.6561	-10.56	0.03	-0.48	0.48	0.2304	-9.917	0.163	0.163	0.026569	CS(=O)(=O)C	methylsulfonylmethane
chos011	mobley_3323117	120.164	-8.61	0.31	-8.502	0.117	0.108	0.108	0.011664	-9.58	-0.97	0.97	0.9409	-9.62	0.03	-1.01	1.01	1.0201	-10.584	-1.974	1.974	3.89668	C1CC[S+2](C1)([O-])[O-]	sulfolane
chos020	mobley_9201263	110.128	-4.87	0.6	-7.826	0.127	-2.956	2.956	8.73794	-8.258	-3.388	3.388	11.4785	-8.82	0.03	-3.95	3.95	15.6025	-8.168	-3.298	3.298	10.8768	COS(=O)(=O)C	methyl methanesulfonate
chos030	mobley_5760563	126.128	-5.1	0.6	-5.496	0.118	-0.396	0.396	0.156816	-5.513	-0.413	0.413	0.170569	-8.41	0.03	-3.31	3.31	10.9561	-5.352	-0.252	0.252	0.063504	COS(=O)(=O)OC	dimethyl sulfate
choscl01	mobley_9571888	406.898	-4.23	0.26	-10.525	0.061	-6.295	6.295	39.627	-8.75	-4.52	4.52	20.4304	-9.79	0.04	-5.56	5.56	30.9136	-7.748	-3.518	3.518	12.3763	C1[C@@H]2[C@H](COS(=O)O1)[C@@]3(C(=C([C@]2(C3(Cl)Cl)Cl)Cl)Cl)Cl	endosulfan alpha
choscl02	mobley_4850657	114.544	-4.87	0.6	-1.791	0.084	3.079	3.079	9.48024	-4.695	0.175	0.175	0.030625	-6.22	0.02	-1.35	1.35	1.8225	-4.417	0.453	0.453	0.205209	CS(=O)(=O)Cl	methanesulfonyl chloride
chosp01	mobley_7754849	384.446	-6.1	1.37	-3.445	0.3	2.655	2.655	7.04903	-15.36	-9.26	9.26	85.7476	-10.64	0.05	-4.54	4.54	20.6116	-6.393	-0.293	0.293	0.085849	CCOP(=S)(OCC)SCSP(=S)(OCC)OCC	ethion
chosp02	mobley_8916409	330.342	-8.15	0.21	-7.242	0.25	0.908	0.908	0.824464	-12.202	-4.052	4.052	16.4187	-11.19	0.06	-3.04	3.04	9.2416	-10.324	-2.174	2.174	4.72628	CCOC(=O)C[C@H](C(=O)OCC)SP(=S)(OC)OC	diethyl (2R)-2-dimethoxyphosphinothioylsulfanylbutanedioate
chosp03	mobley_9460824	260.356	-4.37	0.1	-4.292	0.27	0.078	0.078	0.006084	-10.416	-6.046	6.046	36.5541	-6.43	0.05	-2.06	2.06	4.2436	-3.654	0.716	0.716	0.512656	CCOP(=S)(OCC)SCSCC	diethoxy-(ethylsulfanylmethylsulfanyl)-thioxo-$l^{5}-phosphane
chosp11	mobley_1922649	263.2	-7.19	0.1	-6.047	0.3	1.143	1.143	1.30645	-8.876	-1.686	1.686	2.8426	-10.47	0.04	-3.28	3.28	10.7584	-8.347	-1.157	1.157	1.33865	COP(=S)(OC)Oc1ccc(cc1)[N+](=O)[O-]	methylparathion
chospcl12	mobley_1849020	342.838	-6.5	0.83	-5.269	0.31	1.231	1.231	1.51536	-11.405	-4.905	4.905	24.059	-7.02	0.05	-0.52	0.52	0.2704	-4.433	2.067	2.067	4.27249	CCOP(=S)(OCC)SCSc1ccc(cc1)Cl	4-chlorophenyl)sulfanylmethylsulfanyl-diethoxy-thioxo-$l^{5}-phosphane
chs040	mobley_1189457	124.194	-2.73	0.6	-2.653	0.087	0.077	0.077	0.005929	-1.904	0.826	0.826	0.682276	-1.32	0.03	1.41	1.41	1.9881	-1.69	1.04	1.04	1.0816	CSc1ccccc1	methylsulfanylbenzene
sh00	mobley_1929982	34.076	-0.7	0.6	-1.463	0.032	-0.763	0.763	0.582169	-1.478	-0.778	0.778	0.605284	-1.14	0.01	-0.44	0.44	0.1936	-0.025	0.675	0.675	0.455625	S	hydrogen sulfide
#solute	FreeSolv_ID	weight	expt	expt_uncertainty	gaff2_abcg2_calc	gaff2_abcg2_std	gaff2_abcg2_se	gaff2_abcg2_ue	gaff2_abcg2_se^2	gaff2_am1bcc_calc	gaff2_am1bcc_se	gaff2_am1bcc_ue	gaff2_am1bcc_se^2	gaff1_am1bcc_calc	gaff1_am1bcc_std	gaff1_am1bcc_se	gaff1_am1bcc_ue	gaff1_am1bcc_se^2	gaff2_resp_calc	gaff2_resp_se	gaff2_resp_ue	gaff2_resp_se^2	SMILES	name
#	/	/	/	/	/	/	MSE	MUE	RMSE	/	MSE	MUE	RMSE	/	/	MSE	MUE	RMSE	/	MSE	MUE	RMSE
#	/	/	/	/	/	/	-0.101327	0.571037	0.986602	/	0.417648	1.22285	1.71292	/	/	0.316947	1.11352	1.54156	/	0.40426	1.06419	1.47991
# The experimental data is from the FreeSolv database (https://github.com/MobleyLab/FreeSolv)

## Sheet: ATB3.0
#solute	expt	calc	se	ue	Se^2
ch001	2	2.272	0.272	0.272	0.07398
ch002	1.83	2.238	0.408	0.408	0.16646
ch003	2	2.252	0.252	0.252	0.0635
ch004	2.1	2.212	0.112	0.112	0.01254
ch005	2.3	2.214	-0.086	0.086	0.0074
ch006	2.48	2.394	-0.086	0.086	0.0074
ch007	2.67	2.387	-0.283	0.283	0.08009
ch008	2.88	2.452	-0.428	0.428	0.18318
ch009	3.13	2.618	-0.512	0.512	0.26214
ch010	3.16	2.607	-0.553	0.553	0.30581
ch020	2.3	2.136	-0.164	0.164	0.0269
ch021	2.38	2.096	-0.284	0.284	0.08066
ch022	2.51	2.276	-0.234	0.234	0.05476
ch023	2.93	2.356	-0.574	0.574	0.32948
ch024	2.51	2.203	-0.307	0.307	0.09425
ch025	2.71	2.176	-0.534	0.534	0.28516
ch026	2.97	2.406	-0.564	0.564	0.3181
ch030	2.34	2.09	-0.25	0.25	0.0625
ch031	2.52	2.136	-0.384	0.384	0.14746
ch032	2.83	2.164	-0.666	0.666	0.44356
ch033	2.56	2.022	-0.538	0.538	0.28944
ch040	2.51	2.08	-0.43	0.43	0.1849
ch041	2.51	1.997	-0.513	0.513	0.26317
ch042	2.88	2.197	-0.683	0.683	0.46649
ch043	2.56	2.02	-0.54	0.54	0.2916
ch050	2.89	2.15	-0.74	0.74	0.5476
ch051	2.93	2.366	-0.564	0.564	0.3181
ch073	0.75	1.683	0.933	0.933	0.87049
ch075	1.2	1.365	0.165	0.165	0.02723
ch076	1.23	1.138	-0.092	0.092	0.00846
ch081	1.59	1.469	-0.121	0.121	0.01464
ch082	1.7	1.219	-0.481	0.481	0.23136
ch083	2.13	1.675	-0.455	0.455	0.20702
ch084	2.11	1.443	-0.667	0.667	0.44489
ch085	1.58	1.182	-0.398	0.398	0.1584
ch086	2.55	1.683	-0.867	0.867	0.75169
ch102	1.28	1.642	0.362	0.362	0.13104
ch103	1.32	1.625	0.305	0.305	0.09302
ch104	1.38	1.628	0.248	0.248	0.0615
ch105	1.68	1.705	0.025	0.025	0.00063
ch106	1.58	1.905	0.325	0.325	0.10562
ch107	1.66	1.929	0.269	0.269	0.07236
ch108	1.92	1.945	0.025	0.025	0.00063
ch109	2.06	2.067	0.007	0.007	5e-05
ch120	1.31	1.672	0.362	0.362	0.13104
ch121	1.68	1.754	0.074	0.074	0.00548
ch123	1.31	1.669	0.359	0.359	0.12888
ch130	1.16	1.578	0.418	0.418	0.17472
ch131	1.47	1.759	0.289	0.289	0.08352
ch132	1.83	1.731	-0.099	0.099	0.0098
ch141	0.93	1.153	0.223	0.223	0.04973
ch142	1.01	1.253	0.243	0.243	0.05905
ch150	0.56	0.377	-0.183	0.183	0.03349
ch151	0.68	0.627	-0.053	0.053	0.00281
ch152	0.4	1.617	1.217	1.217	1.48109
ch170	0.56	0.434	-0.126	0.126	0.01588
ch171	0.14	0.35	0.21	0.21	0.0441
ch172	0.67	0.512	-0.158	0.158	0.02496
ch200	-0.9	-0.373	0.527	0.527	0.27773
ch201	-0.9	-0.449	0.451	0.451	0.2034
ch202	-0.79	-0.575	0.215	0.215	0.04623
ch203	-0.53	-0.321	0.209	0.209	0.04368
ch204	-0.4	-0.183	0.217	0.217	0.04709
ch205	-0.23	0.01	0.24	0.24	0.0576
ch206	-0.04	0.032	0.072	0.072	0.00518
ch211	-0.3	-0.451	-0.151	0.151	0.0228
ch212	-0.45	-0.065	0.385	0.385	0.14822
ch213	0.16	-0.139	-0.299	0.299	0.0894
ch214	-0.44	-0.681	-0.241	0.241	0.05808
ch222	-0.9	-0.762	0.138	0.138	0.01904
ch223	-0.83	-0.628	0.202	0.202	0.0408
ch224	-0.8	-0.665	0.135	0.135	0.01823
ch230	-0.9	-0.764	0.136	0.136	0.0185
ch231	-0.86	-0.909	-0.049	0.049	0.0024
ch232	-1.21	-1.134	0.076	0.076	0.00578
ch240	-0.85	-0.831	0.019	0.019	0.00036
ch241	-0.95	-0.646	0.304	0.304	0.09242
ch242	-0.68	-0.601	0.079	0.079	0.00624
ch250	-2.78	-2.425	0.355	0.355	0.12602
ch251	-1.24	-1.433	-0.193	0.193	0.03725
ch252	-1.24	-0.725	0.515	0.515	0.26522
ch260	-2.7	-2.244	0.456	0.456	0.20794
ch270	-1.46	-1.7	-0.24	0.24	0.0576
ch271	-3.15	-3.947	-0.797	0.797	0.63521
ch272	-3.78	-3.937	-0.157	0.157	0.02465
ch273	-3.35	-3.696	-0.346	0.346	0.11972
ch300	-2.4	-2.46	-0.06	0.06	0.0036
ch301	-2.44	-2.819	-0.379	0.379	0.14364
ch302	-2.82	-2.909	-0.089	0.089	0.00792
ch303	-2.63	-2.528	0.102	0.102	0.0104
ch304	-2.4	-2.733	-0.333	0.333	0.11089
ch305	-2.78	-2.762	0.018	0.018	0.00032
ch306	-2.47	-2.969	-0.499	0.499	0.249
ch310	-3.95	-4.417	-0.467	0.467	0.21809
ch320	-3.88	-4.38	-0.5	0.5	0.25
ch330	-4.52	-5.807	-1.287	1.287	1.65637
ch404	-0.16	0.08	0.24	0.24	0.0576
ch405	0.01	0.177	0.167	0.167	0.02789
ch406	0.29	0.223	-0.067	0.067	0.00449
ch407	0.6	0.343	-0.257	0.257	0.06605
ch408	0.71	0.334	-0.376	0.376	0.14138
chbr001	-0.82	-0.56	0.26	0.26	0.0676
chbr002	-0.74	-0.65	0.09	0.09	0.0081
chbr003	-0.56	-0.467	0.093	0.093	0.00865
chbr004	-0.4	-0.371	0.029	0.029	0.00084
chbr005	-0.1	-0.342	-0.242	0.242	0.05856
chbr006	0.18	-0.34	-0.52	0.52	0.2704
chbr007	0.34	-0.188	-0.528	0.528	0.27878
chbr008	0.52	-0.218	-0.738	0.738	0.54464
chbr011	-2.13	-1.996	0.134	0.134	0.01796
chbr012	-1.96	-1.708	0.252	0.252	0.0635
chbr013	-2.33	-3.209	-0.879	0.879	0.77264
chbr020	-0.48	-0.564	-0.084	0.084	0.00706
chbr021	-0.03	-0.462	-0.432	0.432	0.18662
chbr022	0.84	-0.655	-1.495	1.495	2.23503
chbr030	-2.38	-2.345	0.035	0.035	0.00122
chbr040	-1.46	-1.34	0.12	0.12	0.0144
chbr041	-2.3	-1.934	0.366	0.366	0.13396
chbr042	-1.39	-1.344	0.046	0.046	0.00212
chcl001	-0.55	-0.345	0.205	0.205	0.04203
chcl002	-0.63	-0.414	0.216	0.216	0.04666
chcl003	-0.33	-0.315	0.015	0.015	0.00023
chcl004	-0.16	-0.177	-0.017	0.017	0.00029
chcl005	-0.1	-0.171	-0.071	0.071	0.00504
chcl006	0	-0.078	-0.078	0.078	0.00608
chcl007	0.29	0.063	-0.227	0.227	0.05153
chcl020	-0.25	-0.404	-0.154	0.154	0.02372
chcl021	0	-0.455	-0.455	0.455	0.20703
chcl030	1.09	-0.497	-1.587	1.587	2.51857
chcl032	-1.31	-1.461	-0.151	0.151	0.0228
chcl033	-1.08	-1.12	-0.04	0.04	0.0016
chcl034	0.08	1.122	1.042	1.042	1.08576
chcl040	-1.79	-1.84	-0.05	0.05	0.0025
chcl041	-1.27	-1.551	-0.281	0.281	0.07896
chcl042	-1.89	-2.422	-0.532	0.532	0.28302
chcl043	-2.32	-2.475	-0.155	0.155	0.02403
chcl050	-0.84	-1.233	-0.393	0.393	0.15445
chcl051	-1.99	-2.017	-0.027	0.027	0.00073
chcl052	-0.19	-0.379	-0.189	0.189	0.03572
chcl053	-1.43	-1.5	-0.07	0.07	0.0049
chcl054	-2.37	-1.944	0.426	0.426	0.18148
chcl056	-1.23	-1.13	0.1	0.1	0.01
chcl070	-0.59	-0.152	0.438	0.438	0.19184
chcl072	-0.78	-0.25	0.53	0.53	0.2809
chcl073	-1.17	-0.174	0.996	0.996	0.99202
chcl074	-0.44	-0.542	-0.102	0.102	0.0104
chcl081	-3.44	-6.102	-2.662	2.662	7.08624
chcl090	-1.93	-2.131	-0.201	0.201	0.0404
chcl101	-1.12	-0.321	0.799	0.799	0.6384
chcl102	-1.36	-1.173	0.187	0.187	0.03497
chcl103	-0.98	-0.566	0.414	0.414	0.1714
chcl104	-1.01	-0.765	0.245	0.245	0.06002
chcl105	-1.24	-1.646	-0.406	0.406	0.16484
chcl106	-1.12	-1.286	-0.166	0.166	0.02756
chcl107	-0.78	-0.73	0.05	0.05	0.0025
chcl108	-1.34	-2.09	-0.75	0.75	0.5625
chcl109	-1.62	-1.505	0.115	0.115	0.01323
chcl110	-1.34	-1.664	-0.324	0.324	0.10498
chcl111	-1.14	-0.469	0.671	0.671	0.45024
chcl121	-2.69	-2.019	0.671	0.671	0.45024
chcl122	-2.46	-1.777	0.683	0.683	0.46649
chcl123	-2.16	-1.795	0.365	0.365	0.13323
chcl124	-1.96	-1.627	0.333	0.333	0.11089
chcl125	-3.04	-3.998	-0.958	0.958	0.91776
chcl126	-3.17	-4.708	-1.538	1.538	2.36544
chcl128	-2.28	-1.923	0.357	0.357	0.12745
chcl129	-4.4	-4.113	0.287	0.287	0.08237
chcl130	-4.61	-3.514	1.096	1.096	1.20122
chcl131	-4.38	-3.549	0.831	0.831	0.69056
chcl132	-3.61	-3.007	0.603	0.603	0.36361
chi001	-0.89	-0.702	0.188	0.188	0.03534
chi002	-0.74	-0.65	0.09	0.09	0.0081
chi003	-0.53	-0.467	0.063	0.063	0.00397
chi004	-0.25	-0.443	-0.193	0.193	0.03725
chi005	-0.14	-0.339	-0.199	0.199	0.0396
chi006	0.08	-0.245	-0.325	0.325	0.10563
chi007	0.27	-0.202	-0.472	0.472	0.22278
chi020	-0.46	-0.53	-0.07	0.07	0.0049
chi030	-2.49	-1.591	0.899	0.899	0.8082
chi100	-1.74	-1.732	0.008	0.008	6e-05
chn001	-3.88	-3.898	-0.018	0.018	0.00032
chn002	-3.2	-2.73	0.47	0.47	0.2209
chn003	-3.22	-2.392	0.828	0.828	0.68558
chn004	-7.58	-7.927	-0.347	0.347	0.12041
chn010	-4.55	-4.268	0.282	0.282	0.07952
chn011	-4.5	-4.276	0.224	0.224	0.05018
chn012	-4.39	-4.289	0.101	0.101	0.0102
chn013	-4.24	-4.208	0.032	0.032	0.00102
chn014	-4.09	-4.153	-0.063	0.063	0.00397
chn016	-3.79	-3.859	-0.069	0.069	0.00476
chn017	-3.65	-4.001	-0.351	0.351	0.1232
chn020	-4.59	-5.307	-0.717	0.717	0.51409
chn030	-4.29	-3.507	0.783	0.783	0.61309
chn031	-4.07	-3.478	0.592	0.592	0.35046
chn032	-3.65	-2.82	0.83	0.83	0.6889
chn034	-3.24	-2.799	0.441	0.441	0.19448
chn040	-5.56	-4.518	1.042	1.042	1.08576
chn050	-5.48	-4.436	1.044	1.044	1.08994
chn060	-5.11	-4.825	0.285	0.285	0.08123
chn070	-7.4	-10.111	-2.711	2.711	7.34952
chn071	-7.77	-9.313	-1.543	1.543	2.38085
chn100	-7.28	-6.946	0.334	0.334	0.11156
chn101	-7.47	-7.257	0.213	0.213	0.04537
chn110	-5.49	-5.186	0.304	0.304	0.09242
chn111	-5.53	-5.173	0.357	0.357	0.12745
chn112	-5.57	-5.331	0.239	0.239	0.05712
chn113	-5.21	-5.182	0.028	0.028	0.00078
chn114	-4.69	-5.059	-0.369	0.369	0.13616
chn115	-3.45	-3.865	-0.415	0.415	0.17223
chn130	-4.78	-5.759	-0.979	0.979	0.95844
chn131	-2.89	-3.124	-0.234	0.234	0.05476
chn140	-4.69	-4.224	0.466	0.466	0.21716
chn141	-4.63	-4.532	0.098	0.098	0.0096
chn142	-4.77	-4.14	0.63	0.63	0.3969
chn143	-4.93	-4.402	0.528	0.528	0.27878
chn144	-4.82	-4.446	0.374	0.374	0.13988
chn145	-4.86	-4.378	0.482	0.482	0.23232
chn146	-4.72	-4.233	0.487	0.487	0.23717
chn147	-4.59	-4.662	-0.072	0.072	0.00518
chn148	-5.22	-4.326	0.894	0.894	0.79924
chn149	-4.84	-4.031	0.809	0.809	0.65448
chn150	-4.33	-4.331	-0.001	0.001	0
chn151	-4.59	-4.081	0.509	0.509	0.25908
chn152	-4.73	-4.192	0.538	0.538	0.28944
chn160	-5.51	-5.637	-0.127	0.127	0.01613
chn161	-5.45	-5.487	-0.037	0.037	0.00137
chn162	-5.04	-5.163	-0.123	0.123	0.01513
chn190	-5.72	-6.02	-0.3	0.3	0.09
chn200	-3.88	-4.038	-0.158	0.158	0.02496
chn201	-3.84	-3.781	0.059	0.059	0.00348
chn202	-3.64	-3.614	0.026	0.026	0.00068
chn203	-3.52	-3.538	-0.018	0.018	0.00032
chn204	-4.1	-4.006	0.094	0.094	0.00884
cho001	-1.91	-1.329	0.581	0.581	0.33756
cho002	-2.1	-1.455	0.645	0.645	0.41603
cho003	-1.66	-1.385	0.275	0.275	0.07562
cho010	-1.59	-1.451	0.139	0.139	0.01932
cho011	-1.16	-1.166	-0.006	0.006	4e-05
cho012	-0.83	-0.84	-0.01	0.01	0.0001
cho020	-2.01	-1.512	0.498	0.498	0.248
cho021	-2.21	-1.583	0.627	0.627	0.39313
cho022	-0.53	-1.193	-0.663	0.663	0.43957
cho031	-4.84	-4.235	0.605	0.605	0.36602
cho032	-3.54	-4.345	-0.805	0.805	0.64802
cho041	-2.93	-3.416	-0.486	0.486	0.2362
cho043	-3.28	-3.042	0.238	0.238	0.05664
cho044	-4.42	-3.934	0.486	0.486	0.2362
cho045	-5.73	-6.21	-0.48	0.48	0.2304
cho050	-3.47	-2.672	0.798	0.798	0.6368
cho051	-3.12	-2.597	0.523	0.523	0.27353
cho052	-5.06	-4.825	0.235	0.235	0.05522
cho053	-3.3	-2.665	0.635	0.635	0.40322
cho054	-2.92	-2.621	0.299	0.299	0.0894
cho070	-2.87	-1.898	0.972	0.972	0.94478
cho071	-3.15	-5.187	-2.037	2.037	4.14937
cho080	-2.45	-2.209	0.241	0.241	0.05808
cho081	-5.23	-5.762	-0.532	0.532	0.28302
cho082	-5.33	-4.225	1.105	1.105	1.22103
cho083	-2.22	-2.188	0.032	0.032	0.00102
cho101	-5.1	-4.646	0.454	0.454	0.20612
cho102	-5	-4.68	0.32	0.32	0.1024
cho103	-4.85	-4.584	0.266	0.266	0.07076
cho104	-4.72	-4.592	0.128	0.128	0.01638
cho105	-4.57	-4.462	0.108	0.108	0.01166
cho106	-4.4	-4.492	-0.092	0.092	0.00846
cho107	-4.21	-4.35	-0.14	0.14	0.0196
cho108	-4.09	-4.264	-0.174	0.174	0.03028
cho109	-3.88	-4.141	-0.261	0.261	0.06812
cho110	-3.64	-4.179	-0.539	0.539	0.29052
cho120	-4.42	-4.558	-0.138	0.138	0.01904
cho130	-4.5	-4.412	0.088	0.088	0.00774
cho131	-4.42	-4.368	0.052	0.052	0.0027
cho140	-4.74	-4.509	0.231	0.231	0.05336
cho141	-4.62	-4.588	0.032	0.032	0.00102
cho142	-4.39	-4.357	0.033	0.033	0.00109
cho143	-4.35	-3.913	0.437	0.437	0.19097
cho144	-4.06	-4.153	-0.093	0.093	0.00865
cho151	-3.73	-4.348	-0.618	0.618	0.38192
cho152	-3.88	-3.925	-0.045	0.045	0.00202
cho160	-4.47	-4.538	-0.068	0.068	0.00462
cho161	-4.43	-4.488	-0.058	0.058	0.00336
cho162	-3.92	-4.17	-0.25	0.25	0.0625
cho185	-5.49	-5.373	0.117	0.117	0.01369
cho186	-5.46	-5.338	0.122	0.122	0.01488
cho187	-5.48	-5.412	0.068	0.068	0.00462
cho202	-9.3	-9.174	0.126	0.126	0.01588
cho300	-5.03	-4.618	0.412	0.412	0.16974
cho301	-4.45	-4.227	0.223	0.223	0.04973
cho302	-4.78	-4.175	0.605	0.605	0.36603
cho311	-4.44	-5.329	-0.889	0.889	0.79032
cho350	-6.6	-6.087	0.513	0.513	0.26317
cho352	-5.9	-5.649	0.251	0.251	0.063
cho353	-5.49	-6.05	-0.56	0.56	0.3136
cho354	-6.13	-6.301	-0.171	0.171	0.02924
cho361	-6.16	-5.931	0.229	0.229	0.05244
cho362	-6.01	-5.6	0.41	0.41	0.1681
cho363	-5.91	-5.714	0.196	0.196	0.03842
cho364	-5.26	-5.06	0.2	0.2	0.04
cho365	-6.5	-6.189	0.311	0.311	0.09672
cho366	-6.27	-6.13	0.14	0.14	0.0196
cho370	-5.66	-5.332	0.328	0.328	0.10758
cho371	-6.25	-6.028	0.222	0.222	0.04928
cho372	-6.13	-6.03	0.1	0.1	0.01
cho373	-5.21	-5.915	-0.705	0.705	0.49703
cho376	-5.91	-6.331	-0.421	0.421	0.17724
cho381	-7.67	-7.254	0.416	0.416	0.17306
cho382	-8.11	-7.915	0.195	0.195	0.03802
cho503	-3.8	-3.304	0.496	0.496	0.24602
cho505	-3.52	-3.2	0.32	0.32	0.1024
cho506	-3.28	-3.146	0.134	0.134	0.01796
cho507	-3.04	-3.047	-0.007	0.007	5e-05
cho509	-2.49	-2.825	-0.335	0.335	0.11222
cho510	-2.34	-2.671	-0.331	0.331	0.10956
cho511	-2.15	-2.614	-0.464	0.464	0.2153
cho520	-3.41	-3.052	0.358	0.358	0.12816
cho521	-2.92	-3.065	-0.145	0.145	0.02103
cho522	-2.64	-2.896	-0.256	0.256	0.06554
cho530	-3.24	-3.096	0.144	0.144	0.02074
cho531	-3.11	-3.236	-0.126	0.126	0.01588
cho532	-3.05	-3.267	-0.217	0.217	0.04709
cho533	-2.74	-2.693	0.047	0.047	0.00221
cho540	-4.7	-4.29	0.41	0.41	0.1681
cho541	-4.91	-4.086	0.824	0.824	0.67898
cho543	-3.75	-3.884	-0.134	0.134	0.01796
cho550	-4.61	-3.998	0.612	0.612	0.37454
cho562	-4.51	-4.254	0.256	0.256	0.06554
cho563	-6.5	-6.83	-0.33	0.33	0.1089
cho601	-2.75	-2.957	-0.207	0.207	0.04285
cho602	-3.5	-3.234	0.266	0.266	0.07076
cho603	-3.43	-3.063	0.367	0.367	0.13469
cho604	-3.18	-3.062	0.118	0.118	0.01392
cho605	-3.03	-2.93	0.1	0.1	0.01
cho606	-2.81	-2.87	-0.06	0.06	0.0036
cho607	-2.67	-2.826	-0.156	0.156	0.02434
cho608	-2.29	-2.784	-0.494	0.494	0.24404
cho609	-2.07	-2.685	-0.615	0.615	0.37823
cho611	-2.86	-3.111	-0.251	0.251	0.063
cho620	-4.22	-3.416	0.804	0.804	0.64642
cho621	-3.68	-3.21	0.47	0.47	0.2209
cho622	-3.43	-3.008	0.422	0.422	0.17808
cho640	-4.02	-4.61	-0.59	0.59	0.3481
cho641	-3.93	-4.56	-0.63	0.63	0.3969
cho642	-4.27	-4.691	-0.421	0.421	0.17724
cho700	-2.78	-2.596	0.184	0.184	0.03386
cho701	-2.56	-2.632	-0.072	0.072	0.00518
cho702	-2.48	-2.574	-0.094	0.094	0.00884
cho703	-2.02	-2.602	-0.582	0.582	0.33872
cho704	-2.22	-2.353	-0.133	0.133	0.01769
cho705	-2.13	-2.398	-0.268	0.268	0.07182
cho706	-3.82	-4.962	-1.142	1.142	1.30416
cho711	-3.13	-2.852	0.278	0.278	0.07728
cho712	-2.94	-2.734	0.206	0.206	0.04244
cho713	-2.79	-2.568	0.222	0.222	0.04928
cho714	-2.64	-2.467	0.173	0.173	0.02993
cho715	-2.51	-2.501	0.009	0.009	8e-05
cho716	-2.26	-2.317	-0.057	0.057	0.00325
cho721	-2.64	-2.619	0.021	0.021	0.00044
cho722	-2.36	-2.348	0.012	0.012	0.00014
cho723	-2.21	-2.452	-0.242	0.242	0.05856
cho731	-2.93	-2.67	0.26	0.26	0.0676
cho732	-2.68	-2.637	0.043	0.043	0.00185
cho733	-2.44	-2.435	0.005	0.005	2e-05
cho738	-1.69	-2.114	-0.424	0.424	0.17978
cho739	-2.4	-2.505	-0.105	0.105	0.01102
cho741	-2.83	-2.608	0.222	0.222	0.04928
cho742	-2.49	-2.555	-0.065	0.065	0.00422
cho752	-2.49	-2.542	-0.052	0.052	0.0027
cho753	-2.49	-2.443	0.047	0.047	0.00221
cho754	-2.23	-2.373	-0.143	0.143	0.02045
cho755	-2.04	-2.403	-0.363	0.363	0.13177
cho760	-6	-5.251	0.749	0.749	0.561
cho761	-5.71	-6.511	-0.801	0.801	0.6416
cho770	-4.1	-3.437	0.663	0.663	0.43957
cho771	-3.3	-3.357	-0.057	0.057	0.00325
cho780	-6.34	-6.406	-0.066	0.066	0.00436
cho781	-4.97	-6.069	-1.099	1.099	1.2078
cho782	-5.31	-5.285	0.025	0.025	0.00062
cho800	-3.92	-3.891	0.029	0.029	0.00084
cho810	-3.64	-3.695	-0.055	0.055	0.00302
cho820	-5.33	-5.467	-0.137	0.137	0.01877
cho831	-9.51	-9.592	-0.082	0.082	0.00672
cho832	-9.2	-9.678	-0.478	0.478	0.22848
cho833	-9.37	-9.269	0.101	0.101	0.0102
cho834	-8.72	-9.328	-0.608	0.608	0.36966
chon101	-4.02	-3.889	0.131	0.131	0.01716
chon102	-3.71	-3.776	-0.066	0.066	0.00436
chon103	-3.34	-3.538	-0.198	0.198	0.0392
chon104	-3.09	-3.454	-0.364	0.364	0.1325
chon105	-2.82	-3.414	-0.594	0.594	0.35284
chon106	-3.13	-3.43	-0.3	0.3	0.09
chon120	-4.12	-3.816	0.304	0.304	0.09242
chon121	-3.58	-4.308	-0.728	0.728	0.52998
chon122	-3.45	-3.631	-0.181	0.181	0.03276
chon131	-6.88	-6.306	0.574	0.574	0.32948
chon141	-7.37	-8.755	-1.385	1.385	1.91823
chon142	-8.84	-8.485	0.355	0.355	0.12603
chon143	-9.82	-9.623	0.197	0.197	0.03881
chon151	-4.58	-5.187	-0.607	0.607	0.36845
chon152	-9.62	-9.343	0.277	0.277	0.07673
chon153	-10.64	-9.662	0.978	0.978	0.95648
chon161	-11.95	-11.142	0.808	0.808	0.65286
chon202	-1.66	-1.874	-0.214	0.214	0.0458
chon204	-1.82	-2.175	-0.355	0.355	0.12602
chon212	-4.8	-5.415	-0.615	0.615	0.37823
chon214	-4.29	-5.399	-1.109	1.109	1.22988
chon700	-9.71	-9.319	0.391	0.391	0.15288
chon701	-9.4	-9.39	0.01	0.01	0.0001
chon702	-9.31	-9.161	0.149	0.149	0.0222
chon710	-10	-9.502	0.498	0.498	0.248
chon721	-7.81	-7.41	0.4	0.4	0.16
chon800	-11	-10.404	0.596	0.596	0.35522
chon811	-9.29	-8.695	0.595	0.595	0.35402
chon812	-9.76	-8.766	0.994	0.994	0.98804
chs001	-1.83	-1.559	0.271	0.271	0.07344
chs002	-1.64	-1.978	-0.338	0.338	0.11424
chs011	-1.61	-1.258	0.352	0.352	0.1239
chs012	-1.5	-1.447	0.053	0.053	0.00281
chs013	-1.46	-1.678	-0.218	0.218	0.04752
chs014	-1.28	-1.292	-0.012	0.012	0.00014
chs015	-1.21	-1.99	-0.78	0.78	0.6084
chs031	-1.4	-1.23	0.17	0.17	0.0289
chs032	-1.38	-1.217	0.163	0.163	0.02657
chs050	-1.2	-1.168	0.032	0.032	0.00102
chs051	-1.14	-1.382	-0.242	0.242	0.05856
chs052	-1.1	-1.24	-0.14	0.14	0.0196
chs053	-0.99	-1.307	-0.317	0.317	0.10049
chs060	-2.55	-2.288	0.262	0.262	0.06864
nh00	-4.29	-4.017	0.273	0.273	0.07453
nh01	-9.3	-8.239	1.061	1.061	1.12572
ch161	-0.99	-4.001	-3.011	3.011	9.06612
ch403	-0.48	-0.057	0.423	0.423	0.17893
chcl057	-0.64	0.985	1.625	1.625	2.64062
chcl060	-0.57	-0.507	0.063	0.063	0.00397
chcl071	0.25	0.064	-0.186	0.186	0.0346
chcl075	0.1	0.723	0.623	0.623	0.38813
chclbr001	-1.95	-2.616	-0.666	0.666	0.44356
chf002	3.12	2.137	-0.983	0.983	0.96629
chf005	3.43	1.988	-1.442	1.442	2.07936
chf011	-0.22	0.255	0.475	0.475	0.22562
chf021	-0.11	1.227	1.337	1.337	1.78757
chf030	2.93	1.87	-1.06	1.06	1.1236
chf040	-0.25	-0.402	-0.152	0.152	0.0231
chf041	1.07	-0.022	-1.092	1.092	1.19246
chf042	1.07	-0.931	-2.001	2.001	4.004
chf101	-0.8	-0.147	0.653	0.653	0.42641
chfbr001	1.79	1.3	-0.49	0.49	0.2401
chfbr002	0.5	-0.165	-0.665	0.665	0.44223
chfcl001	-0.77	-1.501	-0.731	0.731	0.53436
chfcl002	-0.5	-0.336	0.164	0.164	0.0269
chfcl011	0.06	0.063	0.003	0.003	1e-05
chfcl012	1.77	0.93	-0.84	0.84	0.7056
chfclbr01	-0.11	-0.133	-0.023	0.023	0.00053
chn015	-3.95	-4.05	-0.1	0.1	0.01
chn033	-3.22	-2.515	0.705	0.705	0.49703
chn125	-7.43	-7.31	0.12	0.12	0.0144
chn170	-9.63	-9.832	-0.202	0.202	0.0408
chn171	-8.41	-7.225	1.185	1.185	1.40423
chn172	-10.27	-9.964	0.306	0.306	0.09364
chn173	-7.63	-8.367	-0.737	0.737	0.54317
chn180	-5.88	-8.322	-2.442	2.442	5.96336
chn205	-6.02	-7.012	-0.992	0.992	0.98406
chn206	-6.75	-6.882	-0.132	0.132	0.01742
chncl002	-4.91	-4.742	0.168	0.168	0.02822
chncl003	-5.82	-5.139	0.681	0.681	0.46376
chncl004	-5.9	-5.454	0.446	0.446	0.19892
chncl032	-4.39	-4.723	-0.333	0.333	0.11089
chncl033	-4.01	-3.504	0.506	0.506	0.25604
chnf002	-1.92	-2.803	-0.883	0.883	0.77969
cho042	-4.42	-3.965	0.455	0.455	0.20703
cho060	-4.04	-4.112	-0.072	0.072	0.00518
cho171	-6.62	-5.944	0.676	0.676	0.45698
cho172	-6.79	-6.347	0.443	0.443	0.19625
cho173	-6.92	-6.593	0.327	0.327	0.10693
cho191	-3.2	-4.796	-1.596	1.596	2.54722
cho211	-23.62	-22.633	0.987	0.987	0.97417
cho212	-25.47	-26.17	-0.7	0.7	0.49
cho213	-20.52	-21.213	-0.693	0.693	0.48025
cho401	-6.62	-6.238	0.382	0.382	0.14592
cho402	-6.69	-6.11	0.58	0.58	0.3364
cho403	-6.4	-5.685	0.715	0.715	0.51123
cho404	-6.25	-5.641	0.609	0.609	0.37088
cho405	-5.73	-5.925	-0.195	0.195	0.03802
cho410	-5.94	-4.599	1.341	1.341	1.79828
cho411	-7.66	-7.633	0.027	0.027	0.00073
cho412	-6.96	-7.7	-0.74	0.74	0.5476
cho413	-5.8	-4.597	1.203	1.203	1.44721
cho414	-5.26	-4.359	0.901	0.901	0.8118
cho508	-2.88	-2.989	-0.109	0.109	0.01188
cho542	-2.53	-3.82	-1.29	1.29	1.6641
cho551	-3.9	-3.99	-0.09	0.09	0.0081
cho570	-4.58	-4.952	-0.372	0.372	0.13838
cho571	-4.7	-5.028	-0.328	0.328	0.10758
cho572	-4.4	-6.56	-2.16	2.16	4.6656
cho631	-4.09	-3.968	0.122	0.122	0.01488
cho650	-4.68	-5.712	-1.032	1.032	1.06502
cho652	-8.83	-10.456	-1.626	1.626	2.64388
cho670	-6.69	-5.586	1.104	1.104	1.21882
cho671	-6.46	-6.768	-0.308	0.308	0.09486
cho672	-6.35	-6.854	-0.504	0.504	0.25402
cho673	-6.16	-6.322	-0.162	0.162	0.02624
cho674	-6.21	-6.37	-0.16	0.16	0.0256
cho675	-6.09	-6.423	-0.333	0.333	0.11089
cho680	-9.94	-12.165	-2.225	2.225	4.95062
cho681	-10.78	-12.856	-2.076	2.076	4.30978
cho682	-7	-7.65	-0.65	0.65	0.4225
cho683	-10.21	-11.397	-1.187	1.187	1.40897
cho735	-2.11	-2.314	-0.204	0.204	0.04162
cho743	-2.28	-2.386	-0.106	0.106	0.01124
cho751	-2.56	-2.601	-0.041	0.041	0.00168
cho783	-8.84	-9.194	-0.354	0.354	0.12532
cho784	-2.49	-2.375	0.115	0.115	0.01323
chobr010	-5.85	-6.285	-0.435	0.435	0.18923
chocl001	-4.23	-4.074	0.156	0.156	0.02434
chocl002	-4.59	-4.246	0.344	0.344	0.11834
chocl025	-6.79	-6.004	0.786	0.786	0.6178
chocl032	-4.55	-3.262	1.288	1.288	1.65894
chocl033	-6.62	-5.72	0.9	0.9	0.81
chocl034	-7.03	-6.12	0.91	0.91	0.8281
chocl035	-7.29	-6.287	1.003	1.003	1.00601
chocl036	-6.44	-5.819	0.621	0.621	0.38564
chocl040	-3.52	-4.236	-0.716	0.716	0.51266
chocl046	-3.67	-3.358	0.312	0.312	0.09734
chocl047	-3.1	-3.787	-0.687	0.687	0.47197
chocl048	-3.81	-3.888	-0.078	0.078	0.00608
chocl049	-4.05	-3.919	0.131	0.131	0.01716
chocl060	-7.78	-8.427	-0.647	0.647	0.41861
chocl061	-8.68	-9.836	-1.156	1.156	1.33634
chocl080	-4	-3.504	0.496	0.496	0.24602
chof001	-4.31	-4.236	0.074	0.074	0.00548
chof003	-4.2	-4.117	0.083	0.083	0.00689
chof004	-4.16	-4.055	0.105	0.105	0.01103
chof020	-1.29	-2.888	-1.598	1.598	2.5536
chof032	-5.29	-3.764	1.526	1.526	2.32868
chof034	-6.19	-5.824	0.366	0.366	0.13396
chof050	-9.4	-8.952	0.448	0.448	0.2007
chof051	-8.42	-7.045	1.375	1.375	1.89062
chof060	-1.1	-0.763	0.337	0.337	0.11357
chof061	-0.8	-2.527	-1.727	1.727	2.98253
chofcl01	0.1	-1.414	-1.514	1.514	2.2922
chofcl02	-1.12	-1.899	-0.779	0.779	0.60684
choi001	-6.2	-3.551	2.649	2.649	7.0172
chon001	-6.4	-7.072	-0.672	0.672	0.45158
chon002	-6.72	-5.805	0.915	0.915	0.83723
chon011	-10.17	-9.786	0.384	0.384	0.14746
chon012	-9.65	-9.446	0.204	0.204	0.04162
chon301	-7.1	-7.557	-0.457	0.457	0.20885
chon302	-7	-7.796	-0.796	0.796	0.63362
chon311	-8.26	-8.034	0.226	0.226	0.05108
chon312	-7.62	-7.873	-0.253	0.253	0.06401
chon400	-6.55	-6.445	0.105	0.105	0.01102
chon411	-9.34	-7.57	1.77	1.77	3.1329
chon420	-7.17	-7.545	-0.375	0.375	0.14062
chon421	-6.32	-6.068	0.252	0.252	0.0635
chon500	-7.48	-6.848	0.632	0.632	0.39942
chon501	-6.12	-6.765	-0.645	0.645	0.41602
chon502	-7.29	-6.924	0.366	0.366	0.13396
chon511	-6.78	-10.242	-3.462	3.462	11.9854
chon600	-11.85	-10.673	1.177	1.177	1.38533
chon602	-11.53	-9.627	1.903	1.903	3.62141
chon621	-9.53	-8.751	0.779	0.779	0.60684
chon731	-9.8	-8.481	1.319	1.319	1.73976
chon821	-11.01	-10.265	0.745	0.745	0.55502
chon830	-18.06	-18.244	-0.184	0.184	0.03386
chon831	-9.61	-9.248	0.362	0.362	0.13104
chon832	-12.64	-15.846	-3.206	3.206	10.2784
chonbr30	-18.17	-17.513	0.657	0.657	0.43165
choncl17	-17.74	-17.334	0.406	0.406	0.16484
choncl27	-5.22	-4.154	1.066	1.066	1.13636
chonf22	-16.92	-16.676	0.244	0.244	0.05954
chonf23	-15.46	-17.73	-2.27	2.27	5.1529
choni01	-18.72	-17.856	0.864	0.864	0.7465
chonsp01	-10.03	-15.93	-5.9	5.9	34.81
chop001	-8.7	-8.295	0.405	0.405	0.16402
chop002	-7.5	-8.207	-0.707	0.707	0.49985
chos001	-9.28	-8.281	0.999	0.999	0.998
chos010	-10.08	-8.008	2.072	2.072	4.29318
chos011	-8.61	-8.502	0.108	0.108	0.01166
chos020	-4.87	-7.826	-2.956	2.956	8.73794
chos030	-5.1	-5.496	-0.396	0.396	0.15682
choscl02	-4.87	-1.791	3.079	3.079	9.48024
chosp11	-7.19	-6.047	1.143	1.143	1.30645
chs040	-2.73	-2.653	0.077	0.077	0.00593
sh00	-0.7	-1.463	-0.763	0.763	0.58217
144	-5.669	-5.291	0.378	0.378	0.14288
262	-9.921	-10.115	-0.194	0.194	0.03764
767	0.796	0.968	0.172	0.172	0.02958
769	0.856	0.408	-0.448	0.448	0.2007
776	1.341	1.453	0.112	0.112	0.01254
781	1.91	1.783	-0.127	0.127	0.01613
802	1.052	0.594	-0.458	0.458	0.20976
803	0.041	-1.149	-1.19	1.19	1.4161
814	-0.449	-0.3	0.149	0.149	0.0222
816	-0.177	-0.385	-0.208	0.208	0.04326
818	-2.815	-2.125	0.69	0.69	0.4761
827	-3.15	-6.131	-2.981	2.981	8.88636
842	-4.577	-4.321	0.256	0.256	0.06554
850	-3.915	-4.479	-0.564	0.564	0.3181
851	-4.075	-4.112	-0.037	0.037	0.00137
853	-3.886	-3.75	0.136	0.136	0.0185
856	-4.006	-3.858	0.148	0.148	0.0219
870	-1.814	-1.413	0.401	0.401	0.1608
883	-3.64	-3.294	0.346	0.346	0.11972
921	-4.46	-4.898	-0.438	0.438	0.19184
934	-4.634	-3.858	0.776	0.776	0.60218
953	-2.223	-2.688	-0.465	0.465	0.21623
963	-2.304	-2.272	0.032	0.032	0.00102
976	-5.416	-5.978	-0.562	0.562	0.31584
978	-4.909	-3.884	1.025	1.025	1.05062
979	-4.405	-4.415	-0.01	0.01	0.0001
984	-3.979	-3.746	0.233	0.233	0.05429
1002	-4.465	-4.209	0.256	0.256	0.06554
1003	-0.406	-2.725	-2.319	2.319	5.37776
1008	-8.549	-7.83	0.719	0.719	0.51696
1009	-9.273	-8.661	0.612	0.612	0.37454
1011	-11.185	-11.13	0.055	0.055	0.00302
1024	-4.097	-5.354	-1.257	1.257	1.58005
1026	-9.72	-9.568	0.152	0.152	0.0231
1033	-4.395	-5.493	-1.098	1.098	1.2056
1040	-6.926	-7.097	-0.171	0.171	0.02924
1042	-10	-9.056	0.944	0.944	0.89114
1078	-0.01	0.012	0.022	0.022	0.00048
1081	-8.126	-9.555	-1.429	1.429	2.04204
1211	0.521	-0.123	-0.644	0.644	0.41474
1527	-10.923	-11.1	-0.177	0.177	0.03133
1848	-16.589	-16.729	-0.14	0.14	0.0196
1874	-7.003	-7.746	-0.743	0.743	0.55205
1911	-1.816	-1.931	-0.115	0.115	0.01322
1922	-3.442	-4.445	-1.003	1.003	1.00601
1931	-4.23	-7.012	-2.782	2.782	7.73952
1932	-4.828	-6.208	-1.38	1.38	1.9044
1969	-8.58	-8.177	0.403	0.403	0.16241
1983	-8.15	-8.745	-0.595	0.595	0.35402
3164	1.69	0.842	-0.848	0.848	0.7191
3165	0.82	1.152	0.332	0.332	0.11022
3167	-0.129	-0.158	-0.029	0.029	0.00084
3187	-0.86	-0.651	0.209	0.209	0.04368
3793	0.069	0.006	-0.063	0.063	0.00397
4027	3.939	2.287	-1.652	1.652	2.7291
4028	4.281	2.149	-2.132	2.132	4.54542
6187	-3.769	-4.33	-0.561	0.561	0.31472
9025	0.81	0.998	0.188	0.188	0.03534
12998	0.11	-1.585	-1.695	1.695	2.87303
16282	-10	-8.933	1.067	1.067	1.13849
16415	3.04	3.563	0.523	0.523	0.27353
16574	-2.629	-2.64	-0.011	0.011	0.00012
16826	1.164	1.616	0.452	0.452	0.2043
17023	-4.62	-4.889	-0.269	0.269	0.07236
17117	-6.31	-7.623	-1.313	1.313	1.72397
18951	-5.06	-3.319	1.741	1.741	3.03108
19014	-3.92	-4.113	-0.193	0.193	0.03725
19015	-0.12	-0.465	-0.345	0.345	0.11903
19028	-2.45	-2.687	-0.237	0.237	0.05617
19029	-1.991	-2.482	-0.491	0.491	0.24108
19036	-0.93	0.883	1.813	1.813	3.28697
19037	2.861	1.65	-1.211	1.211	1.46652
19038	-9.001	-8.468	0.533	0.533	0.28409
19040	-10.81	-8.603	2.207	2.207	4.87085
19042	-6.611	-6.001	0.61	0.61	0.3721
19043	-3.86	-3.558	0.302	0.302	0.0912
19044	-7.28	-7.209	0.071	0.071	0.00504
19045	-4.089	-4.991	-0.902	0.902	0.8136
19047	-5.7	-3.33	2.37	2.37	5.6169
19765	-13.599	-12.168	1.431	1.431	2.04776
21882	-20.48	-20.542	-0.062	0.062	0.00384
24214	-2.366	-0.879	1.487	1.487	2.21117
26246	1.379	1.614	0.235	0.235	0.05523
26261	-2.921	-2.59	0.331	0.331	0.10956
28601	1.231	1.58	0.349	0.349	0.1218
29182	-5.442	-5.497	-0.055	0.055	0.00302
29379	-6.099	-7.244	-1.145	1.145	1.31102
30139	-4.479	-6.405	-1.926	1.926	3.70948
30553	-6.919	-7.454	-0.535	0.535	0.28623
30598	0.6	0.728	0.128	0.128	0.01638
30615	-5.311	-6.905	-1.594	1.594	2.54084
30624	-5.1	-8.063	-2.963	2.963	8.77937
30694	-5.32	-4.695	0.625	0.625	0.39062
30695	-5.28	-4.551	0.729	0.729	0.53144
30824	-10.399	-13.027	-2.628	2.628	6.90638
37388	-4.419	-4.058	0.361	0.361	0.13032
39435	-9.811	-8.148	1.663	1.663	2.76557
42488	-11.96	-11.981	-0.021	0.021	0.00044
102073	-13.8	-13.27	0.53	0.53	0.2809
103297	-9.847	-9.294	0.553	0.553	0.30581
273097	1.09	-0.599	-1.689	1.689	2.85272
276198	-2.729	-1.827	0.902	0.902	0.8136
#solute	expt	calc	se	ue	Se^2
#	/	/	MSE	MUE	RMSE
#	lines	2-686	-0.0490321	0.522282	0.787045
#	lines	2-584	-0.0295729	0.483532	0.734035
#	lines	585-686	-0.160255	0.743765	1.03938

## Sheet: Solvation
#solvent	solute	solute_MNSolv_ID	expt	calc	se	ue	se^2	solute_name
4methyl2pentanone	chn010	0228met	/	-1.311	2.829	2.829	8.00324	methylamine
benzene	chop003	0222tri	/	-11.591	-2.251	2.251	5.067	tripropylphosphate
butanone	cho791	0648gbu	/	-7.309	-2.839	2.839	8.05992	g-butyrolactone
carbontet	chn010	0228met	/	0.08	2.61	2.61	6.8121	methylamine
carbontet	chn013	0110but	/	-2.987	2.363	2.363	5.58377	butylamine
carbontet	chon800	n008	/	-6.413	2.717	2.717	7.38209	benzamide
carbontet	chop003	0222tri	/	-10.805	-2.205	2.205	4.86203	tripropylphosphate
chloroform	cho022	0242dii	/	-6.418	-2.638	2.638	6.95904	isopropylether
chloroform	cho570	0084met	/	-9.66	-1.85	1.85	3.4225	acetophenone
chloroform	cho601	0069met	/	-3.229	-3.349	3.349	11.2158	formaldehyde
chloroform	chon827	0403thi	/	-15.28	-5.57	5.57	31.0249	1-methylthymine
chloroform	chon841	0401amia	/	-15.827	-2.187	2.187	4.78297	1,1-dimethyl-3-phenylurea
chloroform	chop002	0221tri	/	-12.657	-1.757	1.757	3.08705	triethylphosphate
chloroform	chop003	0222tri	/	-14.819	-3.709	3.709	13.7567	tripropylphosphate
chloroform	chs040	0144thi	/	-8.675	-2.695	2.695	7.26302	thioanisole
cyclohexane	chon800	n008	/	-5.668	3.052	3.052	9.3147	benzamide
cyclohexane	chonbr01	0425dbr	/	-9.501	-2.671	2.671	7.13424	3,5-dibromo-4-hydroxybenzonitrile
cyclohexane	chop003	0222tri	/	-9.786	-2.076	2.076	4.30978	tripropylphosphate
ethanol	cho791	0648gbu	/	-6.692	-2.112	2.112	4.46054	g-butyrolactone
heptane	chonbr30	n203	/	-7.926	4.804	4.804	23.0784	5-bromouracil
heptane	chonf22	n200	/	-5.94	5.34	5.34	28.5156	5-fluorouracil
heptane	chop003	0222tri	/	-9.531	-2.031	2.031	4.12496	tripropylphosphate
hexadecane	cho759	0102eth	/	-16.469	-2.779	2.779	7.72284	ethyloctadecanoate
hexadecane	chn011	0103eth	/	0.197	2.487	2.487	6.18517	ethylamine
hexadecane	chn148	0471dim	/	-5.307	-2.727	2.727	7.43653	3,4-dimethylpyridine
hexadecane	chn149	0571dim	/	-5.111	-2.591	2.591	6.71328	3,5-dimethylpyridine
hexadecane	chn152	0574eth	/	-4.907	-2.457	2.457	6.03685	4-ethylpyridine
hexadecane	chon720	n127	/	-0.572	2.338	2.338	5.46624	formamide
hexadecane	chon870	n007	/	-1.138	5.232	5.232	27.3738	urea
hexane	cho652	0151phy	/	-5.539	3.641	3.641	13.2569	p-hydroxybenzaldehyde
hexane	chon800	n008	/	-5.763	2.007	2.007	4.02805	benzamide
hexane	chop003	0222tri	/	-9.743	-2.503	2.503	6.26501	tripropylphosphate
isobutanol	chn070	0109pip	/	-9.523	-2.943	2.943	8.66125	piperazine
nitromethane	cho791	0648gbu	/	-7.947	-2.497	2.497	6.23501	g-butyrolactone
octanol	chf002	0200tet	/	-0.587	-2.087	2.087	4.35557	tetrafluoromethane
octanol	chf005	test2023	/	-3.89	-4.2	4.2	17.64	octafluorocyclobutane
octanol	chcl051	0166tri	/	-5.508	-0.978	0.978	0.956484	1,1,2-trichloroethane
octanol	chof050	test2010	/	-15.343	0.117	0.117	0.013689	diflunisal
octanol	chof051	test2013	/	-14.761	-0.661	0.661	0.436921	flurbiprofen(racemic)
octanol	choncl32	test3020	/	-15.516	-3.066	3.066	9.40036	diclofenacacid
octanol	chonf23	n201	/	-18.268	-2.758	2.758	7.60656	5-trifluoromethyluracil
octanol	chonf28	test3021	/	-16.46	-3.62	3.62	13.1044	flufenamicacid
octanol	chos011	test2027	/	-5.475	2.085	2.085	4.34722	sulfolane
octanol	chon830	test2007	/	-14.8	4.09	4.09	16.7281	cyanuricacid
octanol	chon832	test2004	/	-15.708	-3.168	3.168	10.0362	caffeine
octanol	chop003	0222tri	/	-10.813	-2.163	2.163	4.67857	tripropylphosphate
octanol	chopcl01	0433pho	/	-8.632	-0.042	0.042	0.001764	2,2-dichloroethenyldimethylphosphate
pentadecane	ch015	0516pen	/	-10.044	-0.134	0.134	0.017956	n-pentadecane
pentadecane	cho711	0093met	/	-1.762	1.058	1.058	1.11936	methylacetate
pentadecane	cho712	0095eth	/	-2.242	1.128	1.128	1.27238	ethylacetate
pentadecane	cho713	0097pro	/	-3.091	0.819	0.819	0.670761	propylacetate
pentadecane	cho714	0099but	/	-3.416	1.074	1.074	1.15348	butylacetate
pentadecane	cho715	0101pen	/	-4.622	0.558	0.558	0.311364	pentylacetate
pentadecane	cho731	0094met	/	-2.503	0.847	0.847	0.717409	methylpropanoate
undecane	ch202	0037eth	/	-3.309	2.131	2.131	4.54116	ethylbenzene
undecane	chcl033	0162tri	/	-1.46	1.96	1.96	3.8416	chloroform
undecane	chn013	0110but	/	-0.221	3.329	3.329	11.0822	butylamine
xylene	chn010	0228met	/	-0.368	2.832	2.832	8.02022	methylamine
tetrahydrothiophenedioxide	cho102	0045eth	/	-3.936	0.364	0.364	0.132496	ethanol
tetrahydrothiophenedioxide	chn013	0110but	/	-3.783	0.467	0.467	0.218089	butylamine
tetrahydrothiophenedioxide	ch008	0008noc	/	-5.217	-2.777	2.777	7.71173	n-octane
chloroform	chosp11	0441pho	/	-15.824	-6.314	6.314	39.8666	dimethyl4-nitrophenylthiophosphate
benzene	chosp11	0441pho	/	-14.201	-4.991	4.991	24.9101	dimethyl4-nitrophenylthiophosphate
benzene	chonsp03	0447pho	/	-15.224	-6.644	6.644	44.1427	diethyl4-nitrophenylthiophosphonate
octanol	chosp10	0437pho	/	-12.921	-0.371	0.371	0.137641	methyl3-methyl-4-thiomethoxyphenylthiophosphate
octanol	chosp11	0441pho	/	-12.726	-1.026	1.026	1.05268	dimethyl4-nitrophenylthiophosphate
octanol	chospcl10	0438pho	/	-12.726	-1.856	1.856	3.44474	diethyl2,4-dichlorophenylthiophosphate
octanol	chospcl11	0444pho	/	-12.392	-0.702	0.702	0.492804	dimethyl2,4,5-trichlorophenylthiophosphate
octanol	chospclbr11	0442pho	/	-14.359	-3.869	3.869	14.9692	O-ethylO'-4-bromo-2-chlorophenylS-propylphosphorothioate
octanol	chospclbr12	0445pho	/	-13.602	-1.302	1.302	1.6952	dimethyl4-bromo-2,5-dichlorophenylthiophosphate
octanol	chonsp03	0447pho	/	-13.646	-2.336	2.336	5.4569	diethyl4-nitrophenylthiophosphonate
octanol	chonsp04	0449pho	/	-15.982	-4.922	4.922	24.2261	ethyl4-cyanophenylphenylthiophosphonate
tributylphosphate	cho101	0044met	/	-3.022	1.138	1.138	1.29504	methanol
tributylphosphate	cho102	0045eth	/	-3.741	0.829	0.829	0.687241	ethanol
tributylphosphate	cho103	0047pro	/	-4.408	1.012	1.012	1.02414	1-propanol
tributylphosphate	cho104	0049but	/	-5.25	1.03	1.03	1.0609	1-butanol
tributylphosphate	cho105	0052pen	/	-6.045	0.645	0.645	0.416025	1-pentanol
tributylphosphate	cho106	0054hex	/	-6.969	0.711	0.711	0.505521	1-hexanol
tributylphosphate	cho107	0058hep	/	-7.38	0.6	0.6	0.36	1-heptanol
tributylphosphate	cho401	0146met	/	-4.104	2.036	2.036	4.1453	2-methoxyethanol
tributylphosphate	chn011	0103eth	/	-1.658	1.632	1.632	2.66342	ethylamine
tributylphosphate	chn012	0106pro	/	-2.537	1.443	1.443	2.08225	propylamine
tributylphosphate	chn110	0118ani	/	-6.203	1.397	1.397	1.95161	aniline
hexane	cho670	0086eth	/	-1.955	0.875	0.875	0.765625	aceticacid
hexane	cho671	0087pro	/	-2.585	0.395	0.395	0.156025	propanoicacid
heptane	cho671	0087pro	/	-2.712	1.348	1.348	1.8171	propanoicacid
heptane	cho672	0088but	/	-3.722	1.328	1.328	1.76358	butanoicacid
heptane	cho673	0089pen	/	-4.33	0.9	0.9	0.81	pentanoicacid
heptane	cho674	0090hex	/	-5.182	1.358	1.358	1.84416	hexanoicacid
hexadecane	cho670	0086eth	/	-1.357	1.033	1.033	1.06709	aceticacid
hexadecane	cho671	0087pro	/	-2.396	0.724	0.724	0.524176	propanoicacid
hexadecane	cho672	0088but	/	-3.079	0.781	0.781	0.609961	butanoicacid
hexadecane	cho673	0089pen	/	-4.319	0.291	0.291	0.084681	pentanoicacid
hexadecane	cho674	0090hex	/	-4.69	0.66	0.66	0.4356	hexanoicacid
cyclohexane	cho670	0086eth	/	-1.805	-0.075	0.075	0.005625	aceticacid
cyclohexane	cho671	0087pro	/	-2.627	1.153	1.153	1.32941	propanoicacid
decalin	cho670	0086eth	/	-1.496	2.994	2.994	8.96404	aceticacid
decalin	cho671	0087pro	/	-2.631	1.789	1.789	3.20052	propanoicacid
benzene	cho670	0086eth	/	-3.456	0.564	0.564	0.318096	aceticacid
benzene	cho671	0087pro	/	-4.455	0.295	0.295	0.087025	propanoicacid
benzene	cho672	0088but	/	-5.332	-0.032	0.032	0.001024	butanoicacid
benzene	cho673	0089pen	/	-6.149	-0.139	0.139	0.019321	pentanoicacid
benzene	cho674	0090hex	/	-7.137	-0.197	0.197	0.038809	hexanoicacid
isopropylbenzene	cho671	0087pro	/	-3.918	0.312	0.312	0.097344	propanoicacid
isopropylbenzene	cho672	0088but	/	-4.63	0.3	0.3	0.09	butanoicacid
toluene	cho670	0086eth	/	-3.362	0.638	0.638	0.407044	aceticacid
toluene	cho671	0087pro	/	-4.289	0.281	0.281	0.078961	propanoicacid
toluene	cho672	0088but	/	-5.191	0.049	0.049	0.002401	butanoicacid
toluene	cho673	0089pen	/	-6.033	-0.143	0.143	0.020449	pentanoicacid
toluene	cho674	0090hex	/	-6.999	-0.029	0.029	0.000841	hexanoicacid
xylene	cho670	0086eth	/	-3.156	0.924	0.924	0.853776	aceticacid
xylene	cho671	0087pro	/	-4.137	0.583	0.583	0.339889	propanoicacid
xylene	cho672	0088but	/	-4.966	0.334	0.334	0.111556	butanoicacid
xylene	cho673	0089pen	/	-5.922	-0.212	0.212	0.044944	pentanoicacid
xylene	cho674	0090hex	/	-6.889	-0.219	0.219	0.047961	hexanoicacid
aceticacid	cho102	0045eth	/	-4.991	0.259	0.259	0.067081	ethanol
aceticacid	cho052	0062dio	/	-5.612	0.188	0.188	0.035344	1,4-dioxane
aceticacid	cho504	0076but	/	-4.672	0.128	0.128	0.016384	2-butanone
aceticacid	cho670	0086eth	/	-5.906	-0.606	0.606	0.367236	aceticacid
bromoethane	cho671	0087pro	/	-4.397	1.123	1.123	1.26113	propanoicacid
bromoform	cho670	0086eth	/	-4.084	0.456	0.456	0.207936	aceticacid
dichloroethane	cho670	0086eth	/	-3.978	0.912	0.912	0.831744	aceticacid
dichloroethane	cho671	0087pro	/	-4.807	0.313	0.313	0.097969	propanoicacid
dichloroethane	cho672	0088but	/	-5.603	0.227	0.227	0.051529	butanoicacid
dichloroethane	cho673	0089pen	/	-6.419	0.051	0.051	0.002601	pentanoicacid
dichloroethane	cho674	0090hex	/	-7.166	0.164	0.164	0.026896	hexanoicacid
chloroform	cho670	0086eth	/	-4.058	0.682	0.682	0.465124	aceticacid
chloroform	cho671	0087pro	/	-5.388	-0.018	0.018	0.000324	propanoicacid
chloroform	cho672	0088but	/	-6.044	-0.054	0.054	0.002916	butanoicacid
chloroform	cho673	0089pen	/	-7.051	-0.441	0.441	0.194481	pentanoicacid
chloroform	cho674	0090hex	/	-7.755	-0.245	0.245	0.060025	hexanoicacid
carbontet	cho670	0086eth	/	-2.234	1.406	1.406	1.97684	aceticacid
carbontet	cho671	0087pro	/	-3.298	0.792	0.792	0.627264	propanoicacid
carbontet	cho672	0088but	/	-4.197	0.613	0.613	0.375769	butanoicacid
carbontet	cho674	0090hex	/	-6.114	0.876	0.876	0.767376	hexanoicacid
chlorobenzene	cho671	0087pro	/	-3.718	0.662	0.662	0.438244	propanoicacid
aniline	cho670	0086eth	/	-6.797	-0.497	0.497	0.247009	aceticacid
aniline	cho671	0087pro	/	-7.808	-1.608	1.608	2.58566	propanoicacid
onitrotoluene	cho670	0086eth	/	-4.019	0.661	0.661	0.436921	aceticacid
onitrotoluene	cho671	0087pro	/	-4.753	0.547	0.547	0.299209	propanoicacid
onitrotoluene	cho672	0088but	/	-5.377	0.383	0.383	0.146689	butanoicacid
nitrobenzene	cho670	0086eth	/	-4.017	0.763	0.763	0.582169	aceticacid
nitrobenzene	cho671	0087pro	/	-4.753	0.627	0.627	0.393129	propanoicacid
nitrobenzene	cho672	0088but	/	-5.51	0.33	0.33	0.1089	butanoicacid
nitrobenzene	cho673	0089pen	/	-6.476	-0.006	0.006	3.6e-05	pentanoicacid
nitrobenzene	cho674	0090hex	/	-6.916	0.344	0.344	0.118336	hexanoicacid
tributylphosphate	cho670	0086eth	/	-5.083	2.027	2.027	4.10873	aceticacid
tributylphosphate	cho671	0087pro	/	-5.722	2.008	2.008	4.03206	propanoicacid
tributylphosphate	cho672	0088but	/	-6.888	1.402	1.402	1.9656	butanoicacid
tributylphosphate	cho673	0089pen	/	-6.917	1.903	1.903	3.62141	pentanoicacid
4methyl2pentanone	cho670	0086eth	/	-5.802	0.528	0.528	0.278784	aceticacid
4methyl2pentanone	cho671	0087pro	/	-6.345	0.505	0.505	0.255025	propanoicacid
4methyl2pentanone	cho672	0088but	/	-7.233	0.207	0.207	0.042849	butanoicacid
acetophenone	cho670	0086eth	/	-5.82	0.38	0.38	0.1444	aceticacid
butanol	cho670	0086eth	/	-5.277	1.533	1.533	2.35009	aceticacid
butanol	cho671	0087pro	/	-6.282	0.888	0.888	0.788544	propanoicacid
butanol	cho672	0088but	/	-7.145	0.515	0.515	0.265225	butanoicacid
butanol	cho673	0089pen	/	-7.534	0.486	0.486	0.236196	pentanoicacid
butanol	cho674	0090hex	/	-8.519	0.231	0.231	0.053361	hexanoicacid
butanone	cho670	0086eth	/	-5.991	0.889	0.889	0.790321	aceticacid
butanone	cho671	0087pro	/	-6.728	0.322	0.322	0.103684	propanoicacid
butanone	cho672	0088but	/	-7.463	-0.123	0.123	0.015129	butanoicacid
butanone	cho674	0090hex	/	-9.034	-0.964	0.964	0.929296	hexanoicacid
cyclohexanone	cho670	0086eth	/	-5.832	0.598	0.598	0.357604	aceticacid
cyclohexanone	cho671	0087pro	/	-6.627	0.553	0.553	0.305809	propanoicacid
dibutylether	cho670	0086eth	/	-4.486	0.724	0.724	0.524176	aceticacid
dibutylether	cho671	0087pro	/	-5.238	0.872	0.872	0.760384	propanoicacid
diethylether	cho670	0086eth	/	-5.205	1.055	1.055	1.11302	aceticacid
diethylether	cho671	0087pro	/	-5.97	0.78	0.78	0.6084	propanoicacid
diethylether	cho672	0088but	/	-6.57	0.75	0.75	0.5625	butanoicacid
diethylether	cho673	0089pen	/	-7.56	0.31	0.31	0.0961	pentanoicacid
diethylether	cho674	0090hex	/	-8.224	0.626	0.626	0.391876	hexanoicacid
diisopropylether	cho670	0086eth	/	-4.842	0.888	0.888	0.788544	aceticacid
diisopropylether	cho671	0087pro	/	-5.529	0.841	0.841	0.707281	propanoicacid
diisopropylether	cho672	0088but	/	-6.419	0.431	0.431	0.185761	butanoicacid
diisopropylether	cho673	0089pen	/	-7.118	0.472	0.472	0.222784	pentanoicacid
diisopropylether	cho674	0090hex	/	-8.107	0.123	0.123	0.015129	hexanoicacid
ethylacetate	cho670	0086eth	/	-5.69	0.77	0.77	0.5929	aceticacid
ethylacetate	cho671	0087pro	/	-6.382	0.568	0.568	0.322624	propanoicacid
ethylacetate	cho672	0088but	/	-7.075	0.265	0.265	0.070225	butanoicacid
heptanol	cho670	0086eth	/	-4.881	1.819	1.819	3.30876	aceticacid
hexanol	cho670	0086eth	/	-4.858	1.652	1.652	2.7291	aceticacid
isobutanol	cho670	0086eth	/	-5.468	1.332	1.332	1.77422	aceticacid
isobutanol	cho671	0087pro	/	-6.506	0.474	0.474	0.224676	propanoicacid
isobutanol	cho672	0088but	/	-6.901	0.719	0.719	0.516961	butanoicacid
isobutanol	cho673	0089pen	/	-7.878	0.182	0.182	0.033124	pentanoicacid
isobutanol	cho674	0090hex	/	-8.742	0.028	0.028	0.000784	hexanoicacid
octanol	cho670	0086eth	/	-4.906	1.444	1.444	2.08514	aceticacid
octanol	cho671	0087pro	/	-5.81	1.05	1.05	1.1025	propanoicacid
octanol	cho672	0088but	/	-6.955	0.625	0.625	0.390625	butanoicacid
octanol	cho673	0089pen	/	-7.7	0.52	0.52	0.2704	pentanoicacid
octanol	cho674	0090hex	/	-8.035	0.785	0.785	0.616225	hexanoicacid
octanol	cho680	test2001	/	-12.017	-0.457	0.457	0.208849	acetylsalicylicacid
octanol	cho681	test2019	/	-15.45	-0.41	0.41	0.1681	ketoprofen(racemic)
octanol	cho682	test2017	/	-12.405	0.015	0.015	0.000225	ibuprofen(racemic)
octanol	cho683	test2021	/	-15.021	-0.471	0.471	0.221841	naproxen
octanol	cho684	test3003	/	-17.173	-0.053	0.053	0.002809	fenbufen
octanol	cho692	test3007	/	-11.192	1.298	1.298	1.6848	2-methoxybenzoicacid
octanol	cho693	test3015	/	-10.34	1.35	1.35	1.8225	3-methoxybenzoicacid
octanol	cho694	test3014	/	-10.674	1.146	1.146	1.31332	4-methoxybenzoicacid
pentanol	cho670	0086eth	/	-5.107	1.543	1.543	2.38085	aceticacid
pentanol	cho671	0087pro	/	-6.204	0.886	0.886	0.784996	propanoicacid
pentanol	cho672	0088but	/	-6.992	0.748	0.748	0.559504	butanoicacid
pentanol	cho673	0089pen	/	-7.745	0.425	0.425	0.180625	pentanoicacid
pentanol	cho674	0090hex	/	-8.931	0.059	0.059	0.003481	hexanoicacid
secbutanol	cho670	0086eth	/	-5.469	1.341	1.341	1.79828	aceticacid
secbutanol	cho671	0087pro	/	-6.369	0.631	0.631	0.398161	propanoicacid
secbutanol	cho672	0088but	/	-7.437	-0.097	0.097	0.009409	butanoicacid
secbutanol	cho673	0089pen	/	-8.459	-0.849	0.849	0.720801	pentanoicacid
secbutanol	cho674	0090hex	/	-8.47	-0.36	0.36	0.1296	hexanoicacid
diethylether	cho504	0076but	/	-4.591	-0.501	0.501	0.251001	2-butanone
dibutylether	cho504	0076but	/	-3.948	-0.168	0.168	0.028224	2-butanone
diisopropylether	cho504	0076but	/	-4.147	-0.187	0.187	0.034969	2-butanone
ethoxybenzene	cho504	0076but	/	-4.518	-0.238	0.238	0.056644	2-butanone
anisole	cho504	0076but	/	-4.807	-0.377	0.377	0.142129	2-butanone
cyclohexanone	cho504	0076but	/	-4.424	-0.004	0.004	1.6e-05	2-butanone
acetophenone	cho504	0076but	/	-4.463	-0.073	0.073	0.005329	2-butanone
butanone	cho102	0045eth	/	-4.512	-0.052	0.052	0.002704	ethanol
butanone	cho052	0062dio	/	-5.607	-0.587	0.587	0.344569	1,4-dioxane
butanone	cho601	0069met	/	-2.591	-0.821	0.821	0.674041	formaldehyde
butanone	cho504	0076but	/	-4.858	-0.358	0.358	0.128164	2-butanone
butanone	cho673	0089pen	/	-7.198	0.342	0.342	0.116964	pentanoicacid
decanol	cho401	0146met	/	-4.825	0.585	0.585	0.342225	2-methoxyethanol
nonanol	cho401	0146met	/	-5.275	0.335	0.335	0.112225	2-methoxyethanol
octanol	cho020	0065met	/	-3.56	1.08	1.08	1.1664	methylisopropylether
octanol	cho504	0076but	/	-4.357	-0.577	0.577	0.332929	2-butanone
octanol	cho401	0146met	/	-5.132	0.698	0.698	0.487204	2-methoxyethanol
octanol	cho791	0648gbu	/	-5.994	0.836	0.836	0.698896	g-butyrolactone
octanol	cho834	test2003	/	-14.838	-1.248	1.248	1.5575	butylparaben
octanol	cho832	test2011	/	-13.254	-0.684	0.684	0.467856	ethylparaben
octanol	cho831	test2020	/	-12.838	-0.658	0.658	0.432964	methylparaben
octanol	cho833	test2026	/	-13.742	-0.222	0.222	0.049284	propylparaben
butanol	cho504	0076but	/	-4.66	-0.54	0.54	0.2916	2-butanone
isopropanol	cho504	0076but	/	-4.797	-0.727	0.727	0.528529	2-butanone
propanol	cho504	0076but	/	-4.681	-0.531	0.531	0.281961	2-butanone
ethanol	cho504	0076but	/	-4.747	-0.427	0.427	0.182329	2-butanone
methoxyethanol	cho504	0076but	/	-4.396	-0.116	0.116	0.013456	2-butanone
mcresol	cho504	0076but	/	-6.228	-0.248	0.248	0.061504	2-butanone
butylacetate	cho670	0086eth	/	-4.849	1.261	1.261	1.59012	aceticacid
phenylether	cho102	0045eth	/	-2.536	0.684	0.684	0.467856	ethanol
phenylether	cho052	0062dio	/	-5.43	-0.6	0.6	0.36	1,4-dioxane
phenylether	cho504	0076but	/	-4.22	-0.14	0.14	0.0196	2-butanone
tetrahydrofuran	cho102	0045eth	/	-4.419	0.141	0.141	0.019881	ethanol
tetrahydrofuran	cho050	0061tet	/	-4.555	-0.305	0.305	0.093025	tetrahydrofuran
tetrahydrofuran	cho052	0062dio	/	-5.765	-0.595	0.595	0.354025	1,4-dioxane
tetrahydrofuran	cho504	0076but	/	-4.719	-0.179	0.179	0.032041	2-butanone
heptane	chn116	n010	/	-5.288	1.062	1.062	1.12784	3-methylaniline
isooctane	chn013	0110but	/	-2.456	1.114	1.114	1.241	butylamine
octane	chn116	n010	/	-5.318	0.832	0.832	0.692224	3-methylaniline
hexadecane	chn002	0107tri	/	-2.468	-0.258	0.258	0.066564	trimethylamine
hexadecane	chn012	0106pro	/	-1.018	1.902	1.902	3.6176	propylamine
hexadecane	chn014	0113pen	/	-2.825	1.455	1.455	2.11702	pentylamine
hexadecane	chn030	0104dim	/	-0.795	1.385	1.385	1.91823	dimethylamine
hexadecane	chn031	0111die	/	-2.843	0.427	0.427	0.182329	diethylamine
hexadecane	chn032	0115dip	/	-4.42	0.15	0.15	0.0225	dipropylamine
hexadecane	chn110	0118ani	/	-4.183	1.257	1.257	1.58005	aniline
hexadecane	chn111	n009	/	-4.958	1.122	1.122	1.25888	2-methylaniline
hexadecane	chn112	n011	/	-5.228	0.812	0.812	0.659344	4-methylaniline
hexadecane	chn114	0122Nme	/	-5.745	0.445	0.445	0.198025	N-methylaniline
hexadecane	chn140	0116pyr	/	-3.417	0.683	0.683	0.466489	pyridine
hexadecane	chn141	0119met	/	-4.428	0.252	0.252	0.063504	2-methylpyridine
hexadecane	chn142	0120met	/	-4.401	0.509	0.509	0.259081	3-methylpyridine
hexadecane	chn143	0121met	/	-4.262	0.628	0.628	0.394384	4-methylpyridine
hexadecane	chn145	0123dim	/	-5.319	0.201	0.201	0.040401	2,4-dimethylpyridine
hexadecane	chn146	0124dim	/	-5.379	0.141	0.141	0.019881	2,5-dimethylpyridine
hexadecane	chn147	0125dim	/	-5.238	0.032	0.032	0.001024	2,6-dimethylpyridine
hexadecane	chn200	0126eth	/	-1.586	0.784	0.784	0.614656	acetonitrile
hexadecane	chn201	0127pro	/	-2.559	0.281	0.281	0.078961	propionitrile
hexadecane	chn202	0128butb	/	-3.285	0.195	0.195	0.038025	butanonitrile
hexadecane	chn204	0129ben	/	-5.278	0.232	0.232	0.053824	benzonitrile
cyclohexane	chn116	n010	/	-5.53	0.94	0.94	0.8836	3-methylaniline
cyclohexane	chn204	0129ben	/	-5.607	-0.067	0.067	0.004489	benzonitrile
decalin	chn013	0110but	/	-2.122	1.598	1.598	2.5536	butylamine
decalin	chn110	0118ani	/	-4.223	1.557	1.557	2.42425	aniline
decalin	chn114	0122Nme	/	-5.841	0.569	0.569	0.323761	N-methylaniline
decalin	chn204	0129ben	/	-5.509	0.351	0.351	0.123201	benzonitrile
hexane	cho504	0076but	/	-3.305	0.175	0.175	0.030625	2-butanone
heptane	cho504	0076but	/	-3.155	0.205	0.205	0.042025	2-butanone
isooctane	cho504	0076but	/	-3.116	0.284	0.284	0.080656	2-butanone
octane	cho504	0076but	/	-3.17	0.07	0.07	0.0049	2-butanone
nonane	cho504	0076but	/	-3.077	0.123	0.123	0.015129	2-butanone
decane	cho504	0076but	/	-3.1	0.2	0.2	0.04	2-butanone
dodecane	cho102	0045eth	/	-0.704	1.356	1.356	1.83874	ethanol
dodecane	cho103	0047pro	/	-1.342	1.398	1.398	1.9544	1-propanol
dodecane	cho104	0049but	/	-2.042	1.428	1.428	2.03918	1-butanol
dodecane	cho105	0052pen	/	-2.97	1.12	1.12	1.2544	1-pentanol
dodecane	cho106	0054hex	/	-4.178	0.102	0.102	0.010404	1-hexanol
dodecane	cho107	0058hep	/	-4.507	0.903	0.903	0.815409	1-heptanol
dodecane	cho570	0084met	/	-5.259	0.851	0.851	0.724201	acetophenone
pentadecane	cho751	0098met	/	-3.417	1.173	1.173	1.37593	methylpentanoate
pentadecane	cho753	0100met	/	-3.441	1.909	1.909	3.64428	methylhexanoate
hexadecane	cho101	0044met	/	0.141	1.461	1.461	2.13452	methanol
hexadecane	cho102	0045eth	/	-0.825	1.205	1.205	1.45202	ethanol
hexadecane	cho202	0046eth	/	-1.282	1.528	1.528	2.33478	1,2-ethanediol
hexadecane	cho103	0047pro	/	-1.737	1.033	1.033	1.06709	1-propanol
hexadecane	cho140	0048pro	/	-1.738	0.732	0.732	0.535824	isopropanol
hexadecane	cho104	0049but	/	-2.724	0.826	0.826	0.682276	1-butanol
hexadecane	cho160	0050met	/	-2.421	0.319	0.319	0.101761	t-butanol
hexadecane	cho185	0051cyc	/	-3.951	0.469	0.469	0.219961	cyclopentanol
hexadecane	cho105	0052pen	/	-3.624	0.616	0.616	0.379456	1-pentanol
hexadecane	cho350	0053phe	/	-3.843	1.297	1.297	1.68221	phenol
hexadecane	cho106	0054hex	/	-4.439	0.481	0.481	0.231361	1-hexanol
hexadecane	cho352	0055ocr	/	-4.87	0.91	0.91	0.8281	o-cresol
hexadecane	cho353	0056mcr	/	-4.888	1.022	1.022	1.04448	m-cresol
hexadecane	cho354	0057pcr	/	-4.824	1.056	1.056	1.11514	p-cresol
hexadecane	cho107	0058hep	/	-5.44	0.18	0.18	0.0324	1-heptanol
hexadecane	cho110	0059dec	/	-7.953	-0.273	0.273	0.074529	1-decanol
hexadecane	cho001	0060dim	/	-0.979	0.511	0.511	0.261121	dimethylether
hexadecane	cho050	0061tet	/	-3.374	0.226	0.226	0.051076	tetrahydrofuran
hexadecane	cho052	0062dio	/	-3.853	-0.033	0.033	0.001089	1,4-dioxane
hexadecane	cho010	0063die	/	-2.819	-0.009	0.009	8.1e-05	diethylether
hexadecane	cho031	0066dim	/	-3.394	0.236	0.236	0.055696	1,2-dimethoxyethane
hexadecane	cho080	0068ani	/	-4.78	0.57	0.57	0.3249	anisole
hexadecane	cho601	0069met	/	0.152	1.142	1.142	1.30416	formaldehyde
hexadecane	cho602	0070eth	/	-1.061	0.619	0.619	0.383161	acetaldehyde
hexadecane	cho603	0071proa	/	-1.859	0.621	0.621	0.385641	propanal
hexadecane	cho604	0072but	/	-2.827	0.273	0.273	0.074529	butanal
hexadecane	cho605	0073pen	/	-3.694	0.196	0.196	0.038416	pentanal
hexadecane	cho640	0074ben	/	-5.049	0.391	0.391	0.152881	benzaldehyde
hexadecane	cho503	0075pro	/	-2.014	0.296	0.296	0.087616	acetone
hexadecane	cho504	0076but	/	-2.841	0.279	0.279	0.077841	2-butanone
hexadecane	cho540	0077cyc	/	-4.235	0.155	0.155	0.024025	cyclopentanone
hexadecane	cho505	0078pen	/	-3.612	0.148	0.148	0.021904	2-pentanone
hexadecane	cho520	0079pen	/	-3.575	0.255	0.255	0.065025	3-pentanone
hexadecane	cho506	0080hex	/	-4.57	-0.12	0.12	0.0144	2-hexanone
hexadecane	cho531	0081dim	/	-4.274	-0.334	0.334	0.111556	3,3-dimethylbutanone
hexadecane	cho507	0082hep	/	-5.529	-0.399	0.399	0.159201	2-heptanone
hexadecane	cho521	0083hep	/	-5.408	-0.208	0.208	0.043264	4-heptanone
hexadecane	cho570	0084met	/	-5.967	0.173	0.173	0.029929	acetophenone
hexadecane	cho522	0085non	/	-6.813	-0.353	0.353	0.124609	5-nonanone
hexadecane	cho700	0091met	/	-1.462	0.528	0.528	0.278784	methylformate
hexadecane	cho701	0092ethb	/	-2.578	0.012	0.012	0.000144	ethylformate
hexadecane	cho711	0093met	/	-2.565	0.105	0.105	0.011025	methylacetate
hexadecane	cho731	0094met	/	-3.097	-0.417	0.417	0.173889	methylpropanoate
hexadecane	cho712	0095eth	/	-3.326	-0.076	0.076	0.005776	ethylacetate
hexadecane	cho741	0096met	/	-4.082	-0.072	0.072	0.005184	methylbutanoate
hexadecane	cho713	0097pro	/	-4.186	-0.256	0.256	0.065536	propylacetate
hexadecane	cho751	0098met	/	-4.942	-0.252	0.252	0.063504	methylpentanoate
hexadecane	cho714	0099but	/	-4.967	-0.357	0.357	0.127449	butylacetate
hexadecane	cho753	0100met	/	-5.58	-0.15	0.15	0.0225	methylhexanoate
hexadecane	cho715	0101pen	/	-5.78	-0.58	0.58	0.3364	pentylacetate
hexadecane	cho300	0145pro	/	-1.054	1.676	1.676	2.80898	allylalcohol
hexadecane	cho108	0236oct	/	-5.974	0.326	0.326	0.106276	1-octanol
hexadecane	cho608	0237oct	/	-6.203	-0.223	0.223	0.049729	octanal
hexadecane	cho508	0239oct	/	-6.16	-0.35	0.35	0.1225	2-octanone
hexadecane	cho800	0240met	/	-6.501	-0.191	0.191	0.036481	methylbenzoate
hexadecane	cho022	0242dii	/	-4.19	-0.17	0.17	0.0289	isopropylether
hexadecane	cho051	0244tet	/	-4.24	-0.16	0.16	0.0256	tetrahydropyran
hexadecane	cho083	0246eth	/	-5.739	-0.099	0.099	0.009801	ethylphenylether
cyclohexane	cho504	0076but	/	-3.273	0.207	0.207	0.042849	2-butanone
cyclohexane	cho651	0150mhy	/	-5.598	1.282	1.282	1.64352	m-hydroxybenzaldehyde
cyclohexane	cho652	0151phy	/	-5.542	1.648	1.648	2.7159	p-hydroxybenzaldehyde
decalin	cho350	0053phe	/	-3.82	1.56	1.56	2.4336	phenol
decalin	cho353	0056mcr	/	-4.86	0.25	0.25	0.0625	m-cresol
decalin	cho354	0057pcr	/	-4.863	0.817	0.817	0.667489	p-cresol
decalin	cho080	0068ani	/	-5.137	-0.137	0.137	0.018769	anisole
decalin	cho570	0084met	/	-6.075	0.155	0.155	0.024025	acetophenone
decalin	cho711	0093met	/	-2.787	0.113	0.113	0.012769	methylacetate
decalin	cho731	0094met	/	-3.536	-0.036	0.036	0.001296	methylpropanoate
decalin	cho712	0095eth	/	-3.736	-0.266	0.266	0.070756	ethylacetate
decalin	cho713	0097pro	/	-4.511	-0.461	0.461	0.212521	propylacetate
decalin	cho751	0098met	/	-5.291	-0.461	0.461	0.212521	methylpentanoate
decalin	cho714	0099but	/	-5.213	-0.503	0.503	0.253009	butylacetate
decalin	cho753	0100met	/	-6.068	-0.558	0.558	0.311364	methylhexanoate
decalin	cho715	0101pen	/	-6.173	-0.733	0.733	0.537289	pentylacetate
decalin	cho800	0240met	/	-6.415	0.345	0.345	0.119025	methylbenzoate
heptane	chon712	0519dim	/	-4.49	0.31	0.31	0.0961	N,N-dimethylacetamide
heptane	chon901	n186	/	-5.567	0.233	0.233	0.054289	N-methyl-2-pyrrolidinone
hexadecane	chon101	0506nit	/	-1.989	0.591	0.591	0.349281	nitromethane
hexadecane	chon102	0130nit	/	-2.833	0.457	0.457	0.208849	nitroethane
hexadecane	chon103	0131nit	/	-3.614	0.336	0.336	0.112896	1-nitropropane
hexadecane	chon106	0132nit	/	-3.561	-0.091	0.091	0.008281	2-nitropropane
hexadecane	chon104	0133nit	/	-4.601	0.059	0.059	0.003481	1-nitrobutane
hexadecane	chon120	0134nit	/	-5.803	0.417	0.417	0.173889	nitrobenzene
hexadecane	chon121	0135met	/	-6.501	0.019	0.019	0.000361	2-methyl-1-nitrobenzene
hexadecane	chon700	0233ethb	/	-1.618	1.712	1.712	2.93094	acetamide
cyclohexane	chon121	0135met	/	-6.802	-0.092	0.092	0.008464	2-methyl-1-nitrobenzene
decalin	chon120	0134nit	/	-5.977	0.383	0.383	0.146689	nitrobenzene
hexadecane	chs001	0141dim	/	-3.465	1.375	1.375	1.89062	dimethyldisulfide
hexadecane	chs002	0223die	/	-4.955	0.785	0.785	0.616225	diethyldisulfide
hexadecane	chs011	0140dim	/	-2.095	0.955	0.955	0.912025	dimethylsulfide
hexadecane	chs013	0142die	/	-3.808	0.422	0.422	0.178084	diethylsulfide
hexadecane	chs014	0143dip	/	-5.566	0.044	0.044	0.001936	dipropylsulfide
hexadecane	chs031	0245thi	/	-3.563	0.447	0.447	0.199809	thiophene
hexadecane	chs051	0137ethb	/	-2.059	0.901	0.901	0.811801	ethanethiol
hexadecane	chs052	0138pro	/	-2.964	0.696	0.696	0.484416	1-propanethiol
hexadecane	chs060	0139thi	/	-4.859	0.751	0.751	0.564001	thiophenol
decalin	chs040	0144thi	/	-5.97	-0.43	0.43	0.1849	thioanisole
benzene	chn116	n010	/	-6.625	0.985	0.985	0.970225	3-methylaniline
xylene	chn002	0107tri	/	-3.024	-0.394	0.394	0.155236	trimethylamine
xylene	chn011	0103eth	/	-1.357	1.653	1.653	2.73241	ethylamine
xylene	chn012	0106pro	/	-2.276	1.414	1.414	1.9994	propylamine
xylene	chn014	0113pen	/	-4.061	0.639	0.639	0.408321	pentylamine
xylene	chn030	0104dim	/	-1.923	1.437	1.437	2.06497	dimethylamine
xylene	chn031	0111die	/	-3.642	0.288	0.288	0.082944	diethylamine
xylene	chn032	0115dip	/	-5.221	0.129	0.129	0.016641	dipropylamine
xylene	chn060	0225pipa	/	-5.106	0.044	0.044	0.001936	piperidine
xylene	chn110	0118ani	/	-5.375	0.725	0.725	0.525625	aniline
xylene	chn112	n011	/	-6.272	0.898	0.898	0.806404	4-methylaniline
xylene	chn140	0116pyr	/	-4.836	0.284	0.284	0.080656	pyridine
isopropyltoluene	chn013	0110but	/	-2.983	1.237	1.237	1.53017	butylamine
benzene	cho504	0076but	/	-4.436	0.024	0.024	0.000576	2-butanone
benzene	cho800	0240met	/	-7.82	-1.55	1.55	2.4025	methylbenzoate
tbutylbenzene	cho504	0076but	/	-3.909	0.031	0.031	0.000961	2-butanone
isopropylbenzene	cho504	0076but	/	-3.973	0.047	0.047	0.002209	2-butanone
toluene	cho504	0076but	/	-4.372	-0.102	0.102	0.010404	2-butanone
toluene	cho791	0648gbu	/	-6.269	-1.569	1.569	2.46176	g-butyrolactone
ethylbenzene	cho101	0044met	/	-1.549	-0.119	0.119	0.014161	methanol
ethylbenzene	cho504	0076but	/	-4.247	-0.127	0.127	0.016129	2-butanone
trimethylbenzene	cho504	0076but	/	-4.104	-0.134	0.134	0.017956	2-butanone
trimethylbenzene	cho505	0078pen	/	-4.914	-0.084	0.084	0.007056	2-pentanone
trimethylbenzene	cho506	0080hex	/	-5.638	-0.248	0.248	0.061504	2-hexanone
trimethylbenzene	cho507	0082hep	/	-6.546	-0.536	0.536	0.287296	2-heptanone
trimethylbenzene	cho531	0081dim	/	-5.514	-0.714	0.714	0.509796	3,3-dimethylbutanone
trimethylbenzene	cho711	0093met	/	-3.642	-0.062	0.062	0.003844	methylacetate
trimethylbenzene	cho715	0101pen	/	-7.089	-0.999	0.999	0.998001	pentylacetate
trimethylbenzene	cho731	0094met	/	-4.398	-0.258	0.258	0.066564	methylpropanoate
trimethylbenzene	cho751	0098met	/	-6.069	-0.659	0.659	0.434281	methylpentanoate
trimethylbenzene	cho753	0100met	/	-6.855	-0.695	0.695	0.483025	methylhexanoate
xylene	cho052	0062dio	/	-5.211	-0.351	0.351	0.123201	1,4-dioxane
xylene	cho101	0044met	/	-1.618	0.112	0.112	0.012544	methanol
xylene	cho102	0045eth	/	-2.494	0.926	0.926	0.857476	ethanol
xylene	cho103	0047pro	/	-3.362	0.208	0.208	0.043264	1-propanol
xylene	cho104	0049but	/	-4.275	-0.105	0.105	0.011025	1-butanol
xylene	cho105	0052pen	/	-5.209	-0.489	0.489	0.239121	1-pentanol
xylene	cho106	0054hex	/	-6.115	-0.265	0.265	0.070225	1-hexanol
xylene	cho107	0058hep	/	-6.953	-0.213	0.213	0.045369	1-heptanol
xylene	cho350	0053phe	/	-5.802	1.028	1.028	1.05678	phenol
xylene	cho352	0055ocr	/	-6.413	0.837	0.837	0.700569	o-cresol
xylene	cho353	0056mcr	/	-6.619	-0.299	0.299	0.089401	m-cresol
xylene	cho354	0057pcr	/	-6.77	0.41	0.41	0.1681	p-cresol
xylene	cho503	0075pro	/	-3.423	-0.163	0.163	0.026569	acetone
xylene	cho504	0076but	/	-4.182	0.048	0.048	0.002304	2-butanone
xylene	cho505	0078pen	/	-5.063	-0.193	0.193	0.037249	2-pentanone
xylene	cho506	0080hex	/	-5.852	-0.362	0.362	0.131044	2-hexanone
xylene	cho507	0082hep	/	-6.682	-0.532	0.532	0.283024	2-heptanone
xylene	cho531	0081dim	/	-5.698	-0.788	0.788	0.620944	3,3-dimethylbutanone
xylene	cho711	0093met	/	-3.865	-0.165	0.165	0.027225	methylacetate
xylene	cho712	0095eth	/	-4.646	-0.386	0.386	0.148996	ethylacetate
xylene	cho713	0097pro	/	-5.443	-0.573	0.573	0.328329	propylacetate
xylene	cho714	0099but	/	-6.273	-0.873	0.873	0.762129	butylacetate
xylene	cho715	0101pen	/	-7.138	-0.948	0.948	0.898704	pentylacetate
xylene	cho731	0094met	/	-4.538	-0.338	0.338	0.114244	methylpropanoate
xylene	cho751	0098met	/	-6.16	-0.55	0.55	0.3025	methylpentanoate
xylene	cho753	0100met	/	-7.085	-0.825	0.825	0.680625	methylhexanoate
tetralin	cho102	0045eth	/	-2.239	-0.699	0.699	0.488601	ethanol
tetralin	cho503	0075pro	/	-3.386	-0.846	0.846	0.715716	acetone
tetralin	cho504	0076but	/	-4.104	-0.984	0.984	0.968256	2-butanone
tetralin	cho505	0078pen	/	-4.883	-0.893	0.893	0.797449	2-pentanone
tetralin	cho506	0080hex	/	-5.681	-1.041	1.041	1.08368	2-hexanone
tetralin	cho531	0081dim	/	-5.501	-1.311	1.311	1.71872	3,3-dimethylbutanone
tetralin	cho507	0082hep	/	-6.553	-1.223	1.223	1.49573	2-heptanone
butylbenzene	cho350	0053phe	/	-5.305	1.455	1.455	2.11702	phenol
butylbenzene	cho505	0078pen	/	-4.643	0.097	0.097	0.009409	2-pentanone
butylbenzene	cho506	0080hex	/	-5.396	-0.086	0.086	0.007396	2-hexanone
butylbenzene	cho531	0081dim	/	-5.29	-0.52	0.52	0.2704	3,3-dimethylbutanone
butylbenzene	cho507	0082hep	/	-6.285	-0.355	0.355	0.126025	2-heptanone
butylbenzene	cho731	0094met	/	-4.231	-0.041	0.041	0.001681	methylpropanoate
butylbenzene	cho751	0098met	/	-5.888	-0.518	0.518	0.268324	methylpentanoate
butylbenzene	cho714	0099but	/	-5.945	-0.665	0.665	0.442225	butylacetate
butylbenzene	cho753	0100met	/	-6.799	-0.709	0.709	0.502681	methylhexanoate
mesitylene	cho350	0053phe	/	-5.702	1.098	1.098	1.2056	phenol
mesitylene	cho504	0076but	/	-4.091	-0.141	0.141	0.019881	2-butanone
mesitylene	cho505	0078pen	/	-4.906	-0.106	0.106	0.011236	2-pentanone
mesitylene	cho506	0080hex	/	-5.716	-0.376	0.376	0.141376	2-hexanone
mesitylene	cho531	0081dim	/	-5.427	-0.657	0.657	0.431649	3,3-dimethylbutanone
mesitylene	cho507	0082hep	/	-6.566	-0.576	0.576	0.331776	2-heptanone
isopropyltoluene	cho715	0101pen	/	-6.853	-0.833	0.833	0.693889	pentylacetate
isopropyltoluene	cho731	0094met	/	-4.308	-0.168	0.168	0.028224	methylpropanoate
isopropyltoluene	cho751	0098met	/	-6.132	-0.802	0.802	0.643204	methylpentanoate
isopropyltoluene	cho753	0100met	/	-6.902	-0.842	0.842	0.708964	methylhexanoate
isopropyltoluene	cho711	0093met	/	-3.577	-0.257	0.257	0.066049	methylacetate
benzene	chon841	0401amia	/	-11.625	0.555	0.555	0.308025	1,1-dimethyl-3-phenylurea
xylene	chon101	0506nit	/	-4.48	-0.28	0.28	0.0784	nitromethane
bromoethane	chbr002	0180bro	/	-3.953	-0.283	0.283	0.080089	bromoethane
bromoform	chbr011	0179tri	/	-6.276	-0.066	0.066	0.004356	bromoform
bromobenzene	chbr040	0186bro	/	-5.923	0.327	0.327	0.106929	bromobenzene
bromoethane	ch008	0008noc	/	-6.065	-0.525	0.525	0.275625	n-octane
bromoethane	ch201	0036tol	/	-5.222	0.328	0.328	0.107584	toluene
bromobenzene	ch008	0008noc	/	-6.175	-1.155	1.155	1.33403	n-octane
bromobenzene	ch201	0036tol	/	-4.936	0.194	0.194	0.037636	toluene
undecane	chbr011	0179tri	/	-3.865	0.975	0.975	0.950625	bromoform
hexadecane	chbr002	0180bro	/	-2.566	0.324	0.324	0.104976	bromoethane
hexadecane	chbr003	0182bro	/	-3.693	-0.123	0.123	0.015129	1-bromopropane
hexadecane	chbr004	0184bro	/	-4.397	-0.157	0.157	0.024649	1-bromobutane
hexadecane	chbr005	0185bro	/	-5.204	-0.274	0.274	0.075076	1-bromopentane
hexadecane	chbr011	0179tri	/	-5.669	-0.509	0.509	0.259081	bromoform
hexadecane	chbr012	0178dib	/	-3.693	0.247	0.247	0.061009	dibromomethane
hexadecane	chbr020	0183bro	/	-3.322	-0.062	0.062	0.003844	2-bromopropane
hexadecane	chbr021	0418bri	/	-4.389	-0.349	0.349	0.121801	1-bromo-isobutane
hexadecane	chbr030	0419brt	/	-6.23	0.13	0.13	0.0169	bromotoluene
hexadecane	chbr040	0186bro	/	-5.601	-0.091	0.091	0.008281	bromobenzene
hexadecane	chbr042	0420pbr	/	-6.338	-0.148	0.148	0.021904	p-bromotoluene
hexadecane	chbr050	0417brp	/	-2.848	0.572	0.572	0.327184	3-bromopropene
decalin	chbr040	0186bro	/	-5.586	-0.336	0.336	0.112896	bromobenzene
bromobenzene	chn011	0103eth	/	-1.427	1.303	1.303	1.69781	ethylamine
bromobenzene	chn012	0106pro	/	-2.334	1.236	1.236	1.5277	propylamine
bromobenzene	chn013	0110but	/	-3.281	0.939	0.939	0.881721	butylamine
bromobenzene	chn110	0118ani	/	-5.383	1.277	1.277	1.63073	aniline
bromobenzene	chn112	n011	/	-6.422	1.168	1.168	1.36422	4-methylaniline
bromoethane	cho052	0062dio	/	-5.658	-0.268	0.268	0.071824	1,4-dioxane
bromoethane	cho504	0076but	/	-5.08	0.05	0.05	0.0025	2-butanone
bromooctane	cho711	0093met	/	-3.485	-0.135	0.135	0.018225	methylacetate
bromooctane	cho712	0095eth	/	-4.342	-0.372	0.372	0.138384	ethylacetate
bromooctane	cho713	0097pro	/	-5.26	-0.78	0.78	0.6084	propylacetate
bromooctane	cho714	0099but	/	-5.907	-0.797	0.797	0.635209	butylacetate
bromooctane	cho715	0101pen	/	-6.772	-0.962	0.962	0.925444	pentylacetate
dibromoethane	cho101	0044met	/	-2.319	0.061	0.061	0.003721	methanol
dibromoethane	cho102	0045eth	/	-3.277	-0.587	0.587	0.344569	ethanol
dibromoethane	cho103	0047pro	/	-4.096	-0.276	0.276	0.076176	1-propanol
dibromoethane	cho104	0049but	/	-4.85	-0.2	0.2	0.04	1-butanol
dibromoethane	cho105	0052pen	/	-5.783	-0.343	0.343	0.117649	1-pentanol
dibromoethane	cho350	0053phe	/	-6.705	0.515	0.515	0.265225	phenol
dibromoethane	cho106	0054hex	/	-6.408	-0.328	0.328	0.107584	1-hexanol
dibromoethane	cho354	0057pcr	/	-7.8	-0.28	0.28	0.0784	p-cresol
dibromoethane	cho107	0058hep	/	-7.151	-0.511	0.511	0.261121	1-heptanol
bromoform	cho101	0044met	/	-2.771	0.019	0.019	0.000361	methanol
bromoform	cho102	0045eth	/	-3.789	-0.549	0.549	0.301401	ethanol
bromoform	cho103	0047pro	/	-4.811	-0.781	0.781	0.609961	1-propanol
bromoform	cho104	0049but	/	-5.837	-1.117	1.117	1.24769	1-butanol
bromoform	cho105	0052pen	/	-6.838	-1.498	1.498	2.244	1-pentanol
bromoform	cho350	0053phe	/	-6.973	-0.093	0.093	0.008649	phenol
bromoform	cho106	0054hex	/	-7.561	-1.361	1.361	1.85232	1-hexanol
bromoform	cho352	0055ocr	/	-8.046	-0.596	0.596	0.355216	o-cresol
bromoform	cho107	0058hep	/	-8.673	-1.573	1.573	2.47433	1-heptanol
bromobenzene	cho101	0044met	/	-1.412	0.898	0.898	0.806404	methanol
bromobenzene	cho102	0045eth	/	-2.419	0.841	0.841	0.707281	ethanol
bromobenzene	cho103	0047pro	/	-3.32	0.42	0.42	0.1764	1-propanol
bromobenzene	cho104	0049but	/	-4.276	-0.196	0.196	0.038416	1-butanol
bromobenzene	cho105	0052pen	/	-5.133	-0.073	0.073	0.005329	1-pentanol
bromobenzene	cho350	0053phe	/	-5.464	1.406	1.406	1.97684	phenol
bromobenzene	cho106	0054hex	/	-6.059	-0.139	0.139	0.019321	1-hexanol
bromobenzene	cho352	0055ocr	/	-6.406	0.854	0.854	0.729316	o-cresol
bromobenzene	cho354	0057pcr	/	-6.459	0.661	0.661	0.436921	p-cresol
bromobenzene	cho107	0058hep	/	-6.945	-0.265	0.265	0.070225	1-heptanol
bromobenzene	cho052	0062dio	/	-5.33	-0.31	0.31	0.0961	1,4-dioxane
bromobenzene	cho504	0076but	/	-4.551	-0.181	0.181	0.032761	2-butanone
bromobenzene	cho711	0093met	/	-3.972	-0.102	0.102	0.010404	methylacetate
bromobenzene	cho712	0095eth	/	-4.781	-0.211	0.211	0.044521	ethylacetate
bromobenzene	cho713	0097pro	/	-5.594	-0.664	0.664	0.440896	propylacetate
bromobenzene	cho714	0099but	/	-6.414	-0.834	0.834	0.695556	butylacetate
bromobenzene	cho715	0101pen	/	-7.404	-1.054	1.054	1.11092	pentylacetate
bromoethane	chon101	0506nit	/	-5.17	-0.63	0.63	0.3969	nitromethane
bromobenzene	chon101	0506nit	/	-4.478	-0.228	0.228	0.051984	nitromethane
heptane	ch310	0042ant	/	-10.313	-0.313	0.313	0.097969	anthracene
undecane	ch011	0520und	/	-7.95	-0.73	0.73	0.5329	n-undecane
undecane	ch200	0035ben	/	-2.213	1.837	1.837	3.37457	benzene
undecane	ch201	0036tol	/	-4.08	0.73	0.73	0.5329	toluene
dodecane	ch012	0513dod	/	-9.072	-1.242	1.242	1.54256	n-dodecane
cyclohexane	ch300	0041nap	/	-6.989	0.181	0.181	0.032761	naphthalene
decalin	ch201	0036tol	/	-4.402	-0.032	0.032	0.001024	toluene
mesitylene	ch230	0531mes	/	-6.608	-0.208	0.208	0.043264	mesitylene
butylbenzene	ch204	0529but	/	-7.057	-0.197	0.197	0.038809	butylbenzene
tetralin	ch274	0534tet	/	-7.754	-0.204	0.204	0.041616	tetralin
hexadecane	ch001	0001met	/	0.663	0.213	0.213	0.045369	methane
hexadecane	ch002	0002eth	/	-0.542	0.128	0.128	0.016384	ethane
hexadecane	ch003	0003pro	/	-1.455	-0.025	0.025	0.000625	n-propane
hexadecane	ch004	0004nbu	/	-2.305	-0.105	0.105	0.011025	n-butane
hexadecane	ch005	0005npe	/	-3.13	-0.18	0.18	0.0324	n-pentane
hexadecane	ch006	0006nhe	/	-4.028	-0.388	0.388	0.150544	n-hexane
hexadecane	ch007	0007nhe	/	-4.949	-0.619	0.619	0.383161	n-heptane
hexadecane	ch008	0008noc	/	-5.896	-0.876	0.876	0.767376	n-octane
hexadecane	ch016	0009nhe	/	-12.407	-1.887	1.887	3.56077	n-hexadecane
hexadecane	ch020	0010met	/	-2.299	-0.379	0.379	0.143641	2-methylpropane
hexadecane	ch022	0012met	/	-4.164	-0.684	0.684	0.467856	2-methylpentane
hexadecane	ch032	0013dim	/	-4.675	-0.805	0.805	0.648025	2,4-dimethylpentane
hexadecane	ch040	0011dim	/	-2.898	-0.418	0.418	0.174724	2,2-dimethylpropane
hexadecane	ch050	0014tri	/	-5.461	-1.221	1.221	1.49084	2,2,4-trimethylpentane
hexadecane	ch073	0016cyc	/	-1.637	0.143	0.143	0.020449	cyclopropane
hexadecane	ch075	0017cyc	/	-3.76	-0.38	0.38	0.1444	cyclopentane
hexadecane	ch076	0018cyc	/	-4.5	-0.46	0.46	0.2116	cyclohexane
hexadecane	ch082	0019met	/	-5.332	-0.902	0.902	0.813604	methylcyclohexane
hexadecane	ch102	0021eth	/	0.39	0.78	0.78	0.6084	ethene
hexadecane	ch103	0022pro	/	-0.83	0.46	0.46	0.2116	propene
hexadecane	ch104	0025buta	/	-1.646	0.384	0.384	0.147456	1-butene
hexadecane	ch105	0027pen	/	-2.497	0.293	0.293	0.085849	1-pentene
hexadecane	ch106	0029hex	/	-3.461	0.049	0.049	0.002401	1-hexene
hexadecane	ch150	0023str	/	-1.075	1.025	1.025	1.05062	s-trans-1,3-butadiene
hexadecane	ch200	0035ben	/	-3.31	0.49	0.49	0.2401	benzene
hexadecane	ch201	0036tol	/	-4.339	0.201	0.201	0.040401	toluene
hexadecane	ch202	0037eth	/	-5.184	-0.034	0.034	0.001156	ethylbenzene
hexadecane	ch222	0038oxy	/	-5.353	0.017	0.017	0.000289	o-xylene
hexadecane	ch223	0039mxy	/	-5.335	-0.095	0.095	0.009025	m-xylene
hexadecane	ch224	0040pxy	/	-5.202	0.038	0.038	0.001444	p-xylene
hexadecane	ch300	0041nap	/	-6.961	0.329	0.329	0.108241	naphthalene
hexadecane	ch310	0042ant	/	-10.639	-0.319	0.319	0.101761	anthracene
hexadecane	ch340	0043chr	/	-14.259	-0.159	0.159	0.025281	chrysene
hexadecane	ch402	0030eth	/	-1.096	-0.896	0.896	0.802816	ethyne
hexadecane	ch403	0031pro	/	-2.252	-0.852	0.852	0.725904	propyne
hexadecane	ch404	0032but	/	-3.087	-1.017	1.017	1.03429	1-butyne
hexadecane	ch405	0033pen	/	-3.999	-1.259	1.259	1.58508	1-pentyne
hexadecane	ch406	0034hex	/	-4.995	-1.575	1.575	2.48062	1-hexyne
xylene	ch008	0008noc	/	-6.073	-0.783	0.783	0.613089	n-octane
xylene	ch201	0036tol	/	-4.737	0.323	0.323	0.104329	toluene
trimethylbenzene	ch231	0532tri	/	-6.565	-0.095	0.095	0.009025	trimethylbenzene
heptane	chcl141	0414dcl	/	-9.387	-0.167	0.167	0.027889	2,2'-dichlorobiphenyl
undecane	chcl052	0165tri	/	-3.436	0.384	0.384	0.147456	1,1,1-trichloroethane
undecane	chcl072	0172Edi	/	-1.947	1.653	1.653	2.73241	E-1,2-dichloroethene
undecane	chcl074	0173tri	/	-3.165	0.705	0.705	0.497025	trichloroethene
undecane	chcl101	0174chl	/	-3.973	1.147	1.147	1.31561	chlorobenzene
undecane	chcl102	0175odi	/	-5.039	1.071	1.071	1.14704	1,2-dichlorobenzene
undecane	chcl075	0204tet	/	-4.943	-0.313	0.313	0.097969	tetrachloroethene
hexadecane	chcl002	0163chl	/	-1.693	0.597	0.597	0.356409	chloroethane
hexadecane	chcl003	0167chla	/	-2.683	0.177	0.177	0.031329	1-chloropropane
hexadecane	chcl020	0168chl	/	-2.605	0.085	0.085	0.007225	2-chloropropane
hexadecane	chcl032	0161dic	/	-2.249	0.511	0.511	0.261121	dichloromethane
hexadecane	chcl033	0162tri	/	-3.346	0.034	0.034	0.001156	chloroform
hexadecane	chcl051	0166tri	/	-4.152	0.338	0.338	0.114244	1,1,2-trichloroethane
hexadecane	chcl052	0165tri	/	-4.088	-0.358	0.358	0.128164	1,1,1-trichloroethane
hexadecane	chcl060	0170chl	/	-2.096	0.784	0.784	0.614656	3-chloropropene
hexadecane	chcl073	0171Zdi	/	-2.549	0.781	0.781	0.609961	Z-1,2-dichloroethene
hexadecane	chcl072	0172Edi	/	-2.508	0.602	0.602	0.362404	E-1,2-dichloroethene
hexadecane	chcl074	0173tri	/	-3.797	0.283	0.283	0.080089	trichloroethene
hexadecane	chcl101	0174chl	/	-4.802	0.188	0.188	0.035344	chlorobenzene
hexadecane	chcl102	0175odi	/	-5.854	0.306	0.306	0.093636	1,2-dichlorobenzene
hexadecane	chcl104	0176pdi	/	-5.899	0.121	0.121	0.014641	1,4-dichlorobenzene
hexadecane	chcl075	0204tet	/	-5.032	-0.152	0.152	0.023104	tetrachloroethene
decalin	chcl101	0174chl	/	-4.71	-0.1	0.1	0.01	chlorobenzene
fluorobenzene	chf101	0157flu	/	-4.443	0.157	0.157	0.024649	fluorobenzene
fluorobenzene	ch008	0008noc	/	-6.184	-1.194	1.194	1.42564	n-octane
fluorobenzene	ch201	0036tol	/	-5.005	0.265	0.265	0.070225	toluene
hexadecane	chf012	0155flu	/	-0.746	0.014	0.014	0.000196	fluoroethane
hexadecane	chf101	0157flu	/	-3.618	0.412	0.412	0.169744	fluorobenzene
hexadecane	chf016	0158flu	/	-4.399	-0.369	0.369	0.136161	1-fluorohexane
hexadecane	chf018	0159flu	/	-6.302	-1.052	1.052	1.1067	1-fluorooctane
hexadecane	chi001	test4003	/	-2.334	0.546	0.546	0.298116	iodomethane
hexadecane	chi002	test4004	/	-3.242	0.268	0.268	0.071824	iodoethane
hexadecane	chi003	test4006	/	-4.178	0.092	0.092	0.008464	1-iodopropane
hexadecane	chi004	test4007	/	-4.881	0.069	0.069	0.004761	1-iodobutane
hexadecane	chi005	test4008	/	-5.856	-0.226	0.226	0.051076	1-iodopentane
hexadecane	chi030	test4002	/	-5.067	0.193	0.193	0.037249	diiodomethane
hexadecane	chi070	test4005	/	-3.507	0.593	0.593	0.351649	3-iodopropene
hexadecane	chi100	test4001	/	-6.186	0.064	0.064	0.004096	iodobenzene
decalin	chi100	test4001	/	-6.222	-0.262	0.262	0.068644	iodobenzene
chloroform	ch008	0008noc	/	-6.132	-0.882	0.882	0.777924	n-octane
chloroform	ch076	0018cyc	/	-4.886	-0.436	0.436	0.190096	cyclohexane
chloroform	ch200	0035ben	/	-4.798	-0.158	0.158	0.024964	benzene
chloroform	ch201	0036tol	/	-5.955	-0.475	0.475	0.225625	toluene
chloroform	ch202	0037eth	/	-6.711	-0.871	0.871	0.758641	ethylbenzene
chloroform	ch222	0038oxy	/	-7.151	-0.921	0.921	0.848241	o-xylene
chloroform	ch223	0039mxy	/	-7.023	-1.163	1.163	1.35257	m-xylene
chloroform	ch300	0041nap	/	-9.189	-1.299	1.299	1.6874	naphthalene
carbontet	ch008	0008noc	/	-7.066	-1.676	1.676	2.80898	n-octane
carbontet	ch130	0024met	/	-2.642	-0.012	0.012	0.000144	2-methylpropene
carbontet	ch104	0025buta	/	-2.5	-0.02	0.02	0.0004	1-butene
carbontet	ch119	0028Epe	/	-3.69	-0.23	0.23	0.0529	E-2-pentene
carbontet	ch200	0035ben	/	-4.073	0.427	0.427	0.182329	benzene
carbontet	ch201	0036tol	/	-5.077	0.043	0.043	0.001849	toluene
carbontet	ch202	0037eth	/	-5.959	-0.289	0.289	0.083521	ethylbenzene
carbontet	ch222	0038oxy	/	-6.201	-0.131	0.131	0.017161	o-xylene
carbontet	ch223	0039mxy	/	-6.111	-0.401	0.401	0.160801	m-xylene
carbontet	ch300	0041nap	/	-7.62	-0.07	0.07	0.0049	naphthalene
methylenechloride	ch008	0008noc	/	-5.473	-0.293	0.293	0.085849	n-octane
methylenechloride	ch201	0036tol	/	-5.333	0.197	0.197	0.038809	toluene
chlorobenzene	ch008	0008noc	/	-6.108	-0.948	0.948	0.898704	n-octane
chlorobenzene	ch201	0036tol	/	-4.946	0.234	0.234	0.054756	toluene
dichloroethane	chcl040	0521dic	/	-4.97	-0.28	0.28	0.0784	dichloroethane
chloroform	chcl033	0162tri	/	-4.341	-0.211	0.211	0.044521	chloroform
chloroform	chcl101	0174chl	/	-5.8	-0.35	0.35	0.1225	chlorobenzene
chloroform	chcl104	0176pdi	/	-6.803	-0.483	0.483	0.233289	1,4-dichlorobenzene
methylenechloride	chcl032	0161dic	/	-4.1	-0.3	0.3	0.09	dichloromethane
tetrachloroethene	chcl075	0204tet	/	-4.987	0.403	0.403	0.162409	tetrachloroethene
chlorobenzene	chcl101	0174chl	/	-5.381	0.279	0.279	0.077841	chlorobenzene
odichlorobenzene	chcl102	0175odi	/	-7.12	-0.23	0.23	0.0529	1,2-dichlorobenzene
carbontet	chcl101	0174chl	/	-5.18	0.03	0.03	0.0009	chlorobenzene
carbontet	chcl104	0176pdi	/	-6.316	-0.036	0.036	0.001296	1,4-dichlorobenzene
carbontet	chcl034	0525car	/	-4.434	-0.084	0.084	0.007056	carbontet
dichloroethane	chn011	0103eth	/	-2.411	0.779	0.779	0.606841	ethylamine
dichloroethane	chn012	0106pro	/	-3.143	0.897	0.897	0.804609	propylamine
dichloroethane	chn013	0110but	/	-4.033	0.307	0.307	0.094249	butylamine
dichloroethane	chn031	0111die	/	-4.24	-0.24	0.24	0.0576	diethylamine
dichloroethane	chn140	0116pyr	/	-5.941	-0.411	0.411	0.168921	pyridine
dichloroethane	chn110	0118ani	/	-6.565	0.825	0.825	0.680625	aniline
chloroform	chn011	0103eth	/	-3.29	0.73	0.73	0.5329	ethylamine
chloroform	chn030	0104dim	/	-3.653	0.037	0.037	0.001369	dimethylamine
chloroform	chn012	0106pro	/	-4.276	0.454	0.454	0.206116	propylamine
chloroform	chn002	0107tri	/	-4.852	-0.952	0.952	0.906304	trimethylamine
chloroform	chn031	0111die	/	-5.49	-0.26	0.26	0.0676	diethylamine
chloroform	chn140	0116pyr	/	-7.014	-0.564	0.564	0.318096	pyridine
chloroform	chn160	0117met	/	-7.999	-1.009	1.009	1.01808	2-methylpyrazine
chloroform	chn110	0118ani	/	-7.094	0.246	0.246	0.060516	aniline
chloroform	chn141	0119met	/	-7.959	-0.979	0.979	0.958441	2-methylpyridine
chloroform	chn142	0120met	/	-8.003	-0.653	0.653	0.426409	3-methylpyridine
chloroform	chn143	0121met	/	-7.985	-0.485	0.485	0.235225	4-methylpyridine
chloroform	chn147	0125dim	/	-8.827	-1.087	1.087	1.18157	2,6-dimethylpyridine
chloroform	chn200	0126eth	/	-5.639	-1.199	1.199	1.4376	acetonitrile
chloroform	chn204	0129ben	/	-8.805	-1.585	1.585	2.51222	benzonitrile
chloroform	chn060	0225pipa	/	-6.922	-0.552	0.552	0.304704	piperidine
chloroform	chn010	0228met	/	-2.189	0.981	0.981	0.962361	methylamine
chloroform	chn161	0230eth	/	-8.674	-0.954	0.954	0.910116	2-ethylpyrazine
chloroform	chn178	0402adn	/	-13.502	-0.992	0.992	0.984064	9-methyladenine
chloroform	chn130	0579pyy	/	-7.007	-1.507	1.507	2.27105	pyrrole
chloroform	chn190	0582qui	/	-10.762	-0.532	0.532	0.283024	quinoline
chloroform	chn111	n009	/	-8.223	0.007	0.007	4.9e-05	2-methylaniline
chloroform	chn112	n011	/	-8.103	-0.093	0.093	0.008649	4-methylaniline
carbontet	chn011	0103eth	/	-1.165	1.605	1.605	2.57603	ethylamine
carbontet	chn030	0104dim	/	-1.689	1.061	1.061	1.12572	dimethylamine
carbontet	chn012	0106pro	/	-2.187	1.403	1.403	1.96841	propylamine
carbontet	chn002	0107tri	/	-3.292	-0.202	0.202	0.040804	trimethylamine
carbontet	chn031	0111die	/	-3.722	0.398	0.398	0.158404	diethylamine
carbontet	chn140	0116pyr	/	-4.247	0.763	0.763	0.582169	pyridine
carbontet	chn110	0118ani	/	-4.999	1.101	1.101	1.2122	aniline
carbontet	chn114	0122Nme	/	-6.544	0.036	0.036	0.001296	N-methylaniline
carbontet	chn204	0129ben	/	-6.102	0.178	0.178	0.031684	benzonitrile
carbontet	chn111	n009	/	-5.926	1.234	1.234	1.52276	2-methylaniline
carbontet	chn116	n010	/	-5.953	1.277	1.277	1.63073	3-methylaniline
carbontet	chn112	n011	/	-6.01	1.23	1.23	1.5129	4-methylaniline
chlorobenzene	chn011	0103eth	/	-1.592	1.138	1.138	1.29504	ethylamine
chlorobenzene	chn030	0104dim	/	-2.076	0.674	0.674	0.454276	dimethylamine
chlorobenzene	chn012	0106pro	/	-2.527	1.063	1.063	1.12997	propylamine
chlorobenzene	chn002	0107tri	/	-3.262	-0.442	0.442	0.195364	trimethylamine
chlorobenzene	chn110	0118ani	/	-5.589	1.131	1.131	1.27916	aniline
chlorobenzene	chn112	n011	/	-6.482	1.058	1.058	1.11936	4-methylaniline
odichlorobenzene	chn011	0103eth	/	-1.472	1.118	1.118	1.24992	ethylamine
odichlorobenzene	chn012	0106pro	/	-2.295	1.145	1.145	1.31103	propylamine
odichlorobenzene	chn013	0110but	/	-3.213	0.917	0.917	0.840889	butylamine
tetrachloroethene	chn013	0110but	/	-3.332	1.158	1.158	1.34096	butylamine
chlorobenzene	chn010	0228met	/	-0.555	1.605	1.605	2.57603	methylamine
chlorohexane	cho503	0075pro	/	-3.697	-0.247	0.247	0.061009	acetone
chlorohexane	cho504	0076but	/	-4.387	-0.287	0.287	0.082369	2-butanone
chlorohexane	cho505	0078pen	/	-5.178	-0.338	0.338	0.114244	2-pentanone
chlorohexane	cho506	0080hex	/	-6.087	-0.667	0.667	0.444889	2-hexanone
chlorohexane	cho531	0081dim	/	-5.873	-0.893	0.893	0.797449	3,3-dimethylbutanone
chlorohexane	cho711	0093met	/	-3.765	-0.105	0.105	0.011025	methylacetate
chlorohexane	cho731	0094met	/	-4.501	-0.301	0.301	0.090601	methylpropanoate
chlorohexane	cho712	0095eth	/	-4.579	-0.329	0.329	0.108241	ethylacetate
chlorohexane	cho713	0097pro	/	-5.215	-0.375	0.375	0.140625	propylacetate
chlorohexane	cho751	0098met	/	-6.061	-0.651	0.651	0.423801	methylpentanoate
chlorohexane	cho714	0099but	/	-6.09	-0.72	0.72	0.5184	butylacetate
dichloroethane	cho101	0044met	/	-2.551	-0.021	0.021	0.000441	methanol
dichloroethane	cho102	0045eth	/	-3.402	-0.572	0.572	0.327184	ethanol
dichloroethane	cho103	0047pro	/	-4.162	-0.312	0.312	0.097344	1-propanol
dichloroethane	cho104	0049but	/	-4.947	-0.027	0.027	0.000729	1-butanol
dichloroethane	cho105	0052pen	/	-5.773	-0.323	0.323	0.104329	1-pentanol
dichloroethane	cho350	0053phe	/	-6.821	0.659	0.659	0.434281	phenol
dichloroethane	cho106	0054hex	/	-6.479	-0.459	0.459	0.210681	1-hexanol
dichloroethane	cho352	0055ocr	/	-7.428	0.302	0.302	0.091204	o-cresol
dichloroethane	cho353	0056mcr	/	-7.607	-0.697	0.697	0.485809	m-cresol
dichloroethane	cho354	0057pcr	/	-7.58	0.17	0.17	0.0289	p-cresol
dichloroethane	cho107	0058hep	/	-7.188	-0.398	0.398	0.158404	1-heptanol
dichloroethane	cho640	0074ben	/	-7.626	-0.396	0.396	0.156816	benzaldehyde
dichloroethane	cho570	0084met	/	-8.505	-0.675	0.675	0.455625	acetophenone
dichloroethane	cho711	0093met	/	-4.47	0.08	0.08	0.0064	methylacetate
dichloroethane	cho731	0094met	/	-5.08	-0.21	0.21	0.0441	methylpropanoate
dichloroethane	cho712	0095eth	/	-5.217	-0.287	0.287	0.082369	ethylacetate
dichloroethane	cho713	0097pro	/	-5.925	-0.525	0.525	0.275625	propylacetate
dichloroethane	cho751	0098met	/	-6.486	-0.516	0.516	0.266256	methylpentanoate
dichloroethane	cho714	0099but	/	-6.486	-0.556	0.556	0.309136	butylacetate
dichloroethane	cho753	0100met	/	-7.321	-0.751	0.751	0.564001	methylhexanoate
dichloroethane	cho715	0101pen	/	-7.314	-0.674	0.674	0.454276	pentylacetate
dichloroethane	cho651	0150mhy	/	-9.967	0.143	0.143	0.020449	m-hydroxybenzaldehyde
dichloroethane	cho652	0151phy	/	-10.252	0.448	0.448	0.200704	p-hydroxybenzaldehyde
chloroform	cho101	0044met	/	-2.892	0.428	0.428	0.183184	methanol
chloroform	cho102	0045eth	/	-3.909	0.031	0.031	0.000961	ethanol
chloroform	cho202	0046eth	/	-5.87	0.11	0.11	0.0121	1,2-ethanediol
chloroform	cho103	0047pro	/	-4.875	-0.465	0.465	0.216225	1-propanol
chloroform	cho140	0048pro	/	-4.789	-0.509	0.509	0.259081	isopropanol
chloroform	cho104	0049but	/	-5.733	-0.453	0.453	0.205209	1-butanol
chloroform	cho160	0050met	/	-5.662	-1.182	1.182	1.39712	t-butanol
chloroform	cho105	0052pen	/	-6.606	-0.706	0.706	0.498436	1-pentanol
chloroform	cho350	0053phe	/	-6.92	0.22	0.22	0.0484	phenol
chloroform	cho106	0054hex	/	-7.465	-0.795	0.795	0.632025	1-hexanol
chloroform	cho352	0055ocr	/	-7.862	-0.312	0.312	0.097344	o-cresol
chloroform	cho353	0056mcr	/	-7.913	-1.213	1.213	1.47137	m-cresol
chloroform	cho354	0057pcr	/	-7.977	-0.387	0.387	0.149769	p-cresol
chloroform	cho107	0058hep	/	-8.356	-0.826	0.826	0.682276	1-heptanol
chloroform	cho052	0062dio	/	-7.161	-0.951	0.951	0.904401	1,4-dioxane
chloroform	cho010	0063die	/	-5.139	-0.819	0.819	0.670761	diethylether
chloroform	cho080	0068ani	/	-7.384	-1.144	1.144	1.30874	anisole
chloroform	cho602	0070eth	/	-4.593	-0.943	0.943	0.889249	acetaldehyde
chloroform	cho640	0074ben	/	-8.562	-1.472	1.472	2.16678	benzaldehyde
chloroform	cho503	0075pro	/	-5.733	-1.313	1.313	1.72397	acetone
chloroform	cho504	0076but	/	-6.52	-1.09	1.09	1.1881	2-butanone
chloroform	cho711	0093met	/	-5.371	-0.471	0.471	0.221841	methylacetate
chloroform	cho731	0094met	/	-6.168	-0.688	0.688	0.473344	methylpropanoate
chloroform	cho712	0095eth	/	-6.246	-0.666	0.666	0.443556	ethylacetate
chloroform	cho713	0097pro	/	-7.118	-0.768	0.768	0.589824	propylacetate
chloroform	cho751	0098met	/	-7.754	-1.074	1.074	1.15348	methylpentanoate
chloroform	cho714	0099but	/	-7.882	-1.172	1.172	1.37358	butylacetate
chloroform	cho753	0100met	/	-8.631	-1.391	1.391	1.93488	methylhexanoate
chloroform	cho715	0101pen	/	-8.727	-1.367	1.367	1.86869	pentylacetate
chloroform	cho300	0145pro	/	-4.46	-0.12	0.12	0.0144	allylalcohol
chloroform	cho652	0151phy	/	-10.559	-0.259	0.259	0.067081	p-hydroxybenzaldehyde
chloroform	cho800	0240met	/	-9.328	-1.518	1.518	2.30432	methylbenzoate
chloroform	cho051	0244tet	/	-6.562	-0.722	0.722	0.521284	tetrahydropyran
chloroform	cho083	0246eth	/	-8.174	-1.014	1.014	1.0282	ethylphenylether
carbontet	cho101	0044met	/	-0.709	1.541	1.541	2.37468	methanol
carbontet	cho102	0045eth	/	-1.815	1.145	1.145	1.31103	ethanol
carbontet	cho103	0047pro	/	-2.845	0.795	0.795	0.632025	1-propanol
carbontet	cho140	0048pro	/	-2.836	0.314	0.314	0.098596	isopropanol
carbontet	cho104	0049but	/	-3.904	0.296	0.296	0.087616	1-butanol
carbontet	cho160	0050met	/	-3.758	-0.358	0.358	0.128164	t-butanol
carbontet	cho105	0052pen	/	-4.772	-0.042	0.042	0.001764	1-pentanol
carbontet	cho350	0053phe	/	-4.723	1.417	1.417	2.00789	phenol
carbontet	cho106	0054hex	/	-5.715	-0.675	0.675	0.455625	1-hexanol
carbontet	cho352	0055ocr	/	-5.66	0.85	0.85	0.7225	o-cresol
carbontet	cho354	0057pcr	/	-5.626	0.694	0.694	0.481636	p-cresol
carbontet	cho107	0058hep	/	-6.805	-0.315	0.315	0.099225	1-heptanol
carbontet	cho052	0062dio	/	-4.882	0.088	0.088	0.007744	1,4-dioxane
carbontet	cho080	0068ani	/	-5.698	-0.208	0.208	0.043264	anisole
carbontet	cho640	0074ben	/	-5.888	0.222	0.222	0.049284	benzaldehyde
carbontet	cho503	0075pro	/	-3.056	0.294	0.294	0.086436	acetone
carbontet	cho504	0076but	/	-3.916	0.174	0.174	0.030276	2-butanone
carbontet	cho540	0077cyc	/	-5.329	-0.069	0.069	0.004761	cyclopentanone
carbontet	cho505	0078pen	/	-4.907	-0.097	0.097	0.009409	2-pentanone
carbontet	cho506	0080hex	/	-5.754	-0.284	0.284	0.080656	2-hexanone
carbontet	cho507	0082hep	/	-6.741	-0.621	0.621	0.385641	2-heptanone
carbontet	cho570	0084met	/	-7.014	0.086	0.086	0.007396	acetophenone
carbontet	cho652	0151phy	/	-6.441	1.719	1.719	2.95496	p-hydroxybenzaldehyde
carbontet	cho800	0240met	/	-7.218	-0.028	0.028	0.000784	methylbenzoate
carbontet	cho711	0093met	/	-3.389	0.431	0.431	0.185761	methylacetate
carbontet	cho731	0094met	/	-4.308	0.122	0.122	0.014884	methylpropanoate
carbontet	cho712	0095eth	/	-4.396	0.004	0.004	1.6e-05	ethylacetate
carbontet	cho713	0097pro	/	-5.321	-0.291	0.291	0.084681	propylacetate
carbontet	cho751	0098met	/	-6.139	-0.429	0.429	0.184041	methylpentanoate
carbontet	cho714	0099but	/	-6.2	-0.61	0.61	0.3721	butylacetate
carbontet	cho753	0100met	/	-7.205	-0.815	0.815	0.664225	methylhexanoate
carbontet	cho715	0101pen	/	-7.132	-0.782	0.782	0.611524	pentylacetate
methylenechloride	cho102	0045eth	/	-3.637	0.183	0.183	0.033489	ethanol
methylenechloride	cho350	0053phe	/	-6.79	0.71	0.71	0.5041	phenol
methylenechloride	cho354	0057pcr	/	-7.81	-0.1	0.1	0.01	p-cresol
methylenechloride	cho052	0062dio	/	-6.487	-1.157	1.157	1.33865	1,4-dioxane
tetrachloroethene	cho350	0053phe	/	-5.301	0.799	0.799	0.638401	phenol
tetrachloroethene	cho503	0075pro	/	-3.569	-0.479	0.479	0.229441	acetone
tetrachloroethene	cho711	0093met	/	-3.845	-0.215	0.215	0.046225	methylacetate
tetrachloroethene	cho731	0094met	/	-4.677	-0.287	0.287	0.082369	methylpropanoate
tetrachloroethene	cho712	0095eth	/	-4.851	-0.631	0.631	0.398161	ethylacetate
tetrachloroethene	cho713	0097pro	/	-5.69	-0.89	0.89	0.7921	propylacetate
tetrachloroethene	cho751	0098met	/	-6.495	-1.085	1.085	1.17722	methylpentanoate
tetrachloroethene	cho714	0099but	/	-6.588	-1.238	1.238	1.53264	butylacetate
chlorobenzene	cho101	0044met	/	-1.582	0.858	0.858	0.736164	methanol
chlorobenzene	cho102	0045eth	/	-2.552	0.748	0.748	0.559504	ethanol
chlorobenzene	cho103	0047pro	/	-3.461	0.359	0.359	0.128881	1-propanol
chlorobenzene	cho104	0049but	/	-4.366	-0.056	0.056	0.003136	1-butanol
chlorobenzene	cho105	0052pen	/	-5.28	-0.03	0.03	0.0009	1-pentanol
chlorobenzene	cho350	0053phe	/	-5.74	1.22	1.22	1.4884	phenol
chlorobenzene	cho106	0054hex	/	-6.136	-0.156	0.156	0.024336	1-hexanol
chlorobenzene	cho352	0055ocr	/	-6.621	0.709	0.709	0.502681	o-cresol
chlorobenzene	cho354	0057pcr	/	-6.75	0.48	0.48	0.2304	p-cresol
chlorobenzene	cho107	0058hep	/	-6.989	-0.209	0.209	0.043681	1-heptanol
chlorobenzene	cho052	0062dio	/	-5.333	-0.253	0.253	0.064009	1,4-dioxane
chlorobenzene	cho503	0075pro	/	-3.953	-0.093	0.093	0.008649	acetone
chlorobenzene	cho504	0076but	/	-4.633	-0.163	0.163	0.026569	2-butanone
chlorobenzene	cho505	0078pen	/	-5.442	-0.152	0.152	0.023104	2-pentanone
chlorobenzene	cho506	0080hex	/	-6.322	-0.482	0.482	0.232324	2-hexanone
chlorobenzene	cho531	0081dim	/	-6.161	-0.911	0.911	0.829921	3,3-dimethylbutanone
chlorobenzene	cho507	0082hep	/	-7.174	-0.714	0.714	0.509796	2-heptanone
chlorobenzene	cho711	0093met	/	-3.997	0.003	0.003	9e-06	methylacetate
chlorobenzene	cho731	0094met	/	-4.734	-0.184	0.184	0.033856	methylpropanoate
chlorobenzene	cho712	0095eth	/	-4.87	-0.24	0.24	0.0576	ethylacetate
chlorobenzene	cho713	0097pro	/	-5.704	-0.554	0.554	0.306916	propylacetate
chlorobenzene	cho751	0098met	/	-6.398	-0.568	0.568	0.322624	methylpentanoate
chlorobenzene	cho714	0099but	/	-6.374	-0.634	0.634	0.401956	butylacetate
chlorobenzene	cho715	0101pen	/	-7.333	-0.843	0.843	0.710649	pentylacetate
odichlorobenzene	cho101	0044met	/	-1.52	0.21	0.21	0.0441	methanol
odichlorobenzene	cho102	0045eth	/	-2.425	-0.085	0.085	0.007225	ethanol
odichlorobenzene	cho103	0047pro	/	-3.23	0.24	0.24	0.0576	1-propanol
odichlorobenzene	cho104	0049but	/	-4.086	-0.186	0.186	0.034596	1-butanol
odichlorobenzene	cho105	0052pen	/	-5.159	-0.229	0.229	0.052441	1-pentanol
odichlorobenzene	cho106	0054hex	/	-5.966	-0.266	0.266	0.070756	1-hexanol
odichlorobenzene	cho107	0058hep	/	-6.83	-0.33	0.33	0.1089	1-heptanol
dichloroethane	chon800	n008	/	-11.04	-0.14	0.14	0.0196	benzamide
methylenechloride	chon101	0506nit	/	-5.943	-0.893	0.893	0.797449	nitromethane
chlorobenzene	chon101	0506nit	/	-4.649	-0.329	0.329	0.108241	nitromethane
chloroform	chon120	0134nit	/	-9.071	-1.291	1.291	1.66668	nitrobenzene
chloroform	chon121	0135met	/	-10.224	-1.924	1.924	3.70178	2-methyl-1-nitrobenzene
chloroform	chon420	0149mor	/	-7.607	-0.887	0.887	0.786769	morpholine
chloroform	chon700	0233ethb	/	-8.283	-1.233	1.233	1.52029	acetamide
chloroform	chon101	0506nit	/	-6.103	-1.423	1.423	2.02493	nitromethane
chloroform	chon712	0519dim	/	-10.332	-1.952	1.952	3.8103	N,N-dimethylacetamide
chloroform	chon870	n007	/	-9.839	-1.279	1.279	1.63584	urea
chloroform	chon800	n008	/	-12.035	-0.975	0.975	0.950625	benzamide
chloroform	chon901	n186	/	-10.23	-0.41	0.41	0.1681	N-methyl-2-pyrrolidinone
chloroform	chon823	n191	/	-13.615	0.665	0.665	0.442225	uracil
carbontet	chon103	0131nit	/	-4.842	-0.352	0.352	0.123904	1-nitropropane
carbontet	chon120	0134nit	/	-6.565	0.355	0.355	0.126025	nitrobenzene
carbontet	chon121	0135met	/	-7.529	-0.039	0.039	0.001521	2-methyl-1-nitrobenzene
carbontet	chon101	0506nit	/	-2.95	0.57	0.57	0.3249	nitromethane
chloroform	chs060	0139thi	/	-6.905	0.705	0.705	0.497025	thiophenol
chloroform	chs013	0142die	/	-6.422	-0.022	0.022	0.000484	diethylsulfide
chloroform	chs031	0245thi	/	-4.907	0.923	0.923	0.851929	thiophene
carbontet	chs040	0144thi	/	-6.489	-0.829	0.829	0.687241	thioanisole
methylenechloride	chs060	0139thi	/	-6.447	0.663	0.663	0.439569	thiophenol
chloroform	chbr040	0186bro	/	-6.249	-0.179	0.179	0.032041	bromobenzene
carbontet	chbr040	0186bro	/	-5.846	0.004	0.004	1.6e-05	bromobenzene
chloroform	chf101	0157flu	/	-4.944	-0.694	0.694	0.481636	fluorobenzene
carbontet	chf101	0157flu	/	-4.362	-0.722	0.722	0.521284	fluorobenzene
chloroform	chi100	test4001	/	-7.641	-1.041	1.041	1.08368	iodobenzene
carbontet	chi100	test4001	/	-6.476	0.024	0.024	0.000576	iodobenzene
fluorobenzene	chon101	0506nit	/	-4.622	-0.002	0.002	4e-06	nitromethane
perfluorobenzene	chn013	0110but	/	-4.125	0.005	0.005	2.5e-05	butylamine
perfluorobenzene	chon101	0506nit	/	-5.348	-1.048	1.048	1.0983	nitromethane
fluoroctane	cho711	0093met	/	-3.512	0.078	0.078	0.006084	methylacetate
fluoroctane	cho731	0094met	/	-4.182	-0.092	0.092	0.008464	methylpropanoate
fluoroctane	cho712	0095eth	/	-4.287	-0.127	0.127	0.016129	ethylacetate
fluoroctane	cho713	0097pro	/	-5.118	-0.468	0.468	0.219024	propylacetate
fluoroctane	cho751	0098met	/	-5.908	-0.578	0.578	0.334084	methylpentanoate
fluoroctane	cho714	0099but	/	-5.988	-0.768	0.768	0.589824	butylacetate
fluorobenzene	cho102	0045eth	/	-2.742	0.708	0.708	0.501264	ethanol
fluorobenzene	cho052	0062dio	/	-5.411	-0.231	0.231	0.053361	1,4-dioxane
fluorobenzene	cho504	0076but	/	-4.753	-0.153	0.153	0.023409	2-butanone
perfluorobenzene	cho503	0075pro	/	-4.908	-1.088	1.088	1.18374	acetone
perfluorobenzene	cho505	0078pen	/	-6.357	-1.257	1.257	1.58005	2-pentanone
perfluorobenzene	cho506	0080hex	/	-7.305	-1.755	1.755	3.08003	2-hexanone
perfluorobenzene	cho531	0081dim	/	-7.124	-1.864	1.864	3.4745	3,3-dimethylbutanone
perfluorobenzene	cho507	0082hep	/	-8.105	-1.955	1.955	3.82203	2-heptanone
perfluorobenzene	cho711	0093met	/	-4.885	-0.655	0.655	0.429025	methylacetate
perfluorobenzene	cho712	0095eth	/	-5.64	-1.08	1.08	1.1664	ethylacetate
perfluorobenzene	cho713	0097pro	/	-6.372	-1.312	1.312	1.72134	propylacetate
perfluorobenzene	cho751	0098met	/	-7.27	-1.68	1.68	2.8224	methylpentanoate
perfluorobenzene	cho714	0099but	/	-7.285	-1.765	1.765	3.11523	butylacetate
perfluorobenzene	cho753	0100met	/	-7.894	-1.684	1.684	2.83586	methylhexanoate
perfluorobenzene	cho715	0101pen	/	-8.039	-1.879	1.879	3.53064	pentylacetate
hexadecyliodide	ch005	0005npe	/	-3	-0.41	0.41	0.1681	n-pentane
hexadecyliodide	ch006	0006nhe	/	-3.85	-0.59	0.59	0.3481	n-hexane
hexadecyliodide	ch007	0007nhe	/	-4.598	-0.698	0.698	0.487204	n-heptane
hexadecyliodide	ch076	0018cyc	/	-4.41	-0.75	0.75	0.5625	cyclohexane
hexadecyliodide	ch082	0019met	/	-5.448	-1.378	1.378	1.89888	methylcyclohexane
hexadecyliodide	ch200	0035ben	/	-3.499	0.211	0.211	0.044521	benzene
hexadecyliodide	ch201	0036tol	/	-4.716	-0.306	0.306	0.093636	toluene
iodobenzene	ch008	0008noc	/	-5.742	-1.022	1.022	1.04448	n-octane
iodobenzene	ch201	0036tol	/	-4.788	0.202	0.202	0.040804	toluene
hexadecyliodide	chcl032	0161dic	/	-2.821	-0.061	0.061	0.003721	dichloromethane
hexadecyliodide	chcl033	0162tri	/	-3.599	-0.239	0.239	0.057121	chloroform
iodobenzene	chn011	0103eth	/	-1.519	1.211	1.211	1.46652	ethylamine
iodobenzene	chn012	0106pro	/	-2.421	1.119	1.119	1.25216	propylamine
iodobenzene	chn013	0110but	/	-3.31	0.88	0.88	0.7744	butylamine
iodobenzene	chon101	0506nit	/	-4.801	-0.701	0.701	0.491401	nitromethane
iodobenzene	cho101	0044met	/	-1.652	0.528	0.528	0.278784	methanol
iodobenzene	cho102	0045eth	/	-2.593	0.587	0.587	0.344569	ethanol
iodobenzene	cho103	0047pro	/	-3.582	-0.062	0.062	0.003844	1-propanol
iodobenzene	cho104	0049but	/	-4.335	-0.285	0.285	0.081225	1-butanol
iodobenzene	cho105	0052pen	/	-5.345	-0.325	0.325	0.105625	1-pentanol
iodobenzene	cho106	0054hex	/	-6.133	-0.423	0.423	0.178929	1-hexanol
iodobenzene	cho107	0058hep	/	-6.967	-0.437	0.437	0.190969	1-heptanol
iodobenzene	cho350	0053phe	/	-6.025	0.735	0.735	0.540225	phenol
iodobenzene	cho352	0055ocr	/	-6.691	0.449	0.449	0.201601	o-cresol
iodobenzene	cho353	0056mcr	/	-6.962	-0.922	0.922	0.850084	m-cresol
iodobenzene	cho354	0057pcr	/	-7.07	-0.06	0.06	0.0036	p-cresol
iodobenzene	cho052	0062dio	/	-5.436	-0.496	0.496	0.246016	1,4-dioxane
iodobenzene	cho504	0076but	/	-4.55	-0.33	0.33	0.1089	2-butanone
benzonitrile	chn204	0129ben	/	-7.505	-0.225	0.225	0.050625	benzonitrile
acetonitrile	chn200	0126eth	/	-5.029	-0.179	0.179	0.032041	acetonitrile
2methylpyridine	ch008	0008noc	/	-5.122	-0.392	0.392	0.153664	n-octane
2methylpyridine	ch201	0036tol	/	-4.739	0.321	0.321	0.103041	toluene
benzonitrile	ch008	0008noc	/	-5.098	-0.758	0.758	0.574564	n-octane
benzonitrile	ch201	0036tol	/	-4.63	0.32	0.32	0.1024	toluene
acetonitrile	ch008	0008noc	/	-4.566	-0.996	0.996	0.992016	n-octane
acetonitrile	ch201	0036tol	/	-4.696	-0.016	0.016	0.000256	toluene
nitromethane	ch008	0008noc	/	-3.87	-0.72	0.72	0.5184	n-octane
nitromethane	ch201	0036tol	/	-4.443	0.077	0.077	0.005929	toluene
nitroethane	ch008	0008noc	/	-4.537	-0.647	0.647	0.418609	n-octane
nitroethane	ch201	0036tol	/	-4.655	0.225	0.225	0.050625	toluene
dimethylformamide	ch008	0008noc	/	-4.081	-0.311	0.311	0.096721	n-octane
dimethylformamide	ch201	0036tol	/	-4.351	0.529	0.529	0.279841	toluene
dimethylacetamide	ch008	0008noc	/	-4.403	-0.463	0.463	0.214369	n-octane
dimethylacetamide	ch201	0036tol	/	-4.482	0.458	0.458	0.209764	toluene
methylformamide	ch008	0008noc	/	-3.744	-0.404	0.404	0.163216	n-octane
methylformamide	ch201	0036tol	/	-3.975	0.365	0.365	0.133225	toluene
triethylamine	cho504	0076but	/	-4.082	-0.222	0.222	0.049284	2-butanone
aniline	cho504	0076but	/	-5.33	-0.46	0.46	0.2116	2-butanone
2methylpyridine	cho504	0076but	/	-4.711	-0.191	0.191	0.036481	2-butanone
pyridine	cho504	0076but	/	-4.78	-0.17	0.17	0.0289	2-butanone
benzonitrile	cho102	0045eth	/	-3.71	0.34	0.34	0.1156	ethanol
benzonitrile	cho052	0062dio	/	-5.645	-0.505	0.505	0.255025	1,4-dioxane
benzonitrile	cho504	0076but	/	-4.709	-0.129	0.129	0.016641	2-butanone
acetonitrile	cho102	0045eth	/	-4.346	0.084	0.084	0.007056	ethanol
acetonitrile	cho052	0062dio	/	-6.022	-0.692	0.692	0.478864	1,4-dioxane
acetonitrile	cho504	0076but	/	-5	-0.27	0.27	0.0729	2-butanone
nitroethane	cho504	0076but	/	-4.889	-0.159	0.159	0.025281	2-butanone
nitromethane	cho504	0076but	/	-4.934	-0.214	0.214	0.045796	2-butanone
dimethylformamide	cho504	0076but	/	-4.542	0.018	0.018	0.000324	2-butanone
dimethylacetamide	cho102	0045eth	/	-5.765	-0.365	0.365	0.133225	ethanol
dimethylacetamide	cho052	0062dio	/	-5.832	-0.822	0.822	0.675684	1,4-dioxane
dimethylacetamide	cho504	0076but	/	-4.595	-0.075	0.075	0.005625	2-butanone
methylformamide	cho102	0045eth	/	-5.334	-0.214	0.214	0.045796	ethanol
methylformamide	cho052	0062dio	/	-5.505	-0.645	0.645	0.416025	1,4-dioxane
methylformamide	cho504	0076but	/	-4.389	-0.049	0.049	0.002401	2-butanone
benzonitrile	chon101	0506nit	/	-5.53	-0.48	0.48	0.2304	nitromethane
acetonitrile	chon101	0506nit	/	-5.981	-0.361	0.361	0.130321	nitromethane
dimethylacetamide	chon101	0506nit	/	-6.108	-0.488	0.488	0.238144	nitromethane
dimethylacetamide	chon712	0519dim	/	-7.735	-0.965	0.965	0.931225	N,N-dimethylacetamide
methylformamide	chon101	0506nit	/	-5.49	-0.38	0.38	0.1444	nitromethane
methylformamide	chon722	0517met	/	-8.756	-0.486	0.486	0.236196	N-methylformamide
butanone	ch008	0008noc	/	-5.259	-0.619	0.619	0.383161	n-octane
butanone	ch201	0036tol	/	-4.801	0.259	0.259	0.067081	toluene
octanol	ch082	0019met	/	-5.129	-1.919	1.919	3.68256	methylcyclohexane
octanol	ch402	0030eth	/	-1.272	-0.762	0.762	0.580644	ethyne
octanol	ch403	0031pro	/	-2.292	-0.702	0.702	0.492804	propyne
octanol	ch310	0042ant	/	-10.843	-0.373	0.373	0.139129	anthracene
benzylalcohol	ch008	0008noc	/	-4.593	-0.823	0.823	0.677329	n-octane
benzylalcohol	ch201	0036tol	/	-4.397	0.063	0.063	0.003969	toluene
aceticacid	ch008	0008noc	/	-3.94	-0.01	0.01	0.0001	n-octane
aceticacid	ch201	0036tol	/	-4.168	0.362	0.362	0.131044	toluene
phenylether	ch008	0008noc	/	-5.363	-0.983	0.983	0.966289	n-octane
phenylether	ch201	0036tol	/	-4.545	0.315	0.315	0.099225	toluene
tetrahydrofuran	ch008	0008noc	/	-5.839	-0.449	0.449	0.201601	n-octane
tetrahydrofuran	ch201	0036tol	/	-5.123	0.377	0.377	0.142129	toluene
diethylether	chbr040	0186bro	/	-6.034	-0.044	0.044	0.001936	bromobenzene
octanol	chbr001	0177bro	/	-2.264	0.166	0.166	0.027556	bromomethane
octanol	chbr002	0180bro	/	-3.035	-0.135	0.135	0.018225	bromoethane
octanol	chbr003	0182bro	/	-3.805	-0.385	0.385	0.148225	1-bromopropane
octanol	chbr004	0184bro	/	-4.485	-0.325	0.325	0.105625	1-bromobutane
octanol	chbr005	0185bro	/	-5.258	-0.578	0.578	0.334084	1-bromopentane
octanol	chbr011	0179tri	/	-6.892	-1.272	1.272	1.61798	bromoform
octanol	chbr012	0178dib	/	-4.719	-0.539	0.539	0.290521	dibromomethane
octanol	chbr020	0183bro	/	-3.659	-0.259	0.259	0.067081	2-bromopropane
octanol	chbr030	0419brt	/	-6.579	-0.219	0.219	0.047961	bromotoluene
octanol	chbr040	0186bro	/	-5.596	-0.136	0.136	0.018496	bromobenzene
octanol	chbr041	0187dib	/	-7.38	0.09	0.09	0.0081	p-dibromobenzene
octanol	chbr050	0417brp	/	-3.203	0.097	0.097	0.009409	3-bromopropene
diethylether	chcl101	0174chl	/	-5.561	-0.141	0.141	0.019881	chlorobenzene
diethylether	chcl104	0176pdi	/	-6.833	-0.653	0.653	0.426409	1,4-dichlorobenzene
decanol	chcl101	0174chl	/	-4.609	0.221	0.221	0.048841	chlorobenzene
ethanol	chcl101	0174chl	/	-4.728	-1.428	1.428	2.03918	chlorobenzene
octanol	chcl002	0163chl	/	-2.282	0.298	0.298	0.088804	chloroethane
octanol	chcl003	0167chla	/	-3.113	-0.053	0.053	0.002809	1-chloropropane
octanol	chcl020	0168chl	/	-2.914	-0.074	0.074	0.005476	2-chloropropane
octanol	chcl032	0161dic	/	-3.41	-0.34	0.34	0.1156	dichloromethane
octanol	chcl033	0162tri	/	-4.331	-0.521	0.521	0.271441	chloroform
octanol	chcl052	0165tri	/	-4.505	-0.815	0.815	0.664225	1,1,1-trichloroethane
octanol	chcl059	test1035	/	-11.81	-1.1	1.1	1.21	1,2,3,4,5,6-hexachlorocyclohexane(lindane)
octanol	chcl072	0172Edi	/	-2.837	0.773	0.773	0.597529	E-1,2-dichloroethene
octanol	chcl073	0171Zdi	/	-4.356	-0.646	0.646	0.417316	Z-1,2-dichloroethene
octanol	chcl074	0173tri	/	-4.586	-0.836	0.836	0.698896	trichloroethene
octanol	chcl075	0204tet	/	-4.755	-0.515	0.515	0.265225	tetrachloroethene
octanol	chcl100	test2015	/	-11.597	-1.447	1.447	2.09381	hexachlorobenzene
octanol	chcl101	0174chl	/	-4.86	0.14	0.14	0.0196	chlorobenzene
octanol	chcl102	0175odi	/	-6.331	-0.321	0.321	0.103041	1,2-dichlorobenzene
octanol	chcl104	0176pdi	/	-6.089	-0.419	0.419	0.175561	1,4-dichlorobenzene
octanol	chcl141	0414dcl	/	-9.266	0.144	0.144	0.020736	2,2'-dichlorobiphenyl
octanol	chcl142	0415dcl	/	-10.312	-1.082	1.082	1.17072	2,3-dichlorobiphenyl
octanol	chcl143	0416dcl	/	-10.782	-1.662	1.662	2.76224	2,2',3'-trichlorobiphenyl
octanol	chf021	0154dif	/	-1.253	-0.123	0.123	0.015129	1,1-difluoroethane
octanol	chf101	0157flu	/	-3.73	0.14	0.14	0.0196	fluorobenzene
diethylether	chi100	test4001	/	-7.327	-0.687	0.687	0.471969	iodobenzene
diethylether	chi001	test4003	/	-3.751	-0.241	0.241	0.058081	iodomethane
octanol	chi001	test4003	/	-3.032	0.038	0.038	0.001444	iodomethane
octanol	chi002	test4004	/	-3.622	-0.172	0.172	0.029584	iodoethane
octanol	chi020	test4009	/	-4.164	0.236	0.236	0.055696	2-iodopropane
octanol	chi030	test4002	/	-5.983	-0.353	0.353	0.124609	diiodomethane
octanol	chi100	test4001	/	-6.501	-0.321	0.321	0.103041	iodobenzene
octanol	choni01	test2018	/	-18.983	-0.213	0.213	0.045369	5-iodouracil
octanol	chn178	0402adn	/	-12.939	0.621	0.621	0.385641	9-methyladenine
octanol	chn080	n005	/	-3.106	0.774	0.774	0.599076	methylhydrazine
octanol	chn116	n010	/	-6.619	0.951	0.951	0.904401	3-methylaniline
benzylalcohol	chn013	0110but	/	-5.311	-0.161	0.161	0.025921	butylamine
benzylalcohol	cho102	0045eth	/	-5.012	-0.172	0.172	0.029584	ethanol
benzylalcohol	cho052	0062dio	/	-5.891	-0.501	0.501	0.251001	1,4-dioxane
benzylalcohol	cho601	0069met	/	-2.518	0.962	0.962	0.925444	formaldehyde
benzylalcohol	cho504	0076but	/	-5.218	-0.648	0.648	0.419904	2-butanone
benzylalcohol	cho670	0086eth	/	-5.956	1.004	1.004	1.00802	aceticacid
benzylalcohol	cho171	0533ben	/	-7.902	0.708	0.708	0.501264	benzylalcohol
diethylether	chon720	n127	/	-5.292	0.678	0.678	0.459684	formamide
diethylether	chon823	n191	/	-14.514	0.516	0.516	0.266256	uracil
diethylether	chon870	n007	/	-7.723	1.387	1.387	1.92377	urea
butanone	chon101	0506nit	/	-5.721	-0.481	0.481	0.231361	nitromethane
octanol	chon410	0152eth	/	-7.21	-0.36	0.36	0.1296	3-ethyl-2-methoxypyrazine
octanol	chon420	0149mor	/	-6.787	-0.797	0.797	0.635209	morpholine
octanol	chon712	0519dim	/	-8.592	-1.112	1.112	1.23654	N,N-dimethylacetamide
octanol	chon720	n127	/	-6.414	1.386	1.386	1.921	formamide
octanol	chon722	0517met	/	-7.515	-0.545	0.545	0.297025	N-methylformamide
octanol	chon841	0401amia	/	-13.089	0.031	0.031	0.000961	1,1-dimethyl-3-phenylurea
octanol	chon823	n191	/	-15.432	-0.302	0.302	0.091204	uracil
octanol	chon831	test2025	/	-10.945	0.235	0.235	0.055225	phthalimide
octanol	chon865	test3005	/	-12.606	0.464	0.464	0.215296	phenacetin
octanol	chon866	test3001	/	-14.514	0.946	0.946	0.894916	paracetamol
octanol	chon867	test3002	/	-13.906	1.024	1.024	1.04858	N-(3-hydroxyphenyl)acetamide
octanol	chon868	test3004	/	-13.005	-0.415	0.415	0.172225	N-(2-hydroxyphenyl)acetamide
octanol	chon870	n007	/	-10.585	0.345	0.345	0.119025	urea
octanol	chon900	n185	/	-7.381	1.469	1.469	2.15796	2-pyrrolidinone
octanol	chon901	n186	/	-7.833	0.797	0.797	0.635209	N-methyl-2-pyrrolidinone
butanol	chon823	n191	/	-16.131	-0.081	0.081	0.006561	uracil
benzylalcohol	chon101	0506nit	/	-5.197	-0.667	0.667	0.444889	nitromethane
ethylacetate	chon823	n191	/	-15.459	-0.029	0.029	0.000841	uracil
aceticacid	chon101	0506nit	/	-5.63	-0.75	0.75	0.5625	nitromethane
tetrahydrofuran	chon101	0506nit	/	-5.597	-0.507	0.507	0.257049	nitromethane
octanol	chs001	0141dim	/	-4.211	0.029	0.029	0.000841	dimethyldisulfide
octanol	chs013	0142die	/	-4.254	-0.164	0.164	0.026896	diethylsulfide
octanol	chs031	0245thi	/	-3.807	0.083	0.083	0.006889	thiophene
octanol	chs040	0144thi	/	-6.233	0.237	0.237	0.056169	thioanisole
octanol	chs052	0138pro	/	-3.38	0.14	0.14	0.0196	1-propanethiol
octanol	chs060	0139thi	/	-5.253	0.737	0.737	0.543169	thiophenol
dimethylsulfoxide	cho102	0045eth	/	-5.692	-0.442	0.442	0.195364	ethanol
dimethylsulfoxide	cho052	0062dio	/	-5.875	-0.975	0.975	0.950625	1,4-dioxane
dimethylsulfoxide	cho504	0076but	/	-4.388	-0.158	0.158	0.024964	2-butanone
dimethylsulfoxide	chos001	0503dim	/	-7.929	-0.299	0.299	0.089401	dimethylsulfoxide
dimethylsulfoxide	chon101	0506nit	/	-6.08	-0.42	0.42	0.1764	nitromethane
tetrahydrothiophenedioxide	cho052	0062dio	/	-5.764	-0.864	0.864	0.746496	1,4-dioxane
tetrahydrothiophenedioxide	cho504	0076but	/	-4.454	-0.364	0.364	0.132496	2-butanone
tetrahydrothiophenedioxide	chon101	0506nit	/	-5.378	-0.098	0.098	0.009604	nitromethane
tetrahydrothiophenedioxide	ch201	0036tol	/	-4.772	-0.542	0.542	0.293764	toluene
dimethylsulfoxide	ch008	0008noc	/	-3.128	-0.288	0.288	0.082944	n-octane
dimethylsulfoxide	ch201	0036tol	/	-4.094	0.326	0.326	0.106276	toluene
chloroform	chonbr30	n203	/	-14.999	0.031	0.031	0.000961	5-bromouracil
diethylether	chonbr30	n203	/	-17.346	-0.336	0.336	0.112896	5-bromouracil
ethylacetate	chonbr30	n203	/	-18.083	-0.153	0.153	0.023409	5-bromouracil
hexadecane	chfclbr01	0201bro	/	-4.547	-1.577	1.577	2.48693	1-bromo-1-chloro-2,2,2-trifluoroethane
hexadecane	chfbr002	0203bro	/	-3.46	-1.59	1.59	2.5281	1-bromo-1,2,2,2-tetrafluoroethane
hexadecane	chclbr002	0423brt	/	-5.056	-0.596	0.596	0.355216	bromotrichloromethane
hexane	chonbr01	0425dbr	/	-9.599	0.071	0.071	0.005041	3,5-dibromo-4-hydroxybenzonitrile
octanol	chfbr001	0197bro	/	-2.33	-1.58	1.58	2.4964	bromotrifluoromethane
octanol	chfclbr01	0201bro	/	-4.784	-1.514	1.514	2.2922	1-bromo-1-chloro-2,2,2-trifluoroethane
octanol	chonbr30	n203	/	-17.992	-0.112	0.112	0.012544	5-bromouracil
benzene	chobr010	0215pbr	/	-8.084	0.726	0.726	0.527076	p-bromophenol
bromobenzene	chobr010	0215pbr	/	-7.492	0.998	0.998	0.996004	p-bromophenol
bromoform	chobr010	0215pbr	/	-8.357	0.133	0.133	0.017689	p-bromophenol
butylacetate	chobr010	0215pbr	/	-10.481	0.089	0.089	0.007921	p-bromophenol
carbontet	chobr010	0215pbr	/	-6.448	1.412	1.412	1.99374	p-bromophenol
chlorobenzene	chobr010	0215pbr	/	-7.727	0.813	0.813	0.660969	p-bromophenol
chloroform	chobr010	0215pbr	/	-8.221	0.369	0.369	0.136161	p-bromophenol
cyclohexane	chobr010	0215pbr	/	-6.206	0.934	0.934	0.872356	p-bromophenol
decanol	chobr010	0215pbr	/	-10.231	0.089	0.089	0.007921	p-bromophenol
dibromoethane	chobr010	0215pbr	/	-8.309	0.701	0.701	0.491401	p-bromophenol
dichloroethane	chobr010	0215pbr	/	-8.463	0.637	0.637	0.405769	p-bromophenol
ethylbenzene	chobr010	0215pbr	/	-7.985	0.555	0.555	0.308025	p-bromophenol
heptanol	chobr010	0215pbr	/	-10.538	-0.048	0.048	0.002304	p-bromophenol
hexane	chobr010	0215pbr	/	-5.976	0.984	0.984	0.968256	p-bromophenol
hexanol	chobr010	0215pbr	/	-10.487	0.023	0.023	0.000529	p-bromophenol
iodobenzene	chobr010	0215pbr	/	-8.068	0.382	0.382	0.145924	p-bromophenol
methylenechloride	chobr010	0215pbr	/	-8.155	0.935	0.935	0.874225	p-bromophenol
nitrobenzene	chobr010	0215pbr	/	-9.079	0.681	0.681	0.463761	p-bromophenol
nonanol	chobr010	0215pbr	/	-8.47	1.89	1.89	3.5721	p-bromophenol
octanol	chobr010	0215pbr	/	-10.249	0.341	0.341	0.116281	p-bromophenol
onitrotoluene	chobr010	0215pbr	/	-8.939	0.631	0.631	0.398161	p-bromophenol
pentanol	chobr010	0215pbr	/	-10.805	-0.185	0.185	0.034225	p-bromophenol
toluene	chobr010	0215pbr	/	-7.99	0.71	0.71	0.5041	p-bromophenol
xylene	chobr010	0215pbr	/	-8.032	0.658	0.658	0.432964	p-bromophenol
chloroform	chof001	0207tri	/	-4.029	-0.999	0.999	0.998001	2,2,2-trifluoroethanol
chloroform	chfcl003	0421dfl	/	-2.941	-1.391	1.391	1.93488	difluorodichloromethane
chloroform	chfcl004	0422ftc	/	-3.321	-0.701	0.701	0.491401	fluorotrichloromethane
chloroform	chonf22	n200	/	-13.616	0.694	0.694	0.481636	5-fluorouracil
cyclohexane	chof001	0207tri	/	-2.104	-0.574	0.574	0.329476	2,2,2-trifluoroethanol
cyclohexane	chfcl003	0421dfl	/	-2.978	-1.168	1.168	1.36422	difluorodichloromethane
cyclohexane	chfcl004	0422ftc	/	-3.911	-1.281	1.281	1.64096	fluorotrichloromethane
decalin	chf101	0157flu	/	-3.819	-0.379	0.379	0.143641	fluorobenzene
diethylether	chonf22	n200	/	-15.794	-0.234	0.234	0.054756	5-fluorouracil
ethylacetate	chonf22	n200	/	-16.539	-0.439	0.439	0.192721	5-fluorouracil
hexadecane	chfcl012	0206tri	/	-4.715	-1.825	1.825	3.33062	1,1,2-trichloro-1,2,2-trifluoroethane
hexadecane	chof001	0207tri	/	-1.663	0.007	0.007	4.9e-05	2,2,2-trifluoroethanol
hexadecane	chofcl02	0210dic	/	-4.56	-0.66	0.66	0.4356	1,1-dichloro-2,2-difluoroethylmethylether
hexadecane	chof010	0214tri	/	-3.024	-1.114	1.114	1.241	2,2,2-trifluorethylvinylether
octanol	chfcl002	0199chl	/	-2.14	-0.17	0.17	0.0289	chlorodifluoromethane
octanol	chfcl012	0206tri	/	-4.293	-1.753	1.753	3.07301	1,1,2-trichloro-1,2,2-trifluoroethane
octanol	chof001	0207tri	/	-5.664	-0.854	0.854	0.729316	2,2,2-trifluoroethanol
octanol	chofcl02	0210dic	/	-5.097	-1.077	1.077	1.15993	1,1-dichloro-2,2-difluoroethylmethylether
octanol	chof003	0211tri	/	-4.872	0.248	0.248	0.061504	1,1,1-trifluoropropan-2-ol
octanol	chof002	0212hex	/	-7.057	-1.297	1.297	1.68221	1,1,1,3,3,3-hexafluoropropan-2-ol
octanol	chfcl003	0421dfl	/	-2.601	-1.351	1.351	1.8252	difluorodichloromethane
octanol	chfcl004	0422ftc	/	-3.289	-0.659	0.659	0.434281	fluorotrichloromethane
octanol	chonf22	n200	/	-15.647	0.063	0.063	0.003969	5-fluorouracil
benzene	chop001	0220tri	/	-7.897	0.123	0.123	0.015129	trimethylphosphate
benzene	chop002	0221tri	/	-9.786	-1.206	1.206	1.45444	triethylphosphate
benzene	chopcl01	0433pho	/	-10.674	-1.584	1.584	2.50906	2,2-dichloroethenyldimethylphosphate
carbontet	chop001	0220tri	/	-6.225	1.015	1.015	1.03022	trimethylphosphate
carbontet	chop002	0221tri	/	-8.695	-1.185	1.185	1.40423	triethylphosphate
chloroform	chop001	0220tri	/	-11.313	-1.573	1.573	2.47433	trimethylphosphate
cyclohexane	chop001	0220tri	/	-5.458	0.212	0.212	0.044944	trimethylphosphate
cyclohexane	chop002	0221tri	/	-7.671	-0.071	0.071	0.005041	triethylphosphate
dichloroethane	chop001	0220tri	/	-9.669	-1.119	1.119	1.25216	trimethylphosphate
dichloroethane	chop002	0221tri	/	-11.349	-1.759	1.759	3.09408	triethylphosphate
heptane	chop001	0220tri	/	-5.275	0.315	0.315	0.099225	trimethylphosphate
heptane	chop002	0221tri	/	-7.484	-0.814	0.814	0.662596	triethylphosphate
hexadecane	chop010	0431pho	/	-4.657	0.773	0.773	0.597529	dimethylmethylphosphonate
hexane	chop001	0220tri	/	-5.278	0.542	0.542	0.293764	trimethylphosphate
hexane	chop002	0221tri	/	-7.517	-0.737	0.737	0.543169	triethylphosphate
octanol	chop001	0220tri	/	-8.816	-1.006	1.006	1.01204	trimethylphosphate
octanol	chop002	0221tri	/	-10.31	-1.43	1.43	2.0449	triethylphosphate
octanol	chncl041	0426dcl	/	-9.449	-0.269	0.269	0.072361	2,6-dichlorobenzonitrile
octanol	choncl01	0428ami	/	-13.922	-1.552	1.552	2.4087	4-amino-3,5,6-trichloropyridine-2-carboxylicacid
octanol	choncl17	n202	/	-18.046	-0.786	0.786	0.617796	5-chlorouracil
octanol	choncl27	test2024	/	-12.45	-0.9	0.9	0.81	pentachloronitrobenzene
octanol	choncl31	test3019	/	-14.4	-0.64	0.64	0.4096	tolfenamicacid
2methylpyridine	chn141	0119met	/	-6.142	-0.432	0.432	0.186624	2-methylpyridine
2methylpyridine	cho052	0062dio	/	-5.643	-0.633	0.633	0.400689	1,4-dioxane
2methylpyridine	cho102	0045eth	/	-4.762	0.248	0.248	0.061504	ethanol
4methyl2pentanone	ch300	0041nap	/	-7.861	-0.411	0.411	0.168921	naphthalene
4methyl2pentanone	chn002	0107tri	/	-3.217	-0.357	0.357	0.127449	trimethylamine
4methyl2pentanone	chn031	0111die	/	-4.158	-0.528	0.528	0.278784	diethylamine
4methyl2pentanone	chn110	0118ani	/	-6.91	0.63	0.63	0.3969	aniline
4methyl2pentanone	chn140	0116pyr	/	-5.416	-0.086	0.086	0.007396	pyridine
4methyl2pentanone	cho350	0053phe	/	-8.909	0.471	0.471	0.221841	phenol
4methyl2pentanone	cho353	0056mcr	/	-9.516	-0.726	0.726	0.527076	m-cresol
4methyl2pentanone	cho532	0508met	/	-6.128	-0.898	0.898	0.806404	4-methyl-2-pentanone
acetophenone	ch008	0008noc	/	-4.761	-0.521	0.521	0.271441	n-octane
acetophenone	ch201	0036tol	/	-4.404	0.496	0.496	0.246016	toluene
acetophenone	cho052	0062dio	/	-5.817	-0.787	0.787	0.619369	1,4-dioxane
acetophenone	cho102	0045eth	/	-4.346	-0.226	0.226	0.051076	ethanol
acetophenone	cho570	0084met	/	-7.948	-0.358	0.358	0.128164	acetophenone
acetophenone	chon101	0506nit	/	-5.371	-0.451	0.451	0.203401	nitromethane
aniline	ch008	0008noc	/	-4.673	-1.193	1.193	1.42325	n-octane
aniline	ch201	0036tol	/	-4.153	0.417	0.417	0.173889	toluene
aniline	chn110	0118ani	/	-6.673	0.937	0.937	0.877969	aniline
aniline	cho052	0062dio	/	-6.13	-0.48	0.48	0.2304	1,4-dioxane
aniline	cho102	0045eth	/	-4.777	-0.327	0.327	0.106929	ethanol
aniline	chon101	0506nit	/	-5.8	-0.69	0.69	0.4761	nitromethane
anisole	ch008	0008noc	/	-5.376	-0.756	0.756	0.571536	n-octane
anisole	ch201	0036tol	/	-4.689	0.261	0.261	0.068121	toluene
anisole	chn013	0110but	/	-3.57	0.87	0.87	0.7569	butylamine
anisole	cho052	0062dio	/	-5.504	-0.444	0.444	0.197136	1,4-dioxane
anisole	cho080	0068ani	/	-5.874	0.456	0.456	0.207936	anisole
anisole	cho102	0045eth	/	-3.194	0.396	0.396	0.156816	ethanol
anisole	chon101	0506nit	/	-5.305	-0.615	0.615	0.378225	nitromethane
benzene	ch005	0005npe	/	-3.735	-0.745	0.745	0.555025	n-pentane
benzene	ch006	0006nhe	/	-4.565	-0.945	0.945	0.893025	n-hexane
benzene	ch008	0008noc	/	-6.186	-0.836	0.836	0.698896	n-octane
benzene	ch076	0018cyc	/	-4.877	-0.827	0.827	0.683929	cyclohexane
benzene	ch200	0035ben	/	-4.022	0.528	0.528	0.278784	benzene
benzene	ch201	0036tol	/	-4.983	0.337	0.337	0.113569	toluene
benzene	chn002	0107tri	/	-3.319	-0.519	0.519	0.269361	trimethylamine
benzene	chn010	0228met	/	-0.594	2.066	2.066	4.26836	methylamine
benzene	chn011	0103eth	/	-1.627	1.103	1.103	1.21661	ethylamine
benzene	chn012	0106pro	/	-2.658	1.022	1.022	1.04448	propylamine
benzene	chn030	0104dim	/	-2.12	0.89	0.89	0.7921	dimethylamine
benzene	chn031	0111die	/	-3.989	0.031	0.031	0.000961	diethylamine
benzene	chn032	0115dip	/	-5.424	-0.334	0.334	0.111556	dipropylamine
benzene	chn060	0225pipa	/	-5.466	-0.436	0.436	0.190096	piperidine
benzene	chn110	0118ani	/	-5.661	1.219	1.219	1.48596	aniline
benzene	chn111	n009	/	-6.416	0.954	0.954	0.910116	2-methylaniline
benzene	chn112	n011	/	-6.777	0.813	0.813	0.660969	4-methylaniline
benzene	chn114	0122Nme	/	-7.001	-0.361	0.361	0.130321	N-methylaniline
benzene	chn140	0116pyr	/	-4.987	0.293	0.293	0.085849	pyridine
benzene	chn141	0119met	/	-5.802	0.058	0.058	0.003364	2-methylpyridine
benzene	chn143	0121met	/	-5.955	0.215	0.215	0.046225	4-methylpyridine
benzene	chn147	0125dim	/	-6.633	-0.243	0.243	0.059049	2,6-dimethylpyridine
benzene	chn149	0571dim	/	-6.684	0.956	0.956	0.913936	3,5-dimethylpyridine
benzene	cho052	0062dio	/	-5.442	-0.232	0.232	0.053824	1,4-dioxane
benzene	cho101	0044met	/	-1.85	0.73	0.73	0.5329	methanol
benzene	cho102	0045eth	/	-2.726	0.694	0.694	0.481636	ethanol
benzene	cho103	0047pro	/	-3.537	0.333	0.333	0.110889	1-propanol
benzene	cho104	0049but	/	-4.553	-0.103	0.103	0.010609	1-butanol
benzene	cho105	0052pen	/	-5.408	-0.308	0.308	0.094864	1-pentanol
benzene	cho106	0054hex	/	-6.254	-0.124	0.124	0.015376	1-hexanol
benzene	cho107	0058hep	/	-7.178	-0.328	0.328	0.107584	1-heptanol
benzene	cho108	0236oct	/	-8.061	-0.001	0.001	1e-06	1-octanol
benzene	cho140	0048pro	/	-3.495	-0.015	0.015	0.000225	isopropanol
benzene	cho160	0050met	/	-4.186	-0.486	0.486	0.236196	t-butanol
benzene	cho350	0053phe	/	-5.858	1.262	1.262	1.59264	phenol
benzene	cho352	0055ocr	/	-6.707	0.733	0.733	0.537289	o-cresol
benzene	cho353	0056mcr	/	-6.821	-0.161	0.161	0.025921	m-cresol
benzene	cho354	0057pcr	/	-6.818	0.532	0.532	0.283024	p-cresol
benzene	cho503	0075pro	/	-3.746	0.044	0.044	0.001936	acetone
benzene	cho505	0078pen	/	-5.413	-0.273	0.273	0.074529	2-pentanone
benzene	cho506	0080hex	/	-6.124	-0.364	0.364	0.132496	2-hexanone
benzene	cho507	0082hep	/	-6.962	-0.602	0.602	0.362404	2-heptanone
benzene	cho651	0150mhy	/	-8.622	0.668	0.668	0.446224	m-hydroxybenzaldehyde
benzene	cho652	0151phy	/	-8.695	1.035	1.035	1.07123	p-hydroxybenzaldehyde
benzene	cho711	0093met	/	-4.018	0.022	0.022	0.000484	methylacetate
benzene	cho712	0095eth	/	-4.913	-0.383	0.383	0.146689	ethylacetate
benzene	cho713	0097pro	/	-5.808	-0.598	0.598	0.357604	propylacetate
benzene	cho714	0099but	/	-6.435	-0.655	0.655	0.429025	butylacetate
benzene	cho715	0101pen	/	-7.693	-1.163	1.163	1.35257	pentylacetate
benzene	cho731	0094met	/	-4.826	-0.246	0.246	0.060516	methylpropanoate
benzene	cho751	0098met	/	-6.391	-0.561	0.561	0.314721	methylpentanoate
benzene	cho753	0100met	/	-7.122	-0.652	0.652	0.425104	methylhexanoate
benzene	chon101	0506nit	/	-4.66	-0.16	0.16	0.0256	nitromethane
benzene	chon120	0134nit	/	-7.548	0.052	0.052	0.002704	nitrobenzene
benzene	chon800	n008	/	-8.656	1.274	1.274	1.62308	benzamide
butanol	ch008	0008noc	/	-5.21	-0.76	0.76	0.5776	n-octane
butanol	ch200	0035ben	/	-3.3	0.09	0.09	0.0081	benzene
butanol	ch201	0036tol	/	-4.373	0.127	0.127	0.016129	toluene
butanol	ch202	0037eth	/	-4.918	-0.458	0.458	0.209764	ethylbenzene
butanol	chn011	0103eth	/	-3.579	0.921	0.921	0.848241	ethylamine
butanol	chn012	0106pro	/	-4.512	0.528	0.528	0.278784	propylamine
butanol	chn031	0111die	/	-5.034	0.116	0.116	0.013456	diethylamine
butanol	cho101	0044met	/	-4.301	0.429	0.429	0.184041	methanol
butanol	cho102	0045eth	/	-5.022	-0.002	0.002	4e-06	ethanol
butanol	cho104	0049but	/	-6.726	-0.696	0.696	0.484416	1-butanol
butanol	cho202	0046eth	/	-8.345	0.345	0.345	0.119025	1,2-ethanediol
butanol	cho601	0069met	/	-2.204	1.286	1.286	1.6538	formaldehyde
butanol	chon101	0506nit	/	-4.4	-0.47	0.47	0.2209	nitromethane
butylacetate	ch300	0041nap	/	-7.651	-0.061	0.061	0.003721	naphthalene
butylacetate	chn110	0118ani	/	-6.725	0.575	0.575	0.330625	aniline
butylacetate	chn112	n011	/	-7.476	0.334	0.334	0.111556	4-methylaniline
butylacetate	chn140	0116pyr	/	-5.23	0.08	0.08	0.0064	pyridine
butylacetate	cho101	0044met	/	-3.112	-0.072	0.072	0.005184	methanol
butylacetate	cho102	0045eth	/	-3.945	0.025	0.025	0.000625	ethanol
butylacetate	cho103	0047pro	/	-4.597	-0.077	0.077	0.005929	1-propanol
butylacetate	cho104	0049but	/	-5.466	-0.236	0.236	0.055696	1-butanol
butylacetate	cho105	0052pen	/	-6.322	-0.542	0.542	0.293764	1-pentanol
butylacetate	cho106	0054hex	/	-7.306	-0.686	0.686	0.470596	1-hexanol
butylacetate	cho107	0058hep	/	-8.218	-1.078	1.078	1.16208	1-heptanol
butylacetate	cho108	0236oct	/	-8.855	-0.685	0.685	0.469225	1-octanol
butylacetate	cho202	0046eth	/	-6.393	-0.123	0.123	0.015129	1,2-ethanediol
butylacetate	cho350	0053phe	/	-8.079	0.881	0.881	0.776161	phenol
butylacetate	cho352	0055ocr	/	-8.483	0.417	0.417	0.173889	o-cresol
butylacetate	cho353	0056mcr	/	-8.837	-0.397	0.397	0.157609	m-cresol
butylacetate	cho354	0057pcr	/	-8.835	0.445	0.445	0.198025	p-cresol
butylacetate	cho714	0099but	/	-6.033	-0.513	0.513	0.263169	butylacetate
cyclohexane	ch003	0003pro	/	-1.885	0.205	0.205	0.042025	n-propane
cyclohexane	ch004	0004nbu	/	-2.71	0.15	0.15	0.0225	n-butane
cyclohexane	ch005	0005npe	/	-3.774	-0.274	0.274	0.075076	n-pentane
cyclohexane	ch008	0008noc	/	-6.248	-0.618	0.618	0.381924	n-octane
cyclohexane	ch076	0018cyc	/	-5.036	-0.606	0.606	0.367236	cyclohexane
cyclohexane	ch200	0035ben	/	-3.822	0.368	0.368	0.135424	benzene
cyclohexane	ch201	0036tol	/	-4.597	0.303	0.303	0.091809	toluene
cyclohexane	ch202	0037eth	/	-5.513	-0.543	0.543	0.294849	ethylbenzene
cyclohexane	ch222	0038oxy	/	-5.736	-0.196	0.196	0.038416	o-xylene
cyclohexane	ch223	0039mxy	/	-5.505	0.015	0.015	0.000225	m-xylene
cyclohexane	chbr040	0186bro	/	-5.654	-0.364	0.364	0.132496	bromobenzene
cyclohexane	chcl052	0165tri	/	-4.481	-0.401	0.401	0.160801	1,1,1-trichloroethane
cyclohexane	chcl074	0173tri	/	-4.31	-0.02	0.02	0.0004	trichloroethene
cyclohexane	chcl101	0174chl	/	-5.039	0.061	0.061	0.003721	chlorobenzene
cyclohexane	chcl104	0176pdi	/	-6.121	-0.231	0.231	0.053361	1,4-dichlorobenzene
cyclohexane	chf101	0157flu	/	-4.083	-0.493	0.493	0.243049	fluorobenzene
cyclohexane	chi100	test4001	/	-6.451	-0.191	0.191	0.036481	iodobenzene
cyclohexane	chn002	0107tri	/	-2.751	-0.121	0.121	0.014641	trimethylamine
cyclohexane	chn011	0103eth	/	-0.511	1.529	1.529	2.33784	ethylamine
cyclohexane	chn031	0111die	/	-3.262	0.348	0.348	0.121104	diethylamine
cyclohexane	chn110	0118ani	/	-4.579	0.941	0.941	0.885481	aniline
cyclohexane	chn111	n009	/	-5.138	1.302	1.302	1.6952	2-methylaniline
cyclohexane	chn112	n011	/	-5.491	0.809	0.809	0.654481	4-methylaniline
cyclohexane	chn114	0122Nme	/	-5.932	0.398	0.398	0.158404	N-methylaniline
cyclohexane	chn130	0579pyy	/	-4.01	-0.24	0.24	0.0576	pyrrole
cyclohexane	chn140	0116pyr	/	-4.044	0.256	0.256	0.065536	pyridine
cyclohexane	chn141	0119met	/	-4.898	0.152	0.152	0.023104	2-methylpyridine
cyclohexane	chn142	0120met	/	-4.814	0.326	0.326	0.106276	3-methylpyridine
cyclohexane	chn143	0121met	/	-4.769	0.461	0.461	0.212521	4-methylpyridine
cyclohexane	chn147	0125dim	/	-5.742	-0.232	0.232	0.053824	2,6-dimethylpyridine
cyclohexane	chn190	0582qui	/	-7.202	0.178	0.178	0.031684	quinoline
cyclohexane	chn200	0126eth	/	-2.053	-0.183	0.183	0.033489	acetonitrile
cyclohexane	cho010	0063die	/	-3.287	-0.257	0.257	0.066049	diethylether
cyclohexane	cho051	0244tet	/	-4.824	-0.414	0.414	0.171396	tetrahydropyran
cyclohexane	cho052	0062dio	/	-4.305	-0.135	0.135	0.018225	1,4-dioxane
cyclohexane	cho080	0068ani	/	-5.176	0.204	0.204	0.041616	anisole
cyclohexane	cho083	0246eth	/	-6.129	-0.129	0.129	0.016641	ethylphenylether
cyclohexane	cho101	0044met	/	-0.202	1.088	1.088	1.18374	methanol
cyclohexane	cho102	0045eth	/	-1.259	1.161	1.161	1.34792	ethanol
cyclohexane	cho103	0047pro	/	-2.31	0.42	0.42	0.1764	1-propanol
cyclohexane	cho104	0049but	/	-3.297	0.223	0.223	0.049729	1-butanol
cyclohexane	cho105	0052pen	/	-4.212	-0.602	0.602	0.362404	1-pentanol
cyclohexane	cho106	0054hex	/	-4.826	0.484	0.484	0.234256	1-hexanol
cyclohexane	cho107	0058hep	/	-5.988	0.032	0.032	0.001024	1-heptanol
cyclohexane	cho140	0048pro	/	-2.218	0.152	0.152	0.023104	isopropanol
cyclohexane	cho160	0050met	/	-3.256	-0.326	0.326	0.106276	t-butanol
cyclohexane	cho350	0053phe	/	-4.181	1.389	1.389	1.92932	phenol
cyclohexane	cho352	0055ocr	/	-5.052	0.968	0.968	0.937024	o-cresol
cyclohexane	cho353	0056mcr	/	-5.017	0.183	0.183	0.033489	m-cresol
cyclohexane	cho354	0057pcr	/	-5.018	0.872	0.872	0.760384	p-cresol
cyclohexane	cho503	0075pro	/	-2.466	0.204	0.204	0.041616	acetone
cyclohexane	cho505	0078pen	/	-4.051	0.139	0.139	0.019321	2-pentanone
cyclohexane	cho506	0080hex	/	-5.031	-0.261	0.261	0.068121	2-hexanone
cyclohexane	cho507	0082hep	/	-5.924	-0.454	0.454	0.206116	2-heptanone
cyclohexane	cho520	0079pen	/	-3.972	0.328	0.328	0.107584	3-pentanone
cyclohexane	cho531	0081dim	/	-4.992	-0.572	0.572	0.327184	3,3-dimethylbutanone
cyclohexane	cho570	0084met	/	-6.164	0.126	0.126	0.015876	acetophenone
cyclohexane	cho640	0074ben	/	-5.133	0.577	0.577	0.332929	benzaldehyde
cyclohexane	cho711	0093met	/	-2.812	0.248	0.248	0.061504	methylacetate
cyclohexane	cho712	0095eth	/	-3.849	-0.289	0.289	0.083521	ethylacetate
cyclohexane	cho713	0097pro	/	-4.598	-0.238	0.238	0.056644	propylacetate
cyclohexane	cho714	0099but	/	-5.29	-0.35	0.35	0.1225	butylacetate
cyclohexane	cho715	0101pen	/	-6.583	-0.873	0.873	0.762129	pentylacetate
cyclohexane	cho731	0094met	/	-3.713	-0.003	0.003	9e-06	methylpropanoate
cyclohexane	cho751	0098met	/	-5.5	-0.46	0.46	0.2116	methylpentanoate
cyclohexane	cho753	0100met	/	-6.361	-0.611	0.611	0.373321	methylhexanoate
cyclohexane	cho800	0240met	/	-6.6	0.41	0.41	0.1681	methylbenzoate
cyclohexane	chon101	0506nit	/	-2.443	0.417	0.417	0.173889	nitromethane
cyclohexane	chon103	0131nit	/	-4.196	-0.136	0.136	0.018496	1-nitropropane
cyclohexane	chon120	0134nit	/	-5.868	0.752	0.752	0.565504	nitrobenzene
cyclohexane	chon721	0515dim	/	-3.727	0.093	0.093	0.008649	N,N-dimethylformamide
cyclohexane	chs040	0144thi	/	-6.281	-0.621	0.621	0.385641	thioanisole
cyclohexane	chs052	0138pro	/	-3.614	-0.494	0.494	0.244036	1-propanethiol
cyclohexanone	ch008	0008noc	/	-5.39	-0.82	0.82	0.6724	n-octane
cyclohexanone	ch201	0036tol	/	-4.817	0.233	0.233	0.054289	toluene
cyclohexanone	cho052	0062dio	/	-5.548	-0.598	0.598	0.357604	1,4-dioxane
cyclohexanone	cho102	0045eth	/	-4.488	-0.078	0.078	0.006084	ethanol
cyclohexanone	cho541	0523cyc	/	-6.799	-0.549	0.549	0.301401	cyclohexanone
cyclohexanone	chon101	0506nit	/	-5.742	-0.652	0.652	0.425104	nitromethane
decane	ch008	0008noc	/	-5.857	-0.677	0.677	0.458329	n-octane
decane	ch010	0512dec	/	-7.971	-1.441	1.441	2.07648	n-decane
decane	ch200	0035ben	/	-3.639	0.161	0.161	0.025921	benzene
decane	ch201	0036tol	/	-4.359	0.291	0.291	0.084681	toluene
decane	ch202	0037eth	/	-5.3	-0.05	0.05	0.0025	ethylbenzene
decane	chbr040	0186bro	/	-5.525	-0.095	0.095	0.009025	bromobenzene
decane	chcl074	0173tri	/	-3.895	-0.055	0.055	0.003025	trichloroethene
decane	chcl101	0174chl	/	-4.958	-0.028	0.028	0.000784	chlorobenzene
decane	chf101	0157flu	/	-3.903	-0.423	0.423	0.178929	fluorobenzene
decane	chn011	0103eth	/	-0.449	1.471	1.471	2.16384	ethylamine
decane	chn012	0106pro	/	-1.233	1.727	1.727	2.98253	propylamine
decane	chn013	0110but	/	-2.165	1.385	1.385	1.91823	butylamine
decane	chn112	n011	/	-5.325	0.725	0.725	0.525625	4-methylaniline
decane	cho052	0062dio	/	-3.895	0.075	0.075	0.005625	1,4-dioxane
decane	cho101	0044met	/	-0.141	1.149	1.149	1.3202	methanol
decane	cho102	0045eth	/	-1.091	1.349	1.349	1.8198	ethanol
decane	cho103	0047pro	/	-2.025	0.735	0.735	0.540225	1-propanol
decane	cho104	0049but	/	-2.74	1.03	1.03	1.0609	1-butanol
decane	cho105	0052pen	/	-3.788	0.132	0.132	0.017424	1-pentanol
decane	cho106	0054hex	/	-4.639	0.331	0.331	0.109561	1-hexanol
decane	cho107	0058hep	/	-5.695	-0.075	0.075	0.005625	1-heptanol
decane	cho350	0053phe	/	-4.045	1.455	1.455	2.11702	phenol
decane	cho354	0057pcr	/	-4.681	1.319	1.319	1.73976	p-cresol
decane	cho503	0075pro	/	-2.221	0.249	0.249	0.062001	acetone
decane	cho505	0078pen	/	-3.946	-0.016	0.016	0.000256	2-pentanone
decane	cho506	0080hex	/	-4.732	-0.122	0.122	0.014884	2-hexanone
decane	cho507	0082hep	/	-5.542	-0.362	0.362	0.131044	2-heptanone
decane	cho531	0081dim	/	-4.456	-0.306	0.306	0.093636	3,3-dimethylbutanone
decane	cho711	0093met	/	-2.616	0.364	0.364	0.132496	methylacetate
decane	cho712	0095eth	/	-3.383	0.047	0.047	0.002209	ethylacetate
decane	cho713	0097pro	/	-4.31	-0.29	0.29	0.0841	propylacetate
decane	cho714	0099but	/	-5.191	-0.531	0.531	0.281961	butylacetate
decane	cho715	0101pen	/	-6.235	-0.925	0.925	0.855625	pentylacetate
decane	cho731	0094met	/	-3.575	-0.085	0.085	0.007225	methylpropanoate
decane	cho751	0098met	/	-5.112	-0.342	0.342	0.116964	methylpentanoate
decane	cho753	0100met	/	-5.838	-0.358	0.358	0.128164	methylhexanoate
decane	chon101	0506nit	/	-2.054	0.756	0.756	0.571536	nitromethane
decane	chon700	0233ethb	/	-1.744	1.106	1.106	1.22324	acetamide
decanol	chn011	0103eth	/	-2.867	1.043	1.043	1.08785	ethylamine
decanol	chn012	0106pro	/	-3.824	0.766	0.766	0.586756	propylamine
decanol	chn013	0110but	/	-4.183	1.037	1.037	1.07537	butylamine
decanol	cho110	0059dec	/	-9.099	0.481	0.481	0.231361	1-decanol
decanol	cho350	0053phe	/	-7.116	1.464	1.464	2.1433	phenol
decanol	cho352	0055ocr	/	-8.247	0.333	0.333	0.110889	o-cresol
decanol	cho353	0056mcr	/	-9.417	-1.407	1.407	1.97965	m-cresol
decanol	cho354	0057pcr	/	-8.822	0.088	0.088	0.007744	p-cresol
dibutylether	ch008	0008noc	/	-6.019	-0.779	0.779	0.606841	n-octane
dibutylether	ch201	0036tol	/	-4.723	0.147	0.147	0.021609	toluene
dibutylether	chn031	0111die	/	-3.641	0.159	0.159	0.025281	diethylamine
dibutylether	chn140	0116pyr	/	-4.574	0.076	0.076	0.005776	pyridine
dibutylether	chn141	0119met	/	-5.534	-0.334	0.334	0.111556	2-methylpyridine
dibutylether	chn160	0117met	/	-5.357	-0.237	0.237	0.056169	2-methylpyrazine
dibutylether	chn161	0230eth	/	-6.287	-0.417	0.417	0.173889	2-ethylpyrazine
dibutylether	cho012	0501but	/	-6.698	-0.938	0.938	0.879844	dibutylether
dibutylether	cho052	0062dio	/	-4.934	-0.564	0.564	0.318096	1,4-dioxane
dibutylether	cho102	0045eth	/	-3.259	0.251	0.251	0.063001	ethanol
dibutylether	chon101	0506nit	/	-4.256	-0.586	0.586	0.343396	nitromethane
diethylether	ch008	0008noc	/	-5.819	-0.199	0.199	0.039601	n-octane
diethylether	ch200	0035ben	/	-3.949	0.261	0.261	0.068121	benzene
diethylether	ch201	0036tol	/	-4.94	0.29	0.29	0.0841	toluene
diethylether	ch202	0037eth	/	-5.673	-0.223	0.223	0.049729	ethylbenzene
diethylether	ch222	0038oxy	/	-5.848	-0.268	0.268	0.071824	o-xylene
diethylether	ch223	0039mxy	/	-5.894	-0.334	0.334	0.111556	m-xylene
diethylether	ch300	0041nap	/	-7.623	-0.373	0.373	0.139129	naphthalene
diethylether	chn002	0107tri	/	-3.215	-0.435	0.435	0.189225	trimethylamine
diethylether	chn010	0228met	/	-1.217	1.103	1.103	1.21661	methylamine
diethylether	chn011	0103eth	/	-2.173	0.717	0.717	0.514089	ethylamine
diethylether	chn012	0106pro	/	-3.002	0.648	0.648	0.419904	propylamine
diethylether	chn013	0110but	/	-3.938	0.302	0.302	0.091204	butylamine
diethylether	chn030	0104dim	/	-2.535	0.095	0.095	0.009025	dimethylamine
diethylether	chn031	0111die	/	-4.117	-0.287	0.287	0.082369	diethylamine
diethylether	chn032	0115dip	/	-5.507	-0.547	0.547	0.299209	dipropylamine
diethylether	chn060	0225pipa	/	-5.373	-0.553	0.553	0.305809	piperidine
diethylether	chn110	0118ani	/	-6.422	0.088	0.088	0.007744	aniline
diethylether	chn140	0116pyr	/	-5.075	-0.265	0.265	0.070225	pyridine
diethylether	chn200	0126eth	/	-4.183	-0.593	0.593	0.351649	acetonitrile
diethylether	chn204	0129ben	/	-7.32	-0.96	0.96	0.9216	benzonitrile
diethylether	cho010	0063die	/	-3.714	-0.324	0.324	0.104976	diethylether
diethylether	cho052	0062dio	/	-5.242	-0.572	0.572	0.327184	1,4-dioxane
diethylether	cho080	0068ani	/	-6.244	-0.534	0.534	0.285156	anisole
diethylether	cho101	0044met	/	-3.371	0.239	0.239	0.057121	methanol
diethylether	cho102	0045eth	/	-4.096	0.314	0.314	0.098596	ethanol
diethylether	cho103	0047pro	/	-4.93	-0.03	0.03	0.0009	1-propanol
diethylether	cho104	0049but	/	-5.726	-0.036	0.036	0.001296	1-butanol
diethylether	cho105	0052pen	/	-6.575	-0.465	0.465	0.216225	1-pentanol
diethylether	cho106	0054hex	/	-7.271	-0.451	0.451	0.203401	1-hexanol
diethylether	cho107	0058hep	/	-8.244	-0.734	0.734	0.538756	1-heptanol
diethylether	cho108	0236oct	/	-9.018	-1.768	1.768	3.12582	1-octanol
diethylether	cho140	0048pro	/	-4.666	-0.226	0.226	0.051076	isopropanol
diethylether	cho160	0050met	/	-5.053	-0.253	0.253	0.064009	t-butanol
diethylether	cho185	0051cyc	/	-6.701	-0.201	0.201	0.040401	cyclopentanol
diethylether	cho202	0046eth	/	-6.838	-0.638	0.638	0.407044	1,2-ethanediol
diethylether	cho300	0145pro	/	-4.119	0.751	0.751	0.564001	allylalcohol
diethylether	cho350	0053phe	/	-8.199	0.551	0.551	0.303601	phenol
diethylether	cho353	0056mcr	/	-8.777	-0.827	0.827	0.683929	m-cresol
diethylether	cho401	0146met	/	-4.405	0.715	0.715	0.511225	2-methoxyethanol
diethylether	cho570	0084met	/	-7.731	-0.941	0.941	0.885481	acetophenone
diethylether	cho602	0070eth	/	-3.038	-0.188	0.188	0.035344	acetaldehyde
diethylether	cho603	0071proa	/	-3.75	0.1	0.1	0.01	propanal
diethylether	cho640	0074ben	/	-6.807	-0.727	0.727	0.528529	benzaldehyde
diethylether	cho651	0150mhy	/	-11.217	0.143	0.143	0.020449	m-hydroxybenzaldehyde
diethylether	cho652	0151phy	/	-11.43	0.64	0.64	0.4096	p-hydroxybenzaldehyde
diethylether	chon101	0506nit	/	-5.103	-0.913	0.913	0.833569	nitromethane
diethylether	chon120	0134nit	/	-7.894	-1.044	1.044	1.08994	nitrobenzene
diethylether	chon121	0135met	/	-8.639	-1.429	1.429	2.04204	2-methyl-1-nitrobenzene
diethylether	chon700	0233ethb	/	-6.201	-0.041	0.041	0.001681	acetamide
diethylether	chon721	0515dim	/	-6.072	-0.762	0.762	0.580644	N,N-dimethylformamide
diethylether	chon800	n008	/	-9.891	0.709	0.709	0.502681	benzamide
diisopropylether	ch008	0008noc	/	-5.926	-0.546	0.546	0.298116	n-octane
diisopropylether	ch201	0036tol	/	-4.849	0.061	0.061	0.003721	toluene
diisopropylether	ch300	0041nap	/	-7.525	-0.285	0.285	0.081225	naphthalene
diisopropylether	chn002	0107tri	/	-3.013	-0.273	0.273	0.074529	trimethylamine
diisopropylether	chn031	0111die	/	-3.792	-0.012	0.012	0.000144	diethylamine
diisopropylether	chn110	0118ani	/	-5.954	0.716	0.716	0.512656	aniline
diisopropylether	chn140	0116pyr	/	-4.861	0.019	0.019	0.000361	pyridine
diisopropylether	cho022	0242dii	/	-4.879	-0.909	0.909	0.826281	isopropylether
diisopropylether	cho052	0062dio	/	-5.031	-0.611	0.611	0.373321	1,4-dioxane
diisopropylether	cho102	0045eth	/	-3.57	0.33	0.33	0.1089	ethanol
diisopropylether	cho350	0053phe	/	-7.789	0.561	0.561	0.314721	phenol
diisopropylether	cho601	0069met	/	-1.757	-0.717	0.717	0.514089	formaldehyde
diisopropylether	cho652	0151phy	/	-10.866	0.764	0.764	0.583696	p-hydroxybenzaldehyde
diisopropylether	chon101	0506nit	/	-4.642	-0.742	0.742	0.550564	nitromethane
dimethylformamide	cho052	0062dio	/	-5.894	-0.864	0.864	0.746496	1,4-dioxane
dimethylformamide	cho102	0045eth	/	-5.622	-0.392	0.392	0.153664	ethanol
dimethylformamide	chon101	0506nit	/	-6.027	-0.367	0.367	0.134689	nitromethane
dimethylformamide	chon721	0515dim	/	-7.249	-0.779	0.779	0.606841	N,N-dimethylformamide
dimethylpyridine	ch008	0008noc	/	-5.087	-0.207	0.207	0.042849	n-octane
dimethylpyridine	ch201	0036tol	/	-4.752	0.278	0.278	0.077284	toluene
dimethylpyridine	chn147	0125dim	/	-6.886	-0.846	0.846	0.715716	2,6-dimethylpyridine
dimethylpyridine	cho052	0062dio	/	-5.602	-0.702	0.702	0.492804	1,4-dioxane
dimethylpyridine	cho102	0045eth	/	-4.647	0.223	0.223	0.049729	ethanol
ethanol	ch008	0008noc	/	-4.777	-0.547	0.547	0.299209	n-octane
ethanol	ch201	0036tol	/	-4.277	0.293	0.293	0.085849	toluene
ethanol	cho052	0062dio	/	-5.19	-0.51	0.51	0.2601	1,4-dioxane
ethanol	cho102	0045eth	/	-5.266	-0.226	0.226	0.051076	ethanol
ethanol	chon101	0506nit	/	-4.721	-0.381	0.381	0.145161	nitromethane
ethoxybenzene	ch008	0008noc	/	-5.473	-0.723	0.723	0.522729	n-octane
ethoxybenzene	ch201	0036tol	/	-4.558	0.432	0.432	0.186624	toluene
ethoxybenzene	cho052	0062dio	/	-5.349	-0.479	0.479	0.229441	1,4-dioxane
ethoxybenzene	cho083	0246eth	/	-6.996	-0.246	0.246	0.060516	ethylphenylether
ethoxybenzene	cho102	0045eth	/	-3.129	0.321	0.321	0.103041	ethanol
ethoxybenzene	chon101	0506nit	/	-5.014	-0.564	0.564	0.318096	nitromethane
ethylacetate	ch008	0008noc	/	-5.321	-0.601	0.601	0.361201	n-octane
ethylacetate	ch201	0036tol	/	-4.749	0.301	0.301	0.090601	toluene
ethylacetate	chn112	n011	/	-7.831	-0.201	0.201	0.040401	4-methylaniline
ethylacetate	cho052	0062dio	/	-5.705	-0.675	0.675	0.455625	1,4-dioxane
ethylacetate	cho101	0044met	/	-3.381	-0.011	0.011	0.000121	methanol
ethylacetate	cho102	0045eth	/	-4.117	0.123	0.123	0.015129	ethanol
ethylacetate	cho103	0047pro	/	-4.929	-0.029	0.029	0.000841	1-propanol
ethylacetate	cho104	0049but	/	-5.688	0.082	0.082	0.006724	1-butanol
ethylacetate	cho105	0052pen	/	-6.518	-0.388	0.388	0.150544	1-pentanol
ethylacetate	cho106	0054hex	/	-7.314	-0.394	0.394	0.155236	1-hexanol
ethylacetate	cho107	0058hep	/	-8.218	-0.658	0.658	0.432964	1-heptanol
ethylacetate	cho108	0236oct	/	-8.712	-0.302	0.302	0.091204	1-octanol
ethylacetate	cho202	0046eth	/	-6.706	0.114	0.114	0.012996	1,2-ethanediol
ethylacetate	cho350	0053phe	/	-8.408	0.292	0.292	0.085264	phenol
ethylacetate	cho712	0095eth	/	-5.043	-0.583	0.583	0.339889	ethylacetate
ethylacetate	chon101	0506nit	/	-5.345	-0.285	0.285	0.081225	nitromethane
ethylbenzene	ch202	0037eth	/	-5.526	0.144	0.144	0.020736	ethylbenzene
ethylbenzene	chn002	0107tri	/	-3.026	-0.386	0.386	0.148996	trimethylamine
ethylbenzene	chn011	0103eth	/	-1.318	1.272	1.272	1.61798	ethylamine
ethylbenzene	chn012	0106pro	/	-2.246	1.194	1.194	1.42564	propylamine
ethylbenzene	chn013	0110but	/	-3.163	1.267	1.267	1.60529	butylamine
ethylbenzene	cho102	0045eth	/	-2.41	0.08	0.08	0.0064	ethanol
ethylbenzene	cho103	0047pro	/	-3.299	0.411	0.411	0.168921	1-propanol
ethylbenzene	cho104	0049but	/	-4.17	-0.4	0.4	0.16	1-butanol
ethylbenzene	cho105	0052pen	/	-5.167	-0.447	0.447	0.199809	1-pentanol
ethylbenzene	cho106	0054hex	/	-6.108	-0.428	0.428	0.183184	1-hexanol
ethylbenzene	cho107	0058hep	/	-7.013	-0.313	0.313	0.097969	1-heptanol
ethylbenzene	cho350	0053phe	/	-5.717	1.103	1.103	1.21661	phenol
ethylbenzene	cho352	0055ocr	/	-6.336	0.914	0.914	0.835396	o-cresol
ethylbenzene	cho503	0075pro	/	-3.401	0.009	0.009	8.1e-05	acetone
ethylbenzene	cho505	0078pen	/	-4.888	-0.038	0.038	0.001444	2-pentanone
ethylbenzene	cho506	0080hex	/	-5.55	-0.06	0.06	0.0036	2-hexanone
ethylbenzene	cho507	0082hep	/	-6.633	-0.533	0.533	0.284089	2-heptanone
ethylbenzene	cho531	0081dim	/	-5.497	-0.577	0.577	0.332929	3,3-dimethylbutanone
ethylbenzene	cho711	0093met	/	-3.806	-0.066	0.066	0.004356	methylacetate
ethylbenzene	cho712	0095eth	/	-4.682	-0.372	0.372	0.138384	ethylacetate
ethylbenzene	cho713	0097pro	/	-5.468	-0.518	0.518	0.268324	propylacetate
ethylbenzene	cho714	0099but	/	-6.328	-0.848	0.848	0.719104	butylacetate
ethylbenzene	cho715	0101pen	/	-7.086	-0.886	0.886	0.784996	pentylacetate
ethylbenzene	cho731	0094met	/	-4.682	-0.392	0.392	0.153664	methylpropanoate
ethylbenzene	cho751	0098met	/	-6.218	-0.658	0.658	0.432964	methylpentanoate
heptane	ch007	0007nhe	/	-5.132	-0.482	0.482	0.232324	n-heptane
heptane	ch200	0035ben	/	-3.723	0.277	0.277	0.076729	benzene
heptane	ch201	0036tol	/	-4.534	0.246	0.246	0.060516	toluene
heptane	ch222	0038oxy	/	-5.608	-0.088	0.088	0.007744	o-xylene
heptane	ch223	0039mxy	/	-5.419	0.251	0.251	0.063001	m-xylene
heptane	ch224	0040pxy	/	-5.515	0.005	0.005	2.5e-05	p-xylene
heptane	ch300	0041nap	/	-7.027	-0.007	0.007	4.9e-05	naphthalene
heptane	chbr040	0186bro	/	-5.523	0.197	0.197	0.038809	bromobenzene
heptane	chbr041	0187dib	/	-7.625	-0.075	0.075	0.005625	p-dibromobenzene
heptane	chcl101	0174chl	/	-4.883	0.267	0.267	0.071289	chlorobenzene
heptane	chcl102	0175odi	/	-5.97	0.04	0.04	0.0016	1,2-dichlorobenzene
heptane	chcl104	0176pdi	/	-6.021	-0.211	0.211	0.044521	1,4-dichlorobenzene
heptane	chf101	0157flu	/	-3.913	0.217	0.217	0.047089	fluorobenzene
heptane	chi100	test4001	/	-6.179	0.091	0.091	0.008281	iodobenzene
heptane	chn011	0103eth	/	-0.642	1.448	1.448	2.0967	ethylamine
heptane	chn012	0106pro	/	-1.626	1.404	1.404	1.97122	propylamine
heptane	chn013	0110but	/	-2.374	1.176	1.176	1.38298	butylamine
heptane	chn110	0118ani	/	-4.397	0.983	0.983	0.966289	aniline
heptane	chn111	n009	/	-5.319	0.961	0.961	0.923521	2-methylaniline
heptane	chn112	n011	/	-5.313	0.837	0.837	0.700569	4-methylaniline
heptane	chn140	0116pyr	/	-3.644	0.636	0.636	0.404496	pyridine
heptane	chn200	0126eth	/	-2.007	0.053	0.053	0.002809	acetonitrile
heptane	chn204	0129ben	/	-5.408	-0.078	0.078	0.006084	benzonitrile
heptane	cho080	0068ani	/	-5.115	0.235	0.235	0.055225	anisole
heptane	cho101	0044met	/	-0.222	1.068	1.068	1.14062	methanol
heptane	cho102	0045eth	/	-1.249	0.901	0.901	0.811801	ethanol
heptane	cho103	0047pro	/	-2.285	0.725	0.725	0.525625	1-propanol
heptane	cho104	0049but	/	-3.124	0.536	0.536	0.287296	1-butanol
heptane	cho105	0052pen	/	-3.912	0.178	0.178	0.031684	1-pentanol
heptane	cho106	0054hex	/	-4.798	0.092	0.092	0.008464	1-hexanol
heptane	cho107	0058hep	/	-5.865	-0.265	0.265	0.070225	1-heptanol
heptane	cho350	0053phe	/	-4.124	1.196	1.196	1.43042	phenol
heptane	cho352	0055ocr	/	-4.995	1.015	1.015	1.03022	o-cresol
heptane	cho353	0056mcr	/	-4.874	0.136	0.136	0.018496	m-cresol
heptane	cho354	0057pcr	/	-4.964	0.806	0.806	0.649636	p-cresol
heptane	cho503	0075pro	/	-2.418	0.192	0.192	0.036864	acetone
heptane	cho505	0078pen	/	-4.113	-0.043	0.043	0.001849	2-pentanone
heptane	cho506	0080hex	/	-4.856	-0.306	0.306	0.093636	2-hexanone
heptane	cho507	0082hep	/	-5.735	-0.515	0.515	0.265225	2-heptanone
heptane	cho508	0239oct	/	-6.609	-0.929	0.929	0.863041	2-octanone
heptane	cho531	0081dim	/	-4.821	-0.521	0.521	0.271441	3,3-dimethylbutanone
heptane	cho570	0084met	/	-6.056	0.084	0.084	0.007056	acetophenone
heptane	cho640	0074ben	/	-5.091	0.409	0.409	0.167281	benzaldehyde
heptane	cho711	0093met	/	-2.844	0.126	0.126	0.015876	methylacetate
heptane	cho712	0095eth	/	-3.645	-0.145	0.145	0.021025	ethylacetate
heptane	cho713	0097pro	/	-4.568	-0.478	0.478	0.228484	propylacetate
heptane	cho714	0099but	/	-5.644	-0.814	0.814	0.662596	butylacetate
heptane	cho715	0101pen	/	-6.218	-0.798	0.798	0.636804	pentylacetate
heptane	cho731	0094met	/	-3.615	0.015	0.015	0.000225	methylpropanoate
heptane	cho751	0098met	/	-5.237	-0.317	0.317	0.100489	methylpentanoate
heptane	cho753	0100met	/	-6.038	-0.408	0.408	0.166464	methylhexanoate
heptane	chon120	0134nit	/	-5.998	0.142	0.142	0.020164	nitrobenzene
heptane	chon800	n008	/	-5.776	1.484	1.484	2.20226	benzamide
heptane	chs031	0245thi	/	-3.774	0.316	0.316	0.099856	thiophene
heptanol	ch200	0035ben	/	-3.758	-0.028	0.028	0.000784	benzene
heptanol	ch201	0036tol	/	-4.374	-0.044	0.044	0.001936	toluene
heptanol	ch202	0037eth	/	-5.331	-0.751	0.751	0.564001	ethylbenzene
heptanol	chn011	0103eth	/	-3.501	0.649	0.649	0.421201	ethylamine
heptanol	chn012	0106pro	/	-4.127	0.673	0.673	0.452929	propylamine
heptanol	chn013	0110but	/	-4.689	0.711	0.711	0.505521	butylamine
heptanol	cho107	0058hep	/	-7.917	-0.077	0.077	0.005929	1-heptanol
heptanol	cho350	0053phe	/	-7.374	1.316	1.316	1.73186	phenol
heptanol	cho352	0055ocr	/	-7.379	1.401	1.401	1.9628	o-cresol
heptanol	cho354	0057pcr	/	-8.977	0.183	0.183	0.033489	p-cresol
hexane	ch006	0006nhe	/	-4.587	-0.587	0.587	0.344569	n-hexane
hexane	ch008	0008noc	/	-6.276	-0.816	0.816	0.665856	n-octane
hexane	ch200	0035ben	/	-3.648	0.312	0.312	0.097344	benzene
hexane	ch201	0036tol	/	-4.607	0.233	0.233	0.054289	toluene
hexane	ch202	0037eth	/	-5.501	-0.511	0.511	0.261121	ethylbenzene
hexane	ch222	0038oxy	/	-5.526	-0.306	0.306	0.093636	o-xylene
hexane	ch223	0039mxy	/	-5.542	-0.552	0.552	0.304704	m-xylene
hexane	ch224	0040pxy	/	-5.503	-0.493	0.493	0.243049	p-xylene
hexane	chbr011	0179tri	/	-5.69	-1.31	1.31	1.7161	bromoform
hexane	chbr040	0186bro	/	-5.689	-0.029	0.029	0.000841	bromobenzene
hexane	chcl033	0162tri	/	-3.645	-0.475	0.475	0.225625	chloroform
hexane	chcl101	0174chl	/	-4.905	0.235	0.235	0.055225	chlorobenzene
hexane	chcl104	0176pdi	/	-6.043	-0.353	0.353	0.124609	1,4-dichlorobenzene
hexane	chf101	0157flu	/	-3.943	0.207	0.207	0.042849	fluorobenzene
hexane	chn011	0103eth	/	-0.746	1.344	1.344	1.80634	ethylamine
hexane	chn012	0106pro	/	-1.622	1.508	1.508	2.27406	propylamine
hexane	chn013	0110but	/	-2.478	1.142	1.142	1.30416	butylamine
hexane	chn110	0118ani	/	-4.375	1.055	1.055	1.11302	aniline
hexane	chn112	n011	/	-5.312	0.868	0.868	0.753424	4-methylaniline
hexane	chn140	0116pyr	/	-3.65	0.16	0.16	0.0256	pyridine
hexane	cho052	0062dio	/	-4.141	-0.061	0.061	0.003721	1,4-dioxane
hexane	cho101	0044met	/	-0.321	1.169	1.169	1.36656	methanol
hexane	cho102	0045eth	/	-1.364	1.366	1.366	1.86596	ethanol
hexane	cho103	0047pro	/	-2.363	0.447	0.447	0.199809	1-propanol
hexane	cho104	0049but	/	-3.248	0.522	0.522	0.272484	1-butanol
hexane	cho105	0052pen	/	-4.075	0.305	0.305	0.093025	1-pentanol
hexane	cho106	0054hex	/	-4.976	0.164	0.164	0.026896	1-hexanol
hexane	cho107	0058hep	/	-5.709	0.041	0.041	0.001681	1-heptanol
hexane	cho350	0053phe	/	-4.023	1.467	1.467	2.15209	phenol
hexane	cho352	0055ocr	/	-5.045	1.205	1.205	1.45202	o-cresol
hexane	cho354	0057pcr	/	-5.111	0.749	0.749	0.561001	p-cresol
hexane	cho503	0075pro	/	-2.48	0.12	0.12	0.0144	acetone
hexane	cho506	0080hex	/	-4.892	-0.212	0.212	0.044944	2-hexanone
hexane	cho507	0082hep	/	-5.863	-0.503	0.503	0.253009	2-heptanone
hexane	cho531	0081dim	/	-4.735	-0.395	0.395	0.156025	3,3-dimethylbutanone
hexane	cho570	0084met	/	-6.122	-0.072	0.072	0.005184	acetophenone
hexane	cho640	0074ben	/	-5.221	0.309	0.309	0.095481	benzaldehyde
hexane	cho711	0093met	/	-2.925	0.195	0.195	0.038025	methylacetate
hexane	cho712	0095eth	/	-3.702	-0.082	0.082	0.006724	ethylacetate
hexane	cho713	0097pro	/	-4.548	-0.448	0.448	0.200704	propylacetate
hexane	cho714	0099but	/	-5.625	-0.765	0.765	0.585225	butylacetate
hexane	cho715	0101pen	/	-6.234	-0.714	0.714	0.509796	pentylacetate
hexane	cho731	0094met	/	-3.732	-0.082	0.082	0.006724	methylpropanoate
hexane	cho751	0098met	/	-5.316	-0.376	0.376	0.141376	methylpentanoate
hexane	cho753	0100met	/	-6.153	-0.513	0.513	0.263169	methylhexanoate
hexane	chon101	0506nit	/	-2.408	0.492	0.492	0.242064	nitromethane
hexane	chon102	0130nit	/	-3.115	0.075	0.075	0.005625	nitroethane
hexane	chon104	0133nit	/	-4.86	-0.22	0.22	0.0484	1-nitrobutane
hexane	chon120	0134nit	/	-6.008	0.082	0.082	0.006724	nitrobenzene
hexanol	ch200	0035ben	/	-3.369	0.311	0.311	0.096721	benzene
hexanol	ch201	0036tol	/	-4.457	-0.187	0.187	0.034969	toluene
hexanol	ch202	0037eth	/	-5	-0.46	0.46	0.2116	ethylbenzene
hexanol	chn011	0103eth	/	-3.819	0.381	0.381	0.145161	ethylamine
hexanol	chn012	0106pro	/	-4.703	0.127	0.127	0.016129	propylamine
hexanol	chn013	0110but	/	-5.704	-0.204	0.204	0.041616	butylamine
hexanol	cho106	0054hex	/	-8.118	-1.068	1.068	1.14062	1-hexanol
hexanol	cho350	0053phe	/	-8.29	0.47	0.47	0.2209	phenol
hexanol	cho352	0055ocr	/	-7.694	1.066	1.066	1.13636	o-cresol
hexanol	cho353	0056mcr	/	-8.83	-0.41	0.41	0.1681	m-cresol
hexanol	cho354	0057pcr	/	-8.639	0.571	0.571	0.326041	p-cresol
hexanol	cho601	0069met	/	-1.633	1.787	1.787	3.19337	formaldehyde
isobutanol	chn002	0107tri	/	-3.971	-0.071	0.071	0.005041	trimethylamine
isobutanol	chn010	0228met	/	-2.753	1.807	1.807	3.26525	methylamine
isobutanol	chn030	0104dim	/	-3.551	0.879	0.879	0.772641	dimethylamine
isobutanol	chn031	0111die	/	-5.465	-0.605	0.605	0.366025	diethylamine
isobutanol	chn032	0115dip	/	-6.515	-0.645	0.645	0.416025	dipropylamine
isobutanol	chn060	0225pipa	/	-6.489	-0.319	0.319	0.101761	piperidine
isobutanol	chn140	0116pyr	/	-5.181	0.689	0.689	0.474721	pyridine
isobutanol	cho130	0507iso	/	-6.444	-0.654	0.654	0.427716	isobutanol
isobutanol	cho604	0072but	/	-4.123	0.697	0.697	0.485809	butanal
isobutanol	cho712	0095eth	/	-4.645	-0.375	0.375	0.140625	ethylacetate
isooctane	ch005	0005npe	/	-3.514	-0.304	0.304	0.092416	n-pentane
isooctane	ch006	0006nhe	/	-4.451	-1.371	1.371	1.87964	n-hexane
isooctane	ch008	0008noc	/	-6.054	-0.614	0.614	0.376996	n-octane
isooctane	ch103	0022pro	/	-1.191	0.419	0.419	0.175561	propene
isooctane	ch104	0025buta	/	-2.008	0.252	0.252	0.063504	1-butene
isooctane	ch105	0027pen	/	-2.881	-0.521	0.521	0.271441	1-pentene
isooctane	ch200	0035ben	/	-3.531	0.479	0.479	0.229441	benzene
isooctane	ch201	0036tol	/	-4.514	0.166	0.166	0.027556	toluene
isooctane	ch223	0039mxy	/	-5.293	-0.173	0.173	0.029929	m-xylene
isooctane	chcl033	0162tri	/	-3.411	-0.351	0.351	0.123201	chloroform
isooctane	chn110	0118ani	/	-4.408	0.792	0.792	0.627264	aniline
isooctane	cho052	0062dio	/	-4.094	-0.074	0.074	0.005476	1,4-dioxane
isooctane	cho102	0045eth	/	-1.294	1.146	1.146	1.31332	ethanol
isooctane	cho103	0047pro	/	-2.116	0.884	0.884	0.781456	1-propanol
isooctane	cho104	0049but	/	-3.011	0.549	0.549	0.301401	1-butanol
isooctane	cho105	0052pen	/	-3.842	0.328	0.328	0.107584	1-pentanol
isooctane	cho106	0054hex	/	-4.771	0.329	0.329	0.108241	1-hexanol
isooctane	cho350	0053phe	/	-4.007	1.293	1.293	1.67185	phenol
isooctane	cho352	0055ocr	/	-4.797	0.883	0.883	0.779689	o-cresol
isooctane	cho354	0057pcr	/	-4.898	0.692	0.692	0.478864	p-cresol
isooctane	cho503	0075pro	/	-2.262	0.178	0.178	0.031684	acetone
isooctane	cho505	0078pen	/	-3.961	0.179	0.179	0.032041	2-pentanone
isooctane	cho506	0080hex	/	-4.763	-0.043	0.043	0.001849	2-hexanone
isooctane	cho604	0072but	/	-3.066	0.384	0.384	0.147456	butanal
isooctane	cho605	0073pen	/	-4.056	0.184	0.184	0.033856	pentanal
isooctane	cho800	0240met	/	-5.984	0.726	0.726	0.527076	methylbenzoate
isooctane	chon101	0506nit	/	-2.348	0.472	0.472	0.222784	nitromethane
isooctane	chon103	0131nit	/	-3.843	0.097	0.097	0.009409	1-nitropropane
isooctane	chs051	0137ethb	/	-2.364	0.766	0.766	0.586756	ethanethiol
isooctane	chs052	0138pro	/	-3.368	0.412	0.412	0.169744	1-propanethiol
isopropanol	ch008	0008noc	/	-5.211	-0.711	0.711	0.505521	n-octane
isopropanol	ch201	0036tol	/	-4.128	0.252	0.252	0.063504	toluene
isopropanol	cho052	0062dio	/	-5.438	-0.948	0.948	0.898704	1,4-dioxane
isopropanol	cho102	0045eth	/	-5.126	-0.286	0.286	0.081796	ethanol
isopropanol	cho140	0048pro	/	-5.771	-0.951	0.951	0.904401	isopropanol
isopropanol	chon101	0506nit	/	-4.219	-0.219	0.219	0.047961	nitromethane
isopropylbenzene	ch211	0502pro	/	-6.271	-0.231	0.231	0.053361	isopropylbenzene
isopropylbenzene	chn013	0110but	/	-2.98	1.08	1.08	1.1664	butylamine
isopropylbenzene	cho102	0045eth	/	-2.285	0.615	0.615	0.378225	ethanol
isopropylbenzene	cho503	0075pro	/	-3.276	0.044	0.044	0.001936	acetone
isopropylbenzene	cho505	0078pen	/	-4.84	0	0	0	2-pentanone
isopropylbenzene	cho506	0080hex	/	-5.759	-0.369	0.369	0.136161	2-hexanone
isopropylbenzene	cho507	0082hep	/	-6.519	-0.529	0.529	0.279841	2-heptanone
isopropylbenzene	cho531	0081dim	/	-5.399	-0.589	0.589	0.346921	3,3-dimethylbutanone
isopropylbenzene	cho712	0095eth	/	-4.557	-0.337	0.337	0.113569	ethylacetate
isopropylbenzene	cho713	0097pro	/	-5.106	-0.326	0.326	0.106276	propylacetate
isopropylbenzene	cho714	0099but	/	-6.129	-0.769	0.769	0.591361	butylacetate
isopropylbenzene	cho715	0101pen	/	-7.234	-1.104	1.104	1.21882	pentylacetate
isopropylbenzene	cho731	0094met	/	-4.439	-0.249	0.249	0.062001	methylpropanoate
isopropylbenzene	cho751	0098met	/	-5.94	-0.49	0.49	0.2401	methylpentanoate
isopropylbenzene	cho753	0100met	/	-6.682	-0.492	0.492	0.242064	methylhexanoate
mcresol	ch008	0008noc	/	-4.362	-0.342	0.342	0.116964	n-octane
mcresol	ch201	0036tol	/	-4.31	0.27	0.27	0.0729	toluene
mcresol	cho052	0062dio	/	-6.323	0.497	0.497	0.247009	1,4-dioxane
mcresol	cho102	0045eth	/	-5.615	-0.035	0.035	0.001225	ethanol
mcresol	cho353	0056mcr	/	-8.385	0.015	0.015	0.000225	m-cresol
mcresol	chon101	0506nit	/	-5.009	-0.279	0.279	0.077841	nitromethane
methoxyethanol	ch008	0008noc	/	-4.026	-0.316	0.316	0.099856	n-octane
methoxyethanol	ch201	0036tol	/	-4.187	0.303	0.303	0.091809	toluene
methoxyethanol	cho052	0062dio	/	-5.385	-0.475	0.475	0.225625	1,4-dioxane
methoxyethanol	cho102	0045eth	/	-5.199	-0.489	0.489	0.239121	ethanol
methoxyethanol	chon101	0506nit	/	-5.505	-0.445	0.445	0.198025	nitromethane
nitrobenzene	chn110	0118ani	/	-6.065	1.085	1.085	1.17722	aniline
nitrobenzene	cho101	0044met	/	-2.336	0.594	0.594	0.352836	methanol
nitrobenzene	cho350	0053phe	/	-6.817	1.043	1.043	1.08785	phenol
nitrobenzene	cho352	0055ocr	/	-7.334	0.826	0.826	0.682276	o-cresol
nitrobenzene	cho353	0056mcr	/	-7.727	-0.437	0.437	0.190969	m-cresol
nitrobenzene	cho354	0057pcr	/	-7.844	0.286	0.286	0.081796	p-cresol
nitrobenzene	chon101	0506nit	/	-5.369	-0.469	0.469	0.219961	nitromethane
nitrobenzene	chon120	0134nit	/	-8.176	-0.236	0.236	0.055696	nitrobenzene
nitroethane	cho052	0062dio	/	-5.971	-0.691	0.691	0.477481	1,4-dioxane
nitroethane	cho102	0045eth	/	-3.747	0.233	0.233	0.054289	ethanol
nitroethane	chon101	0506nit	/	-5.85	-0.5	0.5	0.25	nitromethane
nitroethane	chon102	0130nit	/	-6.098	-0.568	0.568	0.322624	nitroethane
nitromethane	cho052	0062dio	/	-6.023	-0.563	0.563	0.316969	1,4-dioxane
nitromethane	cho102	0045eth	/	-3.851	0.309	0.309	0.095481	ethanol
nitromethane	chon101	0506nit	/	-5.942	-0.562	0.562	0.315844	nitromethane
nonane	ch009	0511non	/	-6.973	-1.063	1.063	1.12997	n-nonane
nonane	chn011	0103eth	/	-0.445	1.535	1.535	2.35622	ethylamine
nonane	chn012	0106pro	/	-1.371	1.589	1.589	2.52492	propylamine
nonane	chn013	0110but	/	-2.389	1.161	1.161	1.34792	butylamine
nonane	cho101	0044met	/	-0.097	1.193	1.193	1.42325	methanol
nonane	cho102	0045eth	/	-1.204	0.946	0.946	0.894916	ethanol
nonane	cho103	0047pro	/	-2.055	0.705	0.705	0.497025	1-propanol
nonane	cho104	0049but	/	-3.051	0.719	0.719	0.516961	1-butanol
nonane	cho105	0052pen	/	-3.979	-0.059	0.059	0.003481	1-pentanol
nonane	cho106	0054hex	/	-4.634	0.336	0.336	0.112896	1-hexanol
nonane	cho107	0058hep	/	-5.63	-0.01	0.01	0.0001	1-heptanol
nonane	cho350	0053phe	/	-3.964	1.636	1.636	2.6765	phenol
nonane	cho352	0055ocr	/	-4.939	1.261	1.261	1.59012	o-cresol
nonane	cho505	0078pen	/	-4.01	-0.04	0.04	0.0016	2-pentanone
nonane	cho506	0080hex	/	-4.848	-0.258	0.258	0.066564	2-hexanone
nonane	cho507	0082hep	/	-5.58	-0.34	0.34	0.1156	2-heptanone
nonane	cho531	0081dim	/	-4.732	-0.542	0.542	0.293764	3,3-dimethylbutanone
nonane	cho711	0093met	/	-2.802	0.218	0.218	0.047524	methylacetate
nonane	cho712	0095eth	/	-3.591	-0.141	0.141	0.019881	ethylacetate
nonane	cho713	0097pro	/	-4.407	-0.337	0.337	0.113569	propylacetate
nonane	cho714	0099but	/	-5.249	-0.559	0.559	0.312481	butylacetate
nonane	cho715	0101pen	/	-6.49	-1.16	1.16	1.3456	pentylacetate
nonane	cho731	0094met	/	-3.561	-0.061	0.061	0.003721	methylpropanoate
nonane	cho751	0098met	/	-5.154	-0.304	0.304	0.092416	methylpentanoate
nonane	cho753	0100met	/	-5.943	-0.433	0.433	0.187489	methylhexanoate
nonanol	ch200	0035ben	/	-4.939	-1.119	1.119	1.25216	benzene
nonanol	ch201	0036tol	/	-6.43	-2.09	2.09	4.3681	toluene
nonanol	ch202	0037eth	/	-7.09	-2.48	2.48	6.1504	ethylbenzene
nonanol	chn011	0103eth	/	-2.343	1.677	1.677	2.81233	ethylamine
nonanol	chn012	0106pro	/	-2.97	1.69	1.69	2.8561	propylamine
nonanol	chn013	0110but	/	-3.88	1.47	1.47	2.1609	butylamine
nonanol	cho109	0518non	/	-9.367	-0.317	0.317	0.100489	1-nonanol
nonanol	cho350	0053phe	/	-6.934	1.676	1.676	2.80898	phenol
octane	ch008	0008noc	/	-6.226	-0.946	0.946	0.894916	n-octane
octane	ch201	0036tol	/	-4.393	0.427	0.427	0.182329	toluene
octane	chn011	0103eth	/	-0.485	1.555	1.555	2.41803	ethylamine
octane	chn012	0106pro	/	-1.533	1.467	1.467	2.15209	propylamine
octane	chn013	0110but	/	-2.262	1.178	1.178	1.38768	butylamine
octane	chn031	0111die	/	-3.009	0.411	0.411	0.168921	diethylamine
octane	chn110	0118ani	/	-4.421	0.419	0.419	0.175561	aniline
octane	chn111	n009	/	-5.17	0.89	0.89	0.7921	2-methylaniline
octane	chn112	n011	/	-5.3	0.7	0.7	0.49	4-methylaniline
octane	chn160	0117met	/	-4.63	0.07	0.07	0.0049	2-methylpyrazine
octane	chn161	0230eth	/	-5.485	0.025	0.025	0.000625	2-ethylpyrazine
octane	cho101	0044met	/	-0.212	1.078	1.078	1.16208	methanol
octane	cho102	0045eth	/	-1.224	0.926	0.926	0.857476	ethanol
octane	cho103	0047pro	/	-2.089	0.671	0.671	0.450241	1-propanol
octane	cho104	0049but	/	-2.978	0.712	0.712	0.506944	1-butanol
octane	cho105	0052pen	/	-3.904	0.196	0.196	0.038416	1-pentanol
octane	cho106	0054hex	/	-4.823	0.037	0.037	0.001369	1-hexanol
octane	cho107	0058hep	/	-5.607	-0.047	0.047	0.002209	1-heptanol
octane	cho350	0053phe	/	-4.045	1.425	1.425	2.03063	phenol
octane	cho352	0055ocr	/	-4.886	1.274	1.274	1.62308	o-cresol
octane	cho353	0056mcr	/	-4.925	0.265	0.265	0.070225	m-cresol
octane	cho354	0057pcr	/	-4.867	1.323	1.323	1.75033	p-cresol
octane	cho503	0075pro	/	-2.322	0.138	0.138	0.019044	acetone
octane	cho505	0078pen	/	-4.046	-0.076	0.076	0.005776	2-pentanone
octane	cho506	0080hex	/	-4.874	-0.274	0.274	0.075076	2-hexanone
octane	cho507	0082hep	/	-5.744	-0.494	0.494	0.244036	2-heptanone
octane	cho531	0081dim	/	-4.573	-0.363	0.363	0.131769	3,3-dimethylbutanone
octane	cho711	0093met	/	-2.757	0.303	0.303	0.091809	methylacetate
octane	cho712	0095eth	/	-3.767	-0.287	0.287	0.082369	ethylacetate
octane	cho713	0097pro	/	-4.465	-0.375	0.375	0.140625	propylacetate
octane	cho714	0099but	/	-5.233	-0.433	0.433	0.187489	butylacetate
octane	cho715	0101pen	/	-6.118	-0.758	0.758	0.574564	pentylacetate
octane	cho731	0094met	/	-3.476	0.094	0.094	0.008836	methylpropanoate
octane	cho751	0098met	/	-5.291	-0.431	0.431	0.185761	methylpentanoate
octane	cho753	0100met	/	-6.126	-0.596	0.596	0.355216	methylhexanoate
octane	chon103	0131nit	/	-3.902	0.048	0.048	0.002304	1-nitropropane
octanol	ch001	0001met	/	0.64	0.13	0.13	0.0169	methane
octanol	ch002	0002eth	/	-0.377	0.263	0.263	0.069169	ethane
octanol	ch003	0003pro	/	-1.129	0.131	0.131	0.017161	n-propane
octanol	ch004	0004nbu	/	-2.514	-0.654	0.654	0.427716	n-butane
octanol	ch005	0005npe	/	-2.885	-0.435	0.435	0.189225	n-pentane
octanol	ch006	0006nhe	/	-3.723	-0.713	0.713	0.508369	n-hexane
octanol	ch007	0007nhe	/	-5.019	-1.279	1.279	1.63584	n-heptane
octanol	ch008	0008noc	/	-5.032	-0.852	0.852	0.725904	n-octane
octanol	ch020	0010met	/	-2.141	-0.691	0.691	0.477481	2-methylpropane
octanol	ch040	0011dim	/	-3.058	-1.318	1.318	1.73712	2,2-dimethylpropane
octanol	ch073	0016cyc	/	-1.289	0.311	0.311	0.096721	cyclopropane
octanol	ch075	0017cyc	/	-3.302	-0.652	0.652	0.425104	cyclopentane
octanol	ch076	0018cyc	/	-3.938	-0.478	0.478	0.228484	cyclohexane
octanol	ch102	0021eth	/	0.478	0.748	0.748	0.559504	ethene
octanol	ch103	0022pro	/	-0.684	0.456	0.456	0.207936	propene
octanol	ch104	0025buta	/	-1.425	0.465	0.465	0.216225	1-butene
octanol	ch106	0029hex	/	-3.247	-0.307	0.307	0.094249	1-hexene
octanol	ch130	0024met	/	-1.636	0.394	0.394	0.155236	2-methylpropene
octanol	ch150	0023str	/	-1.358	0.742	0.742	0.550564	s-trans-1,3-butadiene
octanol	ch200	0035ben	/	-3.121	0.599	0.599	0.358801	benzene
octanol	ch201	0036tol	/	-4.161	0.389	0.389	0.151321	toluene
octanol	ch202	0037eth	/	-4.909	0.171	0.171	0.029241	ethylbenzene
octanol	ch222	0038oxy	/	-5.32	-0.25	0.25	0.0625	o-xylene
octanol	ch223	0039mxy	/	-5.596	-0.346	0.346	0.119716	m-xylene
octanol	ch224	0040pxy	/	-5.161	0.029	0.029	0.000841	p-xylene
octanol	ch300	0041nap	/	-6.754	0.216	0.216	0.046656	naphthalene
octanol	ch405	0033pen	/	-4.02	-1.23	1.23	1.5129	1-pentyne
octanol	ch406	0034hex	/	-5.032	-1.602	1.602	2.5664	1-hexyne
octanol	chn002	0107tri	/	-2.838	0.762	0.762	0.580644	trimethylamine
octanol	chn010	0228met	/	-3.716	0.064	0.064	0.004096	methylamine
octanol	chn011	0103eth	/	-3.855	0.235	0.235	0.055225	ethylamine
octanol	chn012	0106pro	/	-3.837	0.933	0.933	0.870489	propylamine
octanol	chn013	0110but	/	-5.863	-0.533	0.533	0.284089	butylamine
octanol	chn031	0111die	/	-2.748	2.002	2.002	4.008	diethylamine
octanol	chn032	0115dip	/	-5.699	0.321	0.321	0.103041	dipropylamine
octanol	chn060	0225pipa	/	-7.38	-1.11	1.11	1.2321	piperidine
octanol	chn070	0109pip	/	-7.028	-1.228	1.228	1.50798	piperazine
octanol	chn110	0118ani	/	-5.535	1.175	1.175	1.38062	aniline
octanol	chn111	n009	/	-7.131	0.229	0.229	0.052441	2-methylaniline
octanol	chn112	n011	/	-7.891	-0.451	0.451	0.203401	4-methylaniline
octanol	chn114	0122Nme	/	-7.8	-0.86	0.86	0.7396	N-methylaniline
octanol	chn130	0579pyy	/	-6.85	-1.57	1.57	2.4649	pyrrole
octanol	chn140	0116pyr	/	-4.907	0.433	0.433	0.187489	pyridine
octanol	chn141	0119met	/	-6.752	-0.612	0.612	0.374544	2-methylpyridine
octanol	chn142	0120met	/	-5.464	0.936	0.936	0.876096	3-methylpyridine
octanol	chn143	0121met	/	-6.277	0.323	0.323	0.104329	4-methylpyridine
octanol	chn152	0574eth	/	-6.332	1.468	1.468	2.15502	4-ethylpyridine
octanol	chn160	0117met	/	-5.726	0.144	0.144	0.020736	2-methylpyrazine
octanol	chn161	0230eth	/	-6.017	0.383	0.383	0.146689	2-ethylpyrazine
octanol	chn190	0582qui	/	-9.255	-0.825	0.825	0.680625	quinoline
octanol	chn200	0126eth	/	-3.239	-0.089	0.089	0.007921	acetonitrile
octanol	chn201	0127pro	/	-3.87	-0.21	0.21	0.0441	propionitrile
octanol	chn202	0128butb	/	-4.67	-0.42	0.42	0.1764	butanonitrile
octanol	chn204	0129ben	/	-6.169	-0.079	0.079	0.006241	benzonitrile
octanol	cho001	0060dim	/	-1.433	0.627	0.627	0.393129	dimethylether
octanol	cho003	0064met	/	-2.967	0.663	0.663	0.439569	methylpropylether
octanol	cho010	0063die	/	-3.681	-0.791	0.791	0.625681	diethylether
octanol	cho021	0067but	/	-3.376	0.114	0.114	0.012996	t-butylmethylether
octanol	cho031	0066dim	/	-4.134	0.416	0.416	0.173056	1,2-dimethoxyethane
octanol	cho050	0061tet	/	-3.649	0.281	0.281	0.078961	tetrahydrofuran
octanol	cho051	0244tet	/	-4.625	-0.415	0.415	0.172225	tetrahydropyran
octanol	cho052	0062dio	/	-4.675	0.215	0.215	0.046225	1,4-dioxane
octanol	cho080	0068ani	/	-5.208	0.262	0.262	0.068644	anisole
octanol	cho083	0246eth	/	-5.906	-0.256	0.256	0.065536	ethylphenylether
octanol	cho101	0044met	/	-3.223	0.647	0.647	0.418609	methanol
octanol	cho102	0045eth	/	-3.828	0.532	0.532	0.283024	ethanol
octanol	cho103	0047pro	/	-5.648	-0.628	0.628	0.394384	1-propanol
octanol	cho104	0049but	/	-5.199	0.511	0.511	0.261121	1-butanol
octanol	cho105	0052pen	/	-7.784	-1.384	1.384	1.91546	1-pentanol
octanol	cho106	0054hex	/	-6.916	0.144	0.144	0.020736	1-hexanol
octanol	cho107	0058hep	/	-8.586	-0.836	0.836	0.698896	1-heptanol
octanol	cho108	0236oct	/	-10.003	-1.873	1.873	3.50813	1-octanol
octanol	cho110	0059dec	/	-11.277	-1.397	1.397	1.95161	1-decanol
octanol	cho140	0048pro	/	-5.439	-0.819	0.819	0.670761	isopropanol
octanol	cho160	0050met	/	-6.265	-1.485	1.485	2.20522	t-butanol
octanol	cho202	0046eth	/	-6.589	0.851	0.851	0.724201	1,2-ethanediol
octanol	cho300	0145pro	/	-4.813	0.457	0.457	0.208849	allylalcohol
octanol	cho350	0053phe	/	-7.843	0.847	0.847	0.717409	phenol
octanol	cho352	0055ocr	/	-8.58	-0.09	0.09	0.0081	o-cresol
octanol	cho353	0056mcr	/	-9.005	-0.805	0.805	0.648025	m-cresol
octanol	cho354	0057pcr	/	-8.136	0.704	0.704	0.495616	p-cresol
octanol	cho503	0075pro	/	-2.935	0.215	0.215	0.046225	acetone
octanol	cho505	0078pen	/	-4.872	-0.522	0.522	0.272484	2-pentanone
octanol	cho506	0080hex	/	-5.33	-0.31	0.31	0.0961	2-hexanone
octanol	cho507	0082hep	/	-6.1	-0.45	0.45	0.2025	2-heptanone
octanol	cho508	0239oct	/	-6.676	-0.296	0.296	0.087616	2-octanone
octanol	cho520	0079pen	/	-4.03	0.33	0.33	0.1089	3-pentanone
octanol	cho531	0081dim	/	-5.042	-0.512	0.512	0.262144	3,3-dimethylbutanone
octanol	cho540	0077cyc	/	-5.293	-0.283	0.283	0.080089	cyclopentanone
octanol	cho570	0084met	/	-7.095	-0.355	0.355	0.126025	acetophenone
octanol	cho601	0069met	/	-1.345	1.885	1.885	3.55322	formaldehyde
octanol	cho603	0071proa	/	-3.032	1.098	1.098	1.2056	propanal
octanol	cho604	0072but	/	-4.702	-0.082	0.082	0.006724	butanal
octanol	cho640	0074ben	/	-6.403	-0.273	0.273	0.074529	benzaldehyde
octanol	cho651	0150mhy	/	-10.91	0.48	0.48	0.2304	m-hydroxybenzaldehyde
octanol	cho652	0151phy	/	-11.471	0.889	0.889	0.790321	p-hydroxybenzaldehyde
octanol	cho700	0091met	/	-2.248	0.572	0.572	0.327184	methylformate
octanol	cho711	0093met	/	-3.258	0.282	0.282	0.079524	methylacetate
octanol	cho712	0095eth	/	-3.499	0.561	0.561	0.314721	ethylacetate
octanol	cho713	0097pro	/	-4.426	0.124	0.124	0.015376	propylacetate
octanol	cho714	0099but	/	-5.668	-0.708	0.708	0.501264	butylacetate
octanol	cho731	0094met	/	-3.897	0.163	0.163	0.026569	methylpropanoate
octanol	cho741	0096met	/	-4.779	-0.189	0.189	0.035721	methylbutanoate
octanol	cho751	0098met	/	-5.64	-0.51	0.51	0.2601	methylpentanoate
octanol	cho800	0240met	/	-7.413	-0.153	0.153	0.023409	methylbenzoate
octanol	chon101	0506nit	/	-3.762	-0.252	0.252	0.063504	nitromethane
octanol	chon102	0130nit	/	-4.496	-0.566	0.566	0.320356	nitroethane
octanol	chon103	0131nit	/	-4.967	-0.527	0.527	0.277729	1-nitropropane
octanol	chon104	0133nit	/	-5.596	-0.486	0.486	0.236196	1-nitrobutane
octanol	chon106	0132nit	/	-4.305	-0.075	0.075	0.005625	2-nitropropane
octanol	chon120	0134nit	/	-6.91	-0.28	0.28	0.0784	nitrobenzene
octanol	chon121	0135met	/	-7.247	-0.447	0.447	0.199809	2-methyl-1-nitrobenzene
octanol	chon143	test2022	/	-11.548	-0.198	0.198	0.039204	4-nitroaniline
octanol	chon721	0515dim	/	-6.449	-0.309	0.309	0.095481	N,N-dimethylformamide
octanol	chon800	n008	/	-11.13	0.64	0.64	0.4096	benzamide
onitrotoluene	cho350	0053phe	/	-6.646	1.144	1.144	1.30874	phenol
onitrotoluene	chon121	0135met	/	-8.879	-0.839	0.839	0.703921	2-methyl-1-nitrobenzene
pentane	ch005	0005npe	/	-3.797	-0.447	0.447	0.199809	n-pentane
pentane	chbr011	0179tri	/	-5.662	-0.832	0.832	0.692224	bromoform
pentane	chcl033	0162tri	/	-3.615	-0.355	0.355	0.126025	chloroform
pentane	chn011	0103eth	/	-0.855	1.325	1.325	1.75562	ethylamine
pentane	chn012	0106pro	/	-1.834	1.296	1.296	1.67962	propylamine
pentane	chn110	0118ani	/	-4.342	0.808	0.808	0.652864	aniline
pentane	cho101	0044met	/	-0.399	0.891	0.891	0.793881	methanol
pentane	cho102	0045eth	/	-1.37	0.78	0.78	0.6084	ethanol
pentane	cho103	0047pro	/	-2.427	0.333	0.333	0.110889	1-propanol
pentane	cho104	0049but	/	-3.24	0.53	0.53	0.2809	1-butanol
pentane	cho105	0052pen	/	-4.164	-0.244	0.244	0.059536	1-pentanol
pentane	cho106	0054hex	/	-5.059	-0.089	0.089	0.007921	1-hexanol
pentane	cho107	0058hep	/	-5.796	-0.176	0.176	0.030976	1-heptanol
pentane	cho350	0053phe	/	-4.13	1.54	1.54	2.3716	phenol
pentane	cho505	0078pen	/	-4.148	0.012	0.012	0.000144	2-pentanone
pentane	cho506	0080hex	/	-4.877	-0.087	0.087	0.007569	2-hexanone
pentane	cho507	0082hep	/	-5.712	-0.312	0.312	0.097344	2-heptanone
pentane	cho531	0081dim	/	-4.866	-0.436	0.436	0.190096	3,3-dimethylbutanone
pentane	cho711	0093met	/	-2.961	0.169	0.169	0.028561	methylacetate
pentane	cho712	0095eth	/	-3.794	-0.104	0.104	0.010816	ethylacetate
pentane	cho713	0097pro	/	-4.681	-0.471	0.471	0.221841	propylacetate
pentane	cho714	0099but	/	-5.489	-0.609	0.609	0.370881	butylacetate
pentane	cho715	0101pen	/	-6.38	-0.76	0.76	0.5776	pentylacetate
pentane	cho731	0094met	/	-3.822	-0.132	0.132	0.017424	methylpropanoate
pentane	cho751	0098met	/	-5.547	-0.587	0.587	0.344569	methylpentanoate
pentane	cho753	0100met	/	-6.306	-0.636	0.636	0.404496	methylhexanoate
pentanol	ch200	0035ben	/	-3.328	0.202	0.202	0.040804	benzene
pentanol	ch201	0036tol	/	-4.116	0.134	0.134	0.017956	toluene
pentanol	ch202	0037eth	/	-5.212	-0.732	0.732	0.535824	ethylbenzene
pentanol	chn010	0228met	/	-2.75	1.2	1.2	1.44	methylamine
pentanol	chn011	0103eth	/	-3.907	0.363	0.363	0.131769	ethylamine
pentanol	chn012	0106pro	/	-4.195	0.685	0.685	0.469225	propylamine
pentanol	chn013	0110but	/	-5.529	0.021	0.021	0.000441	butylamine
pentanol	chn031	0111die	/	-4.569	0.731	0.731	0.534361	diethylamine
pentanol	chn110	0118ani	/	-6.28	0.16	0.16	0.0256	aniline
pentanol	cho105	0052pen	/	-7.51	0.41	0.41	0.1681	1-pentanol
pentanol	cho350	0053phe	/	-8.21	0.34	0.34	0.1156	phenol
pentanol	cho352	0055ocr	/	-8.28	0.29	0.29	0.0841	o-cresol
pentanol	cho354	0057pcr	/	-8.709	0.541	0.541	0.292681	p-cresol
pentanol	cho601	0069met	/	-1.838	1.602	1.602	2.5664	formaldehyde
propanol	ch008	0008noc	/	-4.986	-0.596	0.596	0.355216	n-octane
propanol	ch201	0036tol	/	-4.261	0.209	0.209	0.043681	toluene
propanol	cho052	0062dio	/	-4.894	-0.284	0.284	0.080656	1,4-dioxane
propanol	cho102	0045eth	/	-5.173	-0.163	0.163	0.026569	ethanol
propanol	cho103	0047pro	/	-5.829	-0.539	0.539	0.290521	1-propanol
propanol	chon101	0506nit	/	-4.49	-0.45	0.45	0.2025	nitromethane
pyridine	ch008	0008noc	/	-5.088	-0.588	0.588	0.345744	n-octane
pyridine	ch201	0036tol	/	-4.72	0.38	0.38	0.1444	toluene
pyridine	chn140	0116pyr	/	-5.727	-0.257	0.257	0.066049	pyridine
pyridine	cho052	0062dio	/	-5.85	-0.71	0.71	0.5041	1,4-dioxane
[truncated: 74 more rows]

## Sheet: transferFE
#solvent	solute	solute_FreeSolv_ID	solute_MNSolv_ID	expt	calc	se	ue	se^2	solute_name
4methyl2pentanone	chn010	mobley_6714389	0228met	0.41	2.957	2.547	2.547	6.48721	methylamine
carbontet	chn010	mobley_6714389	0228met	2.02	4.348	2.328	2.328	5.41958	methylamine
carbontet	chn013	mobley_9733743	0110but	-1.11	1.221	2.331	2.331	5.43356	butylamine
carbontet	chon800	mobley_1728386	n008	1.87	3.991	2.121	2.121	4.49864	benzamide
chloroform	cho022	mobley_1615431	0242dii	-3.25	-5.225	-1.975	1.975	3.90062	isopropylether
chloroform	cho570	mobley_7497999	0084met	-3.23	-4.708	-1.478	1.478	2.18448	acetophenone
chloroform	cho601	mobley_2146331	0069met	2.87	-0.272	-3.142	3.142	9.87216	formaldehyde
chloroform	chon841	mobley_6861308	0401amia	-4.51	-5.089	-0.579	0.579	0.335241	1,1-dimethyl-3-phenylurea
chloroform	chop002	mobley_1323538	0221tri	-3.4	-4.45	-1.05	1.05	1.1025	triethylphosphate
chloroform	chs040	mobley_1189457	0144thi	-3.25	-6.022	-2.772	2.772	7.68398	thioanisole
cyclohexane	chon800	mobley_1728386	n008	2.28	4.736	2.456	2.456	6.03194	benzamide
heptane	chonbr30	mobley_4039055	n203	5.44	9.587	4.147	4.147	17.1976	5-bromouracil
heptane	chonf22	mobley_337666	n200	5.64	10.736	5.096	5.096	25.9692	5-fluorouracil
hexadecane	chn011	mobley_2410897	0103eth	2.21	4.473	2.263	2.263	5.12117	ethylamine
hexadecane	chn148	mobley_2371092	0471dim	2.64	-0.981	-3.621	3.621	13.1116	3,4-dimethylpyridine
hexadecane	chn149	mobley_1363784	0571dim	2.32	-1.08	-3.4	3.4	11.56	3,5-dimethylpyridine
hexadecane	chn152	mobley_6303022	0574eth	2.28	-0.715	-2.995	2.995	8.97002	4-ethylpyridine
hexane	cho652	mobley_7988076	0151phy	-0.35	4.917	5.267	5.267	27.7413	p-hydroxybenzaldehyde
hexane	chon800	mobley_1728386	n008	3.23	4.641	1.411	1.411	1.99092	benzamide
isobutanol	chn070	mobley_951560	0109pip	0.82	0.588	-0.232	0.232	0.053824	piperazine
octanol	chf002	mobley_676247	0200tet	-1.62	-2.724	-1.104	1.104	1.21882	tetrafluoromethane
octanol	chf005	mobley_1723043	test2023	-3.12	-5.878	-2.758	2.758	7.60656	octafluorocyclobutane
octanol	chcl051	mobley_1328465	0166tri	-2.54	-3.491	-0.951	0.951	0.904401	1,1,2-trichloroethane
octanol	chof050	mobley_6055410	test2010	-6.06	-6.391	-0.331	0.331	0.109561	diflunisal
octanol	chof051	mobley_1527293	test2013	-5.68	-7.716	-2.036	2.036	4.1453	flurbiprofen(racemic)
octanol	chonf23	mobley_7794077	n201	-0.05	-0.538	-0.488	0.488	0.238144	5-trifluoromethyluracil
octanol	chos011	mobley_3323117	test2027	1.05	3.027	1.977	1.977	3.90853	sulfolane
octanol	chon830	mobley_6239320	test2007	-0.83	3.444	4.274	4.274	18.2671	cyanuricacid
octanol	chon832	mobley_7378987	test2004	0.1	0.138	0.038	0.038	0.001444	caffeine
pentadecane	cho711	mobley_3982371	0093met	0.31	1.09	0.78	0.78	0.6084	methylacetate
pentadecane	cho712	mobley_6973347	0095eth	-0.43	0.492	0.922	0.922	0.850084	ethylacetate
pentadecane	cho713	mobley_7573149	0097pro	-1.12	-0.523	0.597	0.597	0.356409	propylacetate
pentadecane	cho714	mobley_2364370	0099but	-1.85	-0.949	0.901	0.901	0.811801	butylacetate
pentadecane	cho715	mobley_8514745	0101pen	-2.67	-2.121	0.549	0.549	0.301401	pentylacetate
pentadecane	cho731	mobley_1075836	0094met	-0.42	0.167	0.587	0.587	0.344569	methylpropanoate
undecane	ch202	mobley_8127829	0037eth	-4.65	-2.734	1.916	1.916	3.67106	ethylbenzene
undecane	chcl033	mobley_2996632	0162tri	-2.34	-0.34	2	2	4	chloroform
undecane	chn013	mobley_9733743	0110but	0.69	3.987	3.297	3.297	10.8702	butylamine
xylene	chn010	mobley_6714389	0228met	1.35	3.9	2.55	2.55	6.5025	methylamine
tetrahydrothiophenedioxide	cho102	mobley_2310185	0045eth	0.7	0.744	0.044	0.044	0.001936	ethanol
tetrahydrothiophenedioxide	chn013	mobley_9733743	0110but	-0.01	0.425	0.435	0.435	0.189225	butylamine
tetrahydrothiophenedioxide	ch008	mobley_3167746	0008noc	-5.32	-7.669	-2.349	2.349	5.5178	n-octane
chloroform	chosp11	mobley_1922649	0441pho	-2.32	-9.777	-7.457	7.457	55.6068	dimethyl4-nitrophenylthiophosphate
benzene	chosp11	mobley_1922649	0441pho	-2.02	-8.154	-6.134	6.134	37.626	dimethyl4-nitrophenylthiophosphate
benzene	chonsp03	mobley_9281946	0447pho	-1.84	-8.987	-7.147	7.147	51.0796	diethyl4-nitrophenylthiophosphonate
octanol	chosp11	mobley_1922649	0441pho	-4.51	-6.679	-2.169	2.169	4.70456	dimethyl4-nitrophenylthiophosphate
octanol	chonsp03	mobley_9281946	0447pho	-4.57	-7.409	-2.839	2.839	8.05992	diethyl4-nitrophenylthiophosphonate
tributylphosphate	cho101	mobley_1636752	0044met	0.94	1.624	0.684	0.684	0.467856	methanol
tributylphosphate	cho102	mobley_2310185	0045eth	0.43	0.939	0.509	0.509	0.259081	ethanol
tributylphosphate	cho103	mobley_313406	0047pro	-0.57	0.176	0.746	0.746	0.556516	1-propanol
tributylphosphate	cho104	mobley_1019269	0049but	-1.56	-0.658	0.902	0.902	0.813604	1-butanol
tributylphosphate	cho105	mobley_5759258	0052pen	-2.12	-1.583	0.537	0.537	0.288369	1-pentanol
tributylphosphate	cho106	mobley_3546460	0054hex	-3.28	-2.477	0.803	0.803	0.644809	1-hexanol
tributylphosphate	cho107	mobley_5079234	0058hep	-3.77	-3.03	0.74	0.74	0.5476	1-heptanol
tributylphosphate	cho401	mobley_5816127	0146met	0.48	2.134	1.654	1.654	2.73572	2-methoxyethanol
tributylphosphate	chn011	mobley_2410897	0103eth	1.21	2.618	1.408	1.408	1.98246	ethylamine
tributylphosphate	chn012	mobley_9185328	0106pro	0.41	1.752	1.342	1.342	1.80096	propylamine
tributylphosphate	chn110	mobley_4883284	0118ani	-2.11	-1.017	1.093	1.093	1.19465	aniline
hexane	cho670	mobley_3034976	0086eth	3.86	3.631	-0.229	0.229	0.052441	aceticacid
hexane	cho671	mobley_7758918	0087pro	3.48	4.183	0.703	0.703	0.494209	propanoicacid
heptane	cho671	mobley_7758918	0087pro	2.4	4.056	1.656	1.656	2.74234	propanoicacid
heptane	cho672	mobley_820789	0088but	1.3	3.132	1.832	1.832	3.35622	butanoicacid
heptane	cho673	mobley_4792268	0089pen	0.93	1.992	1.062	1.062	1.12784	pentanoicacid
heptane	cho674	mobley_1735893	0090hex	-0.33	1.188	1.518	1.518	2.30432	hexanoicacid
hexadecane	cho670	mobley_3034976	0086eth	4.3	4.229	-0.071	0.071	0.005041	aceticacid
hexadecane	cho671	mobley_7758918	0087pro	3.34	4.372	1.032	1.032	1.06502	propanoicacid
hexadecane	cho672	mobley_820789	0088but	2.49	3.775	1.285	1.285	1.65122	butanoicacid
hexadecane	cho673	mobley_4792268	0089pen	1.55	2.003	0.453	0.453	0.205209	pentanoicacid
hexadecane	cho674	mobley_1735893	0090hex	0.86	1.68	0.82	0.82	0.6724	hexanoicacid
cyclohexane	cho670	mobley_3034976	0086eth	4.96	3.781	-1.179	1.179	1.39004	aceticacid
cyclohexane	cho671	mobley_7758918	0087pro	2.68	4.141	1.461	1.461	2.13452	propanoicacid
decalin	cho670	mobley_3034976	0086eth	2.2	4.09	1.89	1.89	3.5721	aceticacid
decalin	cho671	mobley_7758918	0087pro	2.04	4.137	2.097	2.097	4.39741	propanoicacid
benzene	cho670	mobley_3034976	0086eth	2.67	2.13	-0.54	0.54	0.2916	aceticacid
benzene	cho671	mobley_7758918	0087pro	1.71	2.313	0.603	0.603	0.363609	propanoicacid
benzene	cho672	mobley_820789	0088but	1.05	1.522	0.472	0.472	0.222784	butanoicacid
benzene	cho673	mobley_4792268	0089pen	0.15	0.173	0.023	0.023	0.000529	pentanoicacid
benzene	cho674	mobley_1735893	0090hex	-0.73	-0.767	-0.037	0.037	0.001369	hexanoicacid
isopropylbenzene	cho671	mobley_7758918	0087pro	2.23	2.85	0.62	0.62	0.3844	propanoicacid
isopropylbenzene	cho672	mobley_820789	0088but	1.42	2.224	0.804	0.804	0.646416	butanoicacid
toluene	cho670	mobley_3034976	0086eth	2.69	2.224	-0.466	0.466	0.217156	aceticacid
toluene	cho671	mobley_7758918	0087pro	1.89	2.479	0.589	0.589	0.346921	propanoicacid
toluene	cho672	mobley_820789	0088but	1.11	1.663	0.553	0.553	0.305809	butanoicacid
toluene	cho673	mobley_4792268	0089pen	0.27	0.289	0.019	0.019	0.000361	pentanoicacid
toluene	cho674	mobley_1735893	0090hex	-0.76	-0.629	0.131	0.131	0.017161	hexanoicacid
xylene	cho670	mobley_3034976	0086eth	2.61	2.43	-0.18	0.18	0.0324	aceticacid
xylene	cho671	mobley_7758918	0087pro	1.74	2.631	0.891	0.891	0.793881	propanoicacid
xylene	cho672	mobley_820789	0088but	1.05	1.888	0.838	0.838	0.702244	butanoicacid
xylene	cho673	mobley_4792268	0089pen	0.45	0.4	-0.05	0.05	0.0025	pentanoicacid
xylene	cho674	mobley_1735893	0090hex	-0.46	-0.519	-0.059	0.059	0.003481	hexanoicacid
aceticacid	cho102	mobley_2310185	0045eth	-0.25	-0.311	-0.061	0.061	0.003721	ethanol
aceticacid	cho052	mobley_6739648	0062dio	-0.74	-0.787	-0.047	0.047	0.002209	1,4-dioxane
aceticacid	cho670	mobley_3034976	0086eth	1.39	-0.32	-1.71	1.71	2.9241	aceticacid
bromoethane	cho671	mobley_7758918	0087pro	0.94	2.371	1.431	1.431	2.04776	propanoicacid
bromoform	cho670	mobley_3034976	0086eth	2.15	1.502	-0.648	0.648	0.419904	aceticacid
dichloroethane	cho670	mobley_3034976	0086eth	1.8	1.608	-0.192	0.192	0.036864	aceticacid
dichloroethane	cho671	mobley_7758918	0087pro	1.34	1.961	0.621	0.621	0.385641	propanoicacid
dichloroethane	cho672	mobley_820789	0088but	0.52	1.251	0.731	0.731	0.534361	butanoicacid
dichloroethane	cho673	mobley_4792268	0089pen	-0.31	-0.097	0.213	0.213	0.045369	pentanoicacid
dichloroethane	cho674	mobley_1735893	0090hex	-1.12	-0.796	0.324	0.324	0.104976	hexanoicacid
chloroform	cho670	mobley_3034976	0086eth	1.95	1.528	-0.422	0.422	0.178084	aceticacid
chloroform	cho671	mobley_7758918	0087pro	1.09	1.38	0.29	0.29	0.0841	propanoicacid
chloroform	cho672	mobley_820789	0088but	0.36	0.81	0.45	0.45	0.2025	butanoicacid
chloroform	cho673	mobley_4792268	0089pen	-0.45	-0.729	-0.279	0.279	0.077841	pentanoicacid
chloroform	cho674	mobley_1735893	0090hex	-1.3	-1.385	-0.085	0.085	0.007225	hexanoicacid
carbontet	cho670	mobley_3034976	0086eth	3.05	3.352	0.302	0.302	0.091204	aceticacid
carbontet	cho671	mobley_7758918	0087pro	2.37	3.47	1.1	1.1	1.21	propanoicacid
carbontet	cho672	mobley_820789	0088but	1.54	2.657	1.117	1.117	1.24769	butanoicacid
carbontet	cho674	mobley_1735893	0090hex	-0.78	0.256	1.036	1.036	1.0733	hexanoicacid
chlorobenzene	cho671	mobley_7758918	0087pro	2.08	3.05	0.97	0.97	0.9409	propanoicacid
aniline	cho670	mobley_3034976	0086eth	0.39	-1.211	-1.601	1.601	2.5632	aceticacid
aniline	cho671	mobley_7758918	0087pro	0.26	-1.04	-1.3	1.3	1.69	propanoicacid
onitrotoluene	cho670	mobley_3034976	0086eth	2.01	1.567	-0.443	0.443	0.196249	aceticacid
onitrotoluene	cho671	mobley_7758918	0087pro	1.16	2.015	0.855	0.855	0.731025	propanoicacid
onitrotoluene	cho672	mobley_820789	0088but	0.59	1.477	0.887	0.887	0.786769	butanoicacid
nitrobenzene	cho670	mobley_3034976	0086eth	1.91	1.569	-0.341	0.341	0.116281	aceticacid
nitrobenzene	cho671	mobley_7758918	0087pro	1.08	2.015	0.935	0.935	0.874225	propanoicacid
nitrobenzene	cho672	mobley_820789	0088but	0.51	1.344	0.834	0.834	0.695556	butanoicacid
nitrobenzene	cho673	mobley_4792268	0089pen	-0.31	-0.154	0.156	0.156	0.024336	pentanoicacid
nitrobenzene	cho674	mobley_1735893	0090hex	-1.05	-0.546	0.504	0.504	0.254016	hexanoicacid
tributylphosphate	cho670	mobley_3034976	0086eth	-0.42	0.503	0.923	0.923	0.851929	aceticacid
tributylphosphate	cho671	mobley_7758918	0087pro	-1.27	1.046	2.316	2.316	5.36386	propanoicacid
tributylphosphate	cho672	mobley_820789	0088but	-1.94	-0.034	1.906	1.906	3.63284	butanoicacid
tributylphosphate	cho673	mobley_4792268	0089pen	-2.66	-0.595	2.065	2.065	4.26422	pentanoicacid
4methyl2pentanone	cho670	mobley_3034976	0086eth	0.36	-0.216	-0.576	0.576	0.331776	aceticacid
4methyl2pentanone	cho671	mobley_7758918	0087pro	-0.39	0.423	0.813	0.813	0.660969	propanoicacid
4methyl2pentanone	cho672	mobley_820789	0088but	-1.09	-0.379	0.711	0.711	0.505521	butanoicacid
acetophenone	cho670	mobley_3034976	0086eth	0.49	-0.234	-0.724	0.724	0.524176	aceticacid
butanol	cho670	mobley_3034976	0086eth	-0.12	0.309	0.429	0.429	0.184041	aceticacid
butanol	cho671	mobley_7758918	0087pro	-0.71	0.486	1.196	1.196	1.43042	propanoicacid
butanol	cho672	mobley_820789	0088but	-1.31	-0.291	1.019	1.019	1.03836	butanoicacid
butanol	cho673	mobley_4792268	0089pen	-1.86	-1.212	0.648	0.648	0.419904	pentanoicacid
butanol	cho674	mobley_1735893	0090hex	-2.54	-2.149	0.391	0.391	0.152881	hexanoicacid
butanone	cho670	mobley_3034976	0086eth	-0.19	-0.405	-0.215	0.215	0.046225	aceticacid
butanone	cho671	mobley_7758918	0087pro	-0.59	0.04	0.63	0.63	0.3969	propanoicacid
butanone	cho672	mobley_820789	0088but	-0.99	-0.609	0.381	0.381	0.145161	butanoicacid
butanone	cho674	mobley_1735893	0090hex	-1.86	-2.664	-0.804	0.804	0.646416	hexanoicacid
cyclohexanone	cho670	mobley_3034976	0086eth	0.26	-0.246	-0.506	0.506	0.256036	aceticacid
cyclohexanone	cho671	mobley_7758918	0087pro	-0.72	0.141	0.861	0.861	0.741321	propanoicacid
dibutylether	cho670	mobley_3034976	0086eth	1.48	1.1	-0.38	0.38	0.1444	aceticacid
dibutylether	cho671	mobley_7758918	0087pro	0.35	1.53	1.18	1.18	1.3924	propanoicacid
diethylether	cho670	mobley_3034976	0086eth	0.43	0.381	-0.049	0.049	0.002401	aceticacid
diethylether	cho671	mobley_7758918	0087pro	-0.29	0.798	1.088	1.088	1.18374	propanoicacid
diethylether	cho672	mobley_820789	0088but	-0.97	0.284	1.254	1.254	1.57252	butanoicacid
diethylether	cho673	mobley_4792268	0089pen	-1.71	-1.238	0.472	0.472	0.222784	pentanoicacid
diethylether	cho674	mobley_1735893	0090hex	-2.64	-1.854	0.786	0.786	0.617796	hexanoicacid
diisopropylether	cho670	mobley_3034976	0086eth	0.96	0.744	-0.216	0.216	0.046656	aceticacid
diisopropylether	cho671	mobley_7758918	0087pro	0.09	1.239	1.149	1.149	1.3202	propanoicacid
diisopropylether	cho672	mobley_820789	0088but	-0.5	0.435	0.935	0.935	0.874225	butanoicacid
diisopropylether	cho673	mobley_4792268	0089pen	-1.43	-0.796	0.634	0.634	0.401956	pentanoicacid
diisopropylether	cho674	mobley_1735893	0090hex	-2.02	-1.737	0.283	0.283	0.080089	hexanoicacid
ethylacetate	cho670	mobley_3034976	0086eth	0.23	-0.104	-0.334	0.334	0.111556	aceticacid
ethylacetate	cho671	mobley_7758918	0087pro	-0.49	0.386	0.876	0.876	0.767376	propanoicacid
ethylacetate	cho672	mobley_820789	0088but	-0.99	-0.221	0.769	0.769	0.591361	butanoicacid
heptanol	cho670	mobley_3034976	0086eth	-0.01	0.705	0.715	0.715	0.511225	aceticacid
hexanol	cho670	mobley_3034976	0086eth	0.18	0.728	0.548	0.548	0.300304	aceticacid
isobutanol	cho670	mobley_3034976	0086eth	-0.11	0.118	0.228	0.228	0.051984	aceticacid
isobutanol	cho671	mobley_7758918	0087pro	-0.52	0.262	0.782	0.782	0.611524	propanoicacid
isobutanol	cho672	mobley_820789	0088but	-1.27	-0.047	1.223	1.223	1.49573	butanoicacid
isobutanol	cho673	mobley_4792268	0089pen	-1.9	-1.556	0.344	0.344	0.118336	pentanoicacid
isobutanol	cho674	mobley_1735893	0090hex	-2.56	-2.372	0.188	0.188	0.035344	hexanoicacid
octanol	cho670	mobley_3034976	0086eth	0.34	0.68	0.34	0.34	0.1156	aceticacid
octanol	cho671	mobley_7758918	0087pro	-0.4	0.958	1.358	1.358	1.84416	propanoicacid
octanol	cho672	mobley_820789	0088but	-1.23	-0.101	1.129	1.129	1.27464	butanoicacid
octanol	cho673	mobley_4792268	0089pen	-2.06	-1.378	0.682	0.682	0.465124	pentanoicacid
octanol	cho674	mobley_1735893	0090hex	-2.61	-1.665	0.945	0.945	0.893025	hexanoicacid
octanol	cho680	mobley_2913224	test2001	-1.62	0.148	1.768	1.768	3.12582	acetylsalicylicacid
octanol	cho681	mobley_2099370	test2019	-4.26	-2.594	1.666	1.666	2.77556	ketoprofen(racemic)
octanol	cho682	mobley_2078467	test2017	-5.42	-4.755	0.665	0.665	0.442225	ibuprofen(racemic)
octanol	cho683	mobley_2269032	test2021	-4.34	-3.624	0.716	0.716	0.512656	naproxen
pentanol	cho670	mobley_3034976	0086eth	0.04	0.479	0.439	0.439	0.192721	aceticacid
pentanol	cho671	mobley_7758918	0087pro	-0.63	0.564	1.194	1.194	1.42564	propanoicacid
pentanol	cho672	mobley_820789	0088but	-1.39	-0.138	1.252	1.252	1.5675	butanoicacid
pentanol	cho673	mobley_4792268	0089pen	-2.01	-1.423	0.587	0.587	0.344569	pentanoicacid
pentanol	cho674	mobley_1735893	0090hex	-2.78	-2.561	0.219	0.219	0.047961	hexanoicacid
secbutanol	cho670	mobley_3034976	0086eth	-0.12	0.117	0.237	0.237	0.056169	aceticacid
secbutanol	cho671	mobley_7758918	0087pro	-0.54	0.399	0.939	0.939	0.881721	propanoicacid
secbutanol	cho672	mobley_820789	0088but	-0.99	-0.583	0.407	0.407	0.165649	butanoicacid
secbutanol	cho673	mobley_4792268	0089pen	-1.45	-2.137	-0.687	0.687	0.471969	pentanoicacid
secbutanol	cho674	mobley_1735893	0090hex	-1.9	-2.1	-0.2	0.2	0.04	hexanoicacid
butanone	cho102	mobley_2310185	0045eth	0.54	0.168	-0.372	0.372	0.138384	ethanol
butanone	cho052	mobley_6739648	0062dio	0.04	-0.782	-0.822	0.822	0.675684	1,4-dioxane
butanone	cho601	mobley_2146331	0069met	0.98	0.366	-0.614	0.614	0.376996	formaldehyde
butanone	cho673	mobley_4792268	0089pen	-1.38	-0.876	0.504	0.504	0.254016	pentanoicacid
decanol	cho401	mobley_5816127	0146met	1.21	1.413	0.203	0.203	0.041209	2-methoxyethanol
nonanol	cho401	mobley_5816127	0146met	1.01	0.963	-0.047	0.047	0.002209	2-methoxyethanol
octanol	cho020	mobley_3269565	0065met	-2.63	-2.048	0.582	0.582	0.338724	methylisopropylether
octanol	cho401	mobley_5816127	0146met	0.79	1.106	0.316	0.316	0.099856	2-methoxyethanol
octanol	cho834	mobley_7912193	test2003	-4.87	-5.51	-0.64	0.64	0.4096	butylparaben
octanol	cho832	mobley_4609460	test2011	-3.37	-3.576	-0.206	0.206	0.042436	ethylparaben
octanol	cho831	mobley_2295058	test2020	-2.67	-3.246	-0.576	0.576	0.331776	methylparaben
octanol	cho833	mobley_6201330	test2026	-4.15	-4.473	-0.323	0.323	0.104329	propylparaben
butylacetate	cho670	mobley_3034976	0086eth	0.58	0.737	0.157	0.157	0.024649	aceticacid
phenylether	cho102	mobley_2310185	0045eth	1.78	2.144	0.364	0.364	0.132496	ethanol
phenylether	cho052	mobley_6739648	0062dio	0.23	-0.605	-0.835	0.835	0.697225	1,4-dioxane
tetrahydrofuran	cho102	mobley_2310185	0045eth	0.44	0.261	-0.179	0.179	0.032041	ethanol
tetrahydrofuran	cho050	mobley_8882696	0061tet	-0.78	-1.883	-1.103	1.103	1.21661	tetrahydrofuran
tetrahydrofuran	cho052	mobley_6739648	0062dio	-0.11	-0.94	-0.83	0.83	0.6889	1,4-dioxane
isooctane	chn013	mobley_9733743	0110but	0.67	1.752	1.082	1.082	1.17072	butylamine
hexadecane	chn002	mobley_9209581	0107tri	0.99	0.262	-0.728	0.728	0.529984	trimethylamine
hexadecane	chn012	mobley_9185328	0106pro	1.47	3.271	1.801	1.801	3.2436	propylamine
hexadecane	chn014	mobley_7142697	0113pen	-0.19	1.328	1.518	1.518	2.30432	pentylamine
hexadecane	chn030	mobley_5692472	0104dim	2.11	2.712	0.602	0.602	0.362404	dimethylamine
hexadecane	chn031	mobley_8426916	0111die	0.8	0.635	-0.165	0.165	0.027225	diethylamine
hexadecane	chn032	mobley_2958326	0115dip	-0.92	-1.6	-0.68	0.68	0.4624	dipropylamine
hexadecane	chn110	mobley_4883284	0118ani	0.05	1.003	0.953	0.953	0.908209	aniline
hexadecane	chn111	mobley_3187514	n009	-0.55	0.215	0.765	0.765	0.585225	2-methylaniline
hexadecane	chn112	mobley_5518547	n011	-0.47	0.103	0.573	0.573	0.328329	4-methylaniline
hexadecane	chn114	mobley_7774695	0122Nme	-1.5	-0.686	0.814	0.814	0.662596	N-methylaniline
hexadecane	chn140	mobley_296847	0116pyr	0.59	0.807	0.217	0.217	0.047089	pyridine
hexadecane	chn141	mobley_4287564	0119met	-0.05	0.104	0.154	0.154	0.023716	2-methylpyridine
hexadecane	chn142	mobley_5977084	0120met	-0.14	-0.261	-0.121	0.121	0.014641	3-methylpyridine
hexadecane	chn143	mobley_1520842	0121met	0.04	0.14	0.1	0.1	0.01	4-methylpyridine
hexadecane	chn145	mobley_8861672	0123dim	-0.66	-0.941	-0.281	0.281	0.078961	2,4-dimethylpyridine
hexadecane	chn146	mobley_9507933	0124dim	-0.8	-1.146	-0.346	0.346	0.119716	2,5-dimethylpyridine
hexadecane	chn147	mobley_4584540	0125dim	-0.68	-0.576	0.104	0.104	0.010816	2,6-dimethylpyridine
hexadecane	chn200	mobley_7532833	0126eth	1.51	2.452	0.942	0.942	0.887364	acetonitrile
hexadecane	chn201	mobley_4305650	0127pro	1	1.222	0.222	0.222	0.049284	propionitrile
hexadecane	chn202	mobley_8221999	0128butb	0.16	0.329	0.169	0.169	0.028561	butanonitrile
hexadecane	chn204	mobley_2451097	0129ben	-1.41	-1.272	0.138	0.138	0.019044	benzonitrile
cyclohexane	chn204	mobley_2451097	0129ben	-1.44	-1.601	-0.161	0.161	0.025921	benzonitrile
decalin	chn013	mobley_9733743	0110but	0.52	2.086	1.566	1.566	2.45236	butylamine
decalin	chn110	mobley_4883284	0118ani	-0.29	0.963	1.253	1.253	1.57001	aniline
decalin	chn114	mobley_7774695	0122Nme	-1.72	-0.782	0.938	0.938	0.879844	N-methylaniline
decalin	chn204	mobley_2451097	0129ben	-1.76	-1.503	0.257	0.257	0.066049	benzonitrile
dodecane	cho102	mobley_2310185	0045eth	2.94	3.976	1.036	1.036	1.0733	ethanol
dodecane	cho103	mobley_313406	0047pro	2.11	3.242	1.132	1.132	1.28142	1-propanol
dodecane	cho104	mobley_1019269	0049but	1.25	2.55	1.3	1.3	1.69	1-butanol
dodecane	cho105	mobley_5759258	0052pen	0.48	1.492	1.012	1.012	1.02414	1-pentanol
dodecane	cho106	mobley_3546460	0054hex	0.12	0.314	0.194	0.194	0.037636	1-hexanol
dodecane	cho107	mobley_5079234	0058hep	-1.2	-0.157	1.043	1.043	1.08785	1-heptanol
dodecane	cho570	mobley_7497999	0084met	-1.53	-0.307	1.223	1.223	1.49573	acetophenone
pentadecane	cho751	mobley_2341732	0098met	-2.03	-0.816	1.214	1.214	1.4738	methylpentanoate
pentadecane	cho753	mobley_1017962	0100met	-2.86	-0.998	1.862	1.862	3.46704	methylhexanoate
hexadecane	cho101	mobley_1636752	0044met	3.78	4.787	1.007	1.007	1.01405	methanol
hexadecane	cho102	mobley_2310185	0045eth	2.97	3.855	0.885	0.885	0.783225	ethanol
hexadecane	cho202	mobley_4639255	0046eth	6.49	7.892	1.402	1.402	1.9656	1,2-ethanediol
hexadecane	cho103	mobley_313406	0047pro	2.08	2.847	0.767	0.767	0.588289	1-propanol
hexadecane	cho140	mobley_7326982	0048pro	2.27	2.771	0.501	0.501	0.251001	isopropanol
hexadecane	cho104	mobley_1019269	0049but	1.17	1.868	0.698	0.698	0.487204	1-butanol
hexadecane	cho160	mobley_1650157	0050met	1.73	2.117	0.387	0.387	0.149769	t-butanol
hexadecane	cho185	mobley_8899867	0051cyc	1.07	1.422	0.352	0.352	0.123904	cyclopentanol
hexadecane	cho105	mobley_5759258	0052pen	0.33	0.838	0.508	0.508	0.258064	1-pentanol
hexadecane	cho350	mobley_20524	0053phe	1.46	2.244	0.784	0.784	0.614656	phenol
hexadecane	cho106	mobley_3546460	0054hex	-0.52	0.053	0.573	0.573	0.328329	1-hexanol
hexadecane	cho352	mobley_4035953	0055ocr	0.12	0.779	0.659	0.659	0.434281	o-cresol
hexadecane	cho353	mobley_8691603	0056mcr	-0.42	1.162	1.582	1.582	2.50272	m-cresol
hexadecane	cho354	mobley_2925352	0057pcr	0.25	1.477	1.227	1.227	1.50553	p-cresol
hexadecane	cho107	mobley_5079234	0058hep	-1.41	-1.09	0.32	0.32	0.1024	1-heptanol
hexadecane	cho110	mobley_3151666	0059dec	-4.04	-3.774	0.266	0.266	0.070756	1-decanol
hexadecane	cho001	mobley_7015518	0060dim	0.42	0.35	-0.07	0.07	0.0049	dimethylether
hexadecane	cho050	mobley_8882696	0061tet	-0.13	-0.702	-0.572	0.572	0.327184	tetrahydrofuran
hexadecane	cho052	mobley_6739648	0062dio	1.24	0.972	-0.268	0.268	0.071824	1,4-dioxane
hexadecane	cho010	mobley_1144156	0063die	-1.22	-1.368	-0.148	0.148	0.021904	diethylether
hexadecane	cho031	mobley_4630641	0066dim	1.21	0.841	-0.369	0.369	0.136161	1,2-dimethoxyethane
hexadecane	cho080	mobley_7295828	0068ani	-2.9	-2.571	0.329	0.329	0.108241	anisole
hexadecane	cho601	mobley_2146331	0069met	1.76	3.109	1.349	1.349	1.8198	formaldehyde
hexadecane	cho602	mobley_1967551	0070eth	1.82	2.173	0.353	0.353	0.124609	acetaldehyde
hexadecane	cho603	mobley_6632459	0071proa	0.95	1.204	0.254	0.254	0.064516	propanal
hexadecane	cho604	mobley_8573194	0072but	0.08	0.235	0.155	0.155	0.024025	butanal
hexadecane	cho605	mobley_8492526	0073pen	-0.86	-0.764	0.096	0.096	0.009216	pentanal
hexadecane	cho640	mobley_3969312	0074ben	-1.42	-0.439	0.981	0.981	0.962361	benzaldehyde
hexadecane	cho503	mobley_3867265	0075pro	1.49	1.29	-0.2	0.2	0.04	acetone
hexadecane	cho540	mobley_3968043	0077cyc	0.31	0.055	-0.255	0.255	0.065025	cyclopentanone
hexadecane	cho505	mobley_1881249	0078pen	-0.24	-0.412	-0.172	0.172	0.029584	2-pentanone
hexadecane	cho520	mobley_1875719	0079pen	-0.42	-0.523	-0.103	0.103	0.010609	3-pentanone
hexadecane	cho506	mobley_2487143	0080hex	-1.17	-1.424	-0.254	0.254	0.064516	2-hexanone
hexadecane	cho531	mobley_5346580	0081dim	-0.83	-1.038	-0.208	0.208	0.043264	3,3-dimethylbutanone
hexadecane	cho507	mobley_3573480	0082hep	-2.09	-2.482	-0.392	0.392	0.153664	2-heptanone
hexadecane	cho521	mobley_2390199	0083hep	-2.28	-2.343	-0.063	0.063	0.003969	4-heptanone
hexadecane	cho570	mobley_7497999	0084met	-1.56	-1.015	0.545	0.545	0.297025	acetophenone
hexadecane	cho522	mobley_3318135	0085non	-3.82	-3.917	-0.097	0.097	0.009409	5-nonanone
hexadecane	cho700	mobley_1717215	0091met	0.79	1.134	0.344	0.344	0.118336	methylformate
hexadecane	cho701	mobley_2294995	0092ethb	-0.03	0.054	0.084	0.084	0.007056	ethylformate
hexadecane	cho711	mobley_3982371	0093met	0.46	0.287	-0.173	0.173	0.029929	methylacetate
hexadecane	cho731	mobley_1075836	0094met	0.25	-0.427	-0.677	0.677	0.458329	methylpropanoate
hexadecane	cho712	mobley_6973347	0095eth	-0.31	-0.592	-0.282	0.282	0.079524	ethylacetate
hexadecane	cho741	mobley_5390332	0096met	-1.18	-1.474	-0.294	0.294	0.086436	methylbutanoate
hexadecane	cho713	mobley_7573149	0097pro	-1.14	-1.618	-0.478	0.478	0.228484	propylacetate
hexadecane	cho751	mobley_2341732	0098met	-2.13	-2.341	-0.211	0.211	0.044521	methylpentanoate
hexadecane	cho714	mobley_2364370	0099but	-1.97	-2.5	-0.53	0.53	0.2809	butylacetate
hexadecane	cho753	mobley_1017962	0100met	-2.94	-3.137	-0.197	0.197	0.038809	methylhexanoate
hexadecane	cho715	mobley_8514745	0101pen	-2.69	-3.279	-0.589	0.589	0.346921	pentylacetate
hexadecane	cho300	mobley_8118832	0145pro	2.3	3.564	1.264	1.264	1.5977	allylalcohol
hexadecane	cho108	mobley_36119	0236oct	-2.21	-1.71	0.5	0.5	0.25	1-octanol
hexadecane	cho608	mobley_4694328	0237oct	-3.69	-3.419	0.271	0.271	0.073441	octanal
hexadecane	cho508	mobley_9407874	0239oct	-2.93	-3.171	-0.241	0.241	0.058081	2-octanone
hexadecane	cho800	mobley_3968739	0240met	-2.39	-2.61	-0.22	0.22	0.0484	methylbenzoate
hexadecane	cho022	mobley_1615431	0242dii	-3.49	-2.997	0.493	0.493	0.243049	isopropylether
hexadecane	cho051	mobley_3395921	0244tet	-0.96	-1.643	-0.683	0.683	0.466489	tetrahydropyran
hexadecane	cho083	mobley_2763835	0246eth	-3.42	-3.551	-0.131	0.131	0.017161	ethylphenylether
cyclohexane	cho651	mobley_7688753	0150mhy	2.64	4.288	1.648	1.648	2.7159	m-hydroxybenzaldehyde
cyclohexane	cho652	mobley_7988076	0151phy	1.64	4.914	3.274	3.274	10.7191	p-hydroxybenzaldehyde
decalin	cho350	mobley_20524	0053phe	1.22	2.267	1.047	1.047	1.09621	phenol
decalin	cho353	mobley_8691603	0056mcr	0.38	1.19	0.81	0.81	0.6561	m-cresol
decalin	cho354	mobley_2925352	0057pcr	0.45	1.438	0.988	0.988	0.976144	p-cresol
decalin	cho080	mobley_7295828	0068ani	-2.55	-2.928	-0.378	0.378	0.142884	anisole
decalin	cho570	mobley_7497999	0084met	-1.65	-1.123	0.527	0.527	0.277729	acetophenone
decalin	cho711	mobley_3982371	0093met	0.23	0.065	-0.165	0.165	0.027225	methylacetate
decalin	cho731	mobley_1075836	0094met	-0.57	-0.866	-0.296	0.296	0.087616	methylpropanoate
decalin	cho712	mobley_6973347	0095eth	-0.53	-1.002	-0.472	0.472	0.222784	ethylacetate
decalin	cho713	mobley_7573149	0097pro	-1.26	-1.943	-0.683	0.683	0.466489	propylacetate
decalin	cho751	mobley_2341732	0098met	-2.27	-2.69	-0.42	0.42	0.1764	methylpentanoate
decalin	cho714	mobley_2364370	0099but	-2.07	-2.746	-0.676	0.676	0.456976	butylacetate
decalin	cho753	mobley_1017962	0100met	-3.02	-3.625	-0.605	0.605	0.366025	methylhexanoate
decalin	cho715	mobley_8514745	0101pen	-2.93	-3.672	-0.742	0.742	0.550564	pentylacetate
decalin	cho800	mobley_3968739	0240met	-2.84	-2.524	0.316	0.316	0.099856	methylbenzoate
hexadecane	chon101	mobley_1952272	0506nit	1.44	1.9	0.46	0.46	0.2116	nitromethane
hexadecane	chon102	mobley_8320545	0130nit	0.42	0.943	0.523	0.523	0.273529	nitroethane
hexadecane	chon103	mobley_9671033	0131nit	-0.61	-0.076	0.534	0.534	0.285156	1-nitropropane
hexadecane	chon106	mobley_967099	0132nit	-0.34	-0.131	0.209	0.209	0.043681	2-nitropropane
hexadecane	chon104	mobley_6006813	0133nit	-1.57	-1.147	0.423	0.423	0.178929	1-nitrobutane
hexadecane	chon120	mobley_4193752	0134nit	-2.1	-1.987	0.113	0.113	0.012769	nitrobenzene
hexadecane	chon121	mobley_5747188	0135met	-2.94	-2.193	0.747	0.747	0.558009	2-methyl-1-nitrobenzene
hexadecane	chon700	mobley_8048190	0233ethb	6.38	7.701	1.321	1.321	1.74504	acetamide
cyclohexane	chon121	mobley_5747188	0135met	-3.13	-2.494	0.636	0.636	0.404496	2-methyl-1-nitrobenzene
decalin	chon120	mobley_4193752	0134nit	-2.24	-2.161	0.079	0.079	0.006241	nitrobenzene
hexadecane	chs001	mobley_7690440	0141dim	-3.01	-1.906	1.104	1.104	1.21882	dimethyldisulfide
hexadecane	chs002	mobley_590519	0223die	-4.1	-2.977	1.123	1.123	1.26113	diethyldisulfide
hexadecane	chs011	mobley_9073553	0140dim	-1.44	-0.837	0.603	0.603	0.363609	dimethylsulfide
hexadecane	chs013	mobley_4983965	0142die	-2.77	-2.13	0.64	0.64	0.4096	diethylsulfide
hexadecane	chs014	mobley_5052949	0143dip	-4.33	-4.274	0.056	0.056	0.003136	dipropylsulfide
hexadecane	chs031	mobley_2972906	0245thi	-2.61	-2.333	0.277	0.277	0.076729	thiophene
hexadecane	chs051	mobley_1800170	0137ethb	-1.82	-0.677	1.143	1.143	1.30645	ethanethiol
hexadecane	chs052	mobley_186894	0138pro	-2.56	-1.724	0.836	0.836	0.698896	1-propanethiol
hexadecane	chs060	mobley_5520946	0139thi	-3.06	-2.571	0.489	0.489	0.239121	thiophenol
decalin	chs040	mobley_1189457	0144thi	-2.81	-3.317	-0.507	0.507	0.257049	thioanisole
xylene	chn002	mobley_9209581	0107tri	0.57	-0.294	-0.864	0.864	0.746496	trimethylamine
xylene	chn011	mobley_2410897	0103eth	1.49	2.919	1.429	1.429	2.04204	ethylamine
xylene	chn012	mobley_9185328	0106pro	0.7	2.013	1.313	1.313	1.72397	propylamine
xylene	chn014	mobley_7142697	0113pen	-0.61	0.092	0.702	0.702	0.492804	pentylamine
xylene	chn030	mobley_5692472	0104dim	0.93	1.584	0.654	0.654	0.427716	dimethylamine
xylene	chn031	mobley_8426916	0111die	0.14	-0.164	-0.304	0.304	0.092416	diethylamine
xylene	chn032	mobley_2958326	0115dip	-1.7	-2.401	-0.701	0.701	0.491401	dipropylamine
xylene	chn060	mobley_6309289	0225pipa	-0.04	-0.281	-0.241	0.241	0.058081	piperidine
xylene	chn110	mobley_4883284	0118ani	-0.61	-0.189	0.421	0.421	0.177241	aniline
xylene	chn112	mobley_5518547	n011	-1.6	-0.941	0.659	0.659	0.434281	4-methylaniline
xylene	chn140	mobley_296847	0116pyr	-0.43	-0.612	-0.182	0.182	0.033124	pyridine
isopropyltoluene	chn013	mobley_9733743	0110but	0.02	1.225	1.205	1.205	1.45202	butylamine
benzene	cho800	mobley_3968739	0240met	-2.35	-3.929	-1.579	1.579	2.49324	methylbenzoate
ethylbenzene	cho101	mobley_1636752	0044met	3.67	3.097	-0.573	0.573	0.328329	methanol
trimethylbenzene	cho505	mobley_1881249	0078pen	-1.31	-1.714	-0.404	0.404	0.163216	2-pentanone
trimethylbenzene	cho506	mobley_2487143	0080hex	-2.11	-2.492	-0.382	0.382	0.145924	2-hexanone
trimethylbenzene	cho507	mobley_3573480	0082hep	-2.97	-3.499	-0.529	0.529	0.279841	2-heptanone
trimethylbenzene	cho531	mobley_5346580	0081dim	-1.69	-2.278	-0.588	0.588	0.345744	3,3-dimethylbutanone
trimethylbenzene	cho711	mobley_3982371	0093met	-0.45	-0.79	-0.34	0.34	0.1156	methylacetate
trimethylbenzene	cho715	mobley_8514745	0101pen	-3.58	-4.588	-1.008	1.008	1.01606	pentylacetate
trimethylbenzene	cho731	mobley_1075836	0094met	-1.21	-1.728	-0.518	0.518	0.268324	methylpropanoate
trimethylbenzene	cho751	mobley_2341732	0098met	-2.85	-3.468	-0.618	0.618	0.381924	methylpentanoate
trimethylbenzene	cho753	mobley_1017962	0100met	-3.67	-4.412	-0.742	0.742	0.550564	methylhexanoate
xylene	cho052	mobley_6739648	0062dio	0.2	-0.386	-0.586	0.586	0.343396	1,4-dioxane
xylene	cho101	mobley_1636752	0044met	3.37	3.028	-0.342	0.342	0.116964	methanol
xylene	cho102	mobley_2310185	0045eth	1.58	2.186	0.606	0.606	0.367236	ethanol
xylene	cho103	mobley_313406	0047pro	1.28	1.222	-0.058	0.058	0.003364	1-propanol
xylene	cho104	mobley_1019269	0049but	0.55	0.317	-0.233	0.233	0.054289	1-butanol
xylene	cho105	mobley_5759258	0052pen	-0.15	-0.747	-0.597	0.597	0.356409	1-pentanol
xylene	cho106	mobley_3546460	0054hex	-1.45	-1.623	-0.173	0.173	0.029929	1-hexanol
xylene	cho107	mobley_5079234	0058hep	-2.53	-2.603	-0.073	0.073	0.005329	1-heptanol
xylene	cho350	mobley_20524	0053phe	-0.23	0.285	0.515	0.515	0.265225	phenol
xylene	cho352	mobley_4035953	0055ocr	-1.35	-0.764	0.586	0.586	0.343396	o-cresol
xylene	cho353	mobley_8691603	0056mcr	-0.83	-0.569	0.261	0.261	0.068121	m-cresol
xylene	cho354	mobley_2925352	0057pcr	-1.05	-0.469	0.581	0.581	0.337561	p-cresol
xylene	cho503	mobley_3867265	0075pro	0.54	-0.119	-0.659	0.659	0.434281	acetone
xylene	cho505	mobley_1881249	0078pen	-1.35	-1.863	-0.513	0.513	0.263169	2-pentanone
xylene	cho506	mobley_2487143	0080hex	-2.21	-2.706	-0.496	0.496	0.246016	2-hexanone
xylene	cho507	mobley_3573480	0082hep	-3.11	-3.635	-0.525	0.525	0.275625	2-heptanone
xylene	cho531	mobley_5346580	0081dim	-1.8	-2.462	-0.662	0.662	0.438244	3,3-dimethylbutanone
xylene	cho711	mobley_3982371	0093met	-0.57	-1.013	-0.443	0.443	0.196249	methylacetate
xylene	cho712	mobley_6973347	0095eth	-1.32	-1.912	-0.592	0.592	0.350464	ethylacetate
xylene	cho713	mobley_7573149	0097pro	-2.08	-2.875	-0.795	0.795	0.632025	propylacetate
xylene	cho714	mobley_2364370	0099but	-2.76	-3.806	-1.046	1.046	1.09412	butylacetate
xylene	cho715	mobley_8514745	0101pen	-3.68	-4.637	-0.957	0.957	0.915849	pentylacetate
xylene	cho731	mobley_1075836	0094met	-1.27	-1.868	-0.598	0.598	0.357604	methylpropanoate
xylene	cho751	mobley_2341732	0098met	-3.05	-3.559	-0.509	0.509	0.259081	methylpentanoate
xylene	cho753	mobley_1017962	0100met	-3.77	-4.642	-0.872	0.872	0.760384	methylhexanoate
tetralin	cho102	mobley_2310185	0045eth	3.46	2.441	-1.019	1.019	1.03836	ethanol
tetralin	cho503	mobley_3867265	0075pro	1.26	-0.082	-1.342	1.342	1.80096	acetone
tetralin	cho505	mobley_1881249	0078pen	-0.47	-1.683	-1.213	1.213	1.47137	2-pentanone
tetralin	cho506	mobley_2487143	0080hex	-1.36	-2.535	-1.175	1.175	1.38062	2-hexanone
tetralin	cho531	mobley_5346580	0081dim	-1.08	-2.265	-1.185	1.185	1.40423	3,3-dimethylbutanone
tetralin	cho507	mobley_3573480	0082hep	-2.29	-3.506	-1.216	1.216	1.47866	2-heptanone
butylbenzene	cho350	mobley_20524	0053phe	-0.16	0.782	0.942	0.942	0.887364	phenol
butylbenzene	cho505	mobley_1881249	0078pen	-1.22	-1.443	-0.223	0.223	0.049729	2-pentanone
butylbenzene	cho506	mobley_2487143	0080hex	-2.03	-2.25	-0.22	0.22	0.0484	2-hexanone
butylbenzene	cho531	mobley_5346580	0081dim	-1.66	-2.054	-0.394	0.394	0.155236	3,3-dimethylbutanone
butylbenzene	cho507	mobley_3573480	0082hep	-2.89	-3.238	-0.348	0.348	0.121104	2-heptanone
butylbenzene	cho731	mobley_1075836	0094met	-1.26	-1.561	-0.301	0.301	0.090601	methylpropanoate
butylbenzene	cho751	mobley_2341732	0098met	-2.81	-3.287	-0.477	0.477	0.227529	methylpentanoate
butylbenzene	cho714	mobley_2364370	0099but	-2.64	-3.478	-0.838	0.838	0.702244	butylacetate
butylbenzene	cho753	mobley_1017962	0100met	-3.6	-4.356	-0.756	0.756	0.571536	methylhexanoate
mesitylene	cho350	mobley_20524	0053phe	-0.2	0.385	0.585	0.585	0.342225	phenol
mesitylene	cho505	mobley_1881249	0078pen	-1.28	-1.706	-0.426	0.426	0.181476	2-pentanone
mesitylene	cho506	mobley_2487143	0080hex	-2.06	-2.57	-0.51	0.51	0.2601	2-hexanone
mesitylene	cho531	mobley_5346580	0081dim	-1.66	-2.191	-0.531	0.531	0.281961	3,3-dimethylbutanone
mesitylene	cho507	mobley_3573480	0082hep	-2.95	-3.519	-0.569	0.569	0.323761	2-heptanone
isopropyltoluene	cho715	mobley_8514745	0101pen	-3.51	-4.352	-0.842	0.842	0.708964	pentylacetate
isopropyltoluene	cho731	mobley_1075836	0094met	-1.21	-1.638	-0.428	0.428	0.183184	methylpropanoate
isopropyltoluene	cho751	mobley_2341732	0098met	-2.77	-3.531	-0.761	0.761	0.579121	methylpentanoate
isopropyltoluene	cho753	mobley_1017962	0100met	-3.57	-4.459	-0.889	0.889	0.790321	methylhexanoate
isopropyltoluene	cho711	mobley_3982371	0093met	-0.19	-0.725	-0.535	0.535	0.286225	methylacetate
benzene	chon841	mobley_6861308	0401amia	-3.05	-0.887	2.163	2.163	4.67857	1,1-dimethyl-3-phenylurea
xylene	chon101	mobley_1952272	0506nit	-0.18	-0.591	-0.411	0.411	0.168921	nitromethane
bromoethane	chbr002	mobley_994483	0180bro	-2.93	-3.303	-0.373	0.373	0.139129	bromoethane
bromoform	chbr011	mobley_7578802	0179tri	-4.08	-4.28	-0.2	0.2	0.04	bromoform
bromobenzene	chbr040	mobley_7599023	0186bro	-4.79	-4.583	0.207	0.207	0.042849	bromobenzene
bromoethane	ch008	mobley_3167746	0008noc	-8.42	-8.517	-0.097	0.097	0.009409	n-octane
bromoethane	ch201	mobley_1873346	0036tol	-4.65	-4.773	-0.123	0.123	0.015129	toluene
bromobenzene	ch008	mobley_3167746	0008noc	-7.9	-8.627	-0.727	0.727	0.528529	n-octane
bromobenzene	ch201	mobley_1873346	0036tol	-4.23	-4.487	-0.257	0.257	0.066049	toluene
undecane	chbr011	mobley_7578802	0179tri	-2.71	-1.869	0.841	0.841	0.707281	bromoform
hexadecane	chbr002	mobley_994483	0180bro	-2.15	-1.916	0.234	0.234	0.054756	bromoethane
hexadecane	chbr003	mobley_7708038	0182bro	-3.01	-3.226	-0.216	0.216	0.046656	1-bromopropane
hexadecane	chbr004	mobley_2802855	0184bro	-3.84	-4.026	-0.186	0.186	0.034596	1-bromobutane
hexadecane	chbr005	mobley_3738859	0185bro	-4.83	-4.862	-0.032	0.032	0.001024	1-bromopentane
hexadecane	chbr011	mobley_7578802	0179tri	-3.03	-3.673	-0.643	0.643	0.413449	bromoform
hexadecane	chbr012	mobley_9246351	0178dib	-1.98	-1.985	-0.005	0.005	2.5e-05	dibromomethane
hexadecane	chbr020	mobley_9434451	0183bro	-2.78	-2.758	0.022	0.022	0.000484	2-bromopropane
hexadecane	chbr021	mobley_627267	0418bri	-4.01	-3.927	0.083	0.083	0.006889	1-bromo-isobutane
hexadecane	chbr030	mobley_1905088	0419brt	-3.98	-3.885	0.095	0.095	0.009025	bromotoluene
hexadecane	chbr040	mobley_7599023	0186bro	-4.05	-4.261	-0.211	0.211	0.044521	bromobenzene
hexadecane	chbr042	mobley_4494568	0420pbr	-4.8	-4.994	-0.194	0.194	0.037636	p-bromotoluene
decalin	chbr040	mobley_7599023	0186bro	-3.79	-4.246	-0.456	0.456	0.207936	bromobenzene
bromobenzene	chn011	mobley_2410897	0103eth	1.77	2.849	1.079	1.079	1.16424	ethylamine
bromobenzene	chn012	mobley_9185328	0106pro	0.82	1.955	1.135	1.135	1.28822	propylamine
bromobenzene	chn013	mobley_9733743	0110but	0.02	0.927	0.907	0.907	0.822649	butylamine
bromobenzene	chn110	mobley_4883284	0118ani	-1.17	-0.197	0.973	0.973	0.946729	aniline
bromobenzene	chn112	mobley_5518547	n011	-2.02	-1.091	0.929	0.929	0.863041	4-methylaniline
bromoethane	cho052	mobley_6739648	0062dio	-0.33	-0.833	-0.503	0.503	0.253009	1,4-dioxane
bromooctane	cho711	mobley_3982371	0093met	-0.22	-0.633	-0.413	0.413	0.170569	methylacetate
bromooctane	cho712	mobley_6973347	0095eth	-1.03	-1.608	-0.578	0.578	0.334084	ethylacetate
bromooctane	cho713	mobley_7573149	0097pro	-1.69	-2.692	-1.002	1.002	1.004	propylacetate
bromooctane	cho714	mobley_2364370	0099but	-2.47	-3.44	-0.97	0.97	0.9409	butylacetate
bromooctane	cho715	mobley_8514745	0101pen	-3.3	-4.271	-0.971	0.971	0.942841	pentylacetate
dibromoethane	cho101	mobley_1636752	0044met	2.72	2.327	-0.393	0.393	0.154449	methanol
dibromoethane	cho102	mobley_2310185	0045eth	2.31	1.403	-0.907	0.907	0.822649	ethanol
dibromoethane	cho103	mobley_313406	0047pro	1.03	0.488	-0.542	0.542	0.293764	1-propanol
dibromoethane	cho104	mobley_1019269	0049but	0.07	-0.258	-0.328	0.328	0.107584	1-butanol
dibromoethane	cho105	mobley_5759258	0052pen	-0.87	-1.321	-0.451	0.451	0.203401	1-pentanol
dibromoethane	cho350	mobley_20524	0053phe	-0.62	-0.618	0.002	0.002	4e-06	phenol
dibromoethane	cho106	mobley_3546460	0054hex	-1.68	-1.916	-0.236	0.236	0.055696	1-hexanol
dibromoethane	cho354	mobley_2925352	0057pcr	-1.39	-1.499	-0.109	0.109	0.011881	p-cresol
dibromoethane	cho107	mobley_5079234	0058hep	-2.43	-2.801	-0.371	0.371	0.137641	1-heptanol
bromoform	cho101	mobley_1636752	0044met	2.31	1.875	-0.435	0.435	0.189225	methanol
bromoform	cho102	mobley_2310185	0045eth	1.76	0.891	-0.869	0.869	0.755161	ethanol
bromoform	cho103	mobley_313406	0047pro	0.82	-0.227	-1.047	1.047	1.09621	1-propanol
bromoform	cho104	mobley_1019269	0049but	0	-1.245	-1.245	1.245	1.55002	1-butanol
bromoform	cho105	mobley_5759258	0052pen	-0.77	-2.376	-1.606	1.606	2.57924	1-pentanol
bromoform	cho350	mobley_20524	0053phe	-0.28	-0.886	-0.606	0.606	0.367236	phenol
bromoform	cho106	mobley_3546460	0054hex	-1.8	-3.069	-1.269	1.269	1.61036	1-hexanol
bromoform	cho352	mobley_4035953	0055ocr	-1.55	-2.397	-0.847	0.847	0.717409	o-cresol
bromoform	cho107	mobley_5079234	0058hep	-2.89	-4.323	-1.433	1.433	2.05349	1-heptanol
bromobenzene	cho101	mobley_1636752	0044met	2.79	3.234	0.444	0.444	0.197136	methanol
bromobenzene	cho102	mobley_2310185	0045eth	1.74	2.261	0.521	0.521	0.271441	ethanol
bromobenzene	cho103	mobley_313406	0047pro	1.11	1.264	0.154	0.154	0.023716	1-propanol
bromobenzene	cho104	mobley_1019269	0049but	0.64	0.316	-0.324	0.324	0.104976	1-butanol
bromobenzene	cho105	mobley_5759258	0052pen	-0.49	-0.671	-0.181	0.181	0.032761	1-pentanol
bromobenzene	cho350	mobley_20524	0053phe	-0.27	0.623	0.893	0.893	0.797449	phenol
bromobenzene	cho106	mobley_3546460	0054hex	-1.52	-1.567	-0.047	0.047	0.002209	1-hexanol
bromobenzene	cho352	mobley_4035953	0055ocr	-1.36	-0.757	0.603	0.603	0.363609	o-cresol
bromobenzene	cho354	mobley_2925352	0057pcr	-0.99	-0.158	0.832	0.832	0.692224	p-cresol
bromobenzene	cho107	mobley_5079234	0058hep	-2.47	-2.595	-0.125	0.125	0.015625	1-heptanol
bromobenzene	cho052	mobley_6739648	0062dio	0.04	-0.505	-0.545	0.545	0.297025	1,4-dioxane
bromobenzene	cho711	mobley_3982371	0093met	-0.74	-1.12	-0.38	0.38	0.1444	methylacetate
bromobenzene	cho712	mobley_6973347	0095eth	-1.63	-2.047	-0.417	0.417	0.173889	ethylacetate
bromobenzene	cho713	mobley_7573149	0097pro	-2.14	-3.026	-0.886	0.886	0.784996	propylacetate
bromobenzene	cho714	mobley_2364370	0099but	-2.94	-3.947	-1.007	1.007	1.01405	butylacetate
bromobenzene	cho715	mobley_8514745	0101pen	-3.84	-4.903	-1.063	1.063	1.12997	pentylacetate
bromoethane	chon101	mobley_1952272	0506nit	-0.52	-1.281	-0.761	0.761	0.579121	nitromethane
bromobenzene	chon101	mobley_1952272	0506nit	-0.23	-0.589	-0.359	0.359	0.128881	nitromethane
heptane	ch310	mobley_637522	0042ant	-6.05	-5.896	0.154	0.154	0.023716	anthracene
undecane	ch200	mobley_3053621	0035ben	-3.15	-1.84	1.31	1.31	1.7161	benzene
undecane	ch201	mobley_1873346	0036tol	-3.91	-3.631	0.279	0.279	0.077841	toluene
cyclohexane	ch300	mobley_282648	0041nap	-4.77	-4.529	0.241	0.241	0.058081	naphthalene
decalin	ch201	mobley_1873346	0036tol	-3.47	-3.953	-0.483	0.483	0.233289	toluene
mesitylene	ch230	mobley_1987439	0531mes	-5.5	-5.844	-0.344	0.344	0.118336	mesitylene
butylbenzene	ch204	mobley_8809190	0529but	-6.46	-6.874	-0.414	0.414	0.171396	butylbenzene
hexadecane	ch001	mobley_9055303	0001met	-1.55	-1.609	-0.059	0.059	0.003481	methane
hexadecane	ch002	mobley_2008055	0002eth	-2.5	-2.78	-0.28	0.28	0.0784	ethane
hexadecane	ch003	mobley_2068538	0003pro	-3.43	-3.707	-0.277	0.277	0.076729	n-propane
hexadecane	ch004	mobley_1923244	0004nbu	-4.3	-4.517	-0.217	0.217	0.047089	n-butane
hexadecane	ch005	mobley_5449201	0005npe	-5.25	-5.344	-0.094	0.094	0.008836	n-pentane
hexadecane	ch006	mobley_6812653	0006nhe	-6.12	-6.422	-0.302	0.302	0.091204	n-hexane
hexadecane	ch007	mobley_8614858	0007nhe	-7	-7.336	-0.336	0.336	0.112896	n-heptane
hexadecane	ch008	mobley_3167746	0008noc	-7.9	-8.348	-0.448	0.448	0.200704	n-octane
hexadecane	ch020	mobley_5157661	0010met	-4.22	-4.435	-0.215	0.215	0.046225	2-methylpropane
hexadecane	ch022	mobley_7106722	0012met	-5.99	-6.44	-0.45	0.45	0.2025	2-methylpentane
hexadecane	ch032	mobley_8436428	0013dim	-6.7	-6.839	-0.139	0.139	0.019321	2,4-dimethylpentane
hexadecane	ch040	mobley_1261349	0011dim	-4.99	-4.978	0.012	0.012	0.000144	2,2-dimethylpropane
hexadecane	ch050	mobley_1139153	0014tri	-7.13	-7.611	-0.481	0.481	0.231361	2,2,4-trimethylpentane
hexadecane	ch073	mobley_2784376	0016cyc	-2.53	-3.32	-0.79	0.79	0.6241	cyclopropane
hexadecane	ch075	mobley_8006582	0017cyc	-4.58	-5.125	-0.545	0.545	0.297025	cyclopentane
hexadecane	ch076	mobley_2689721	0018cyc	-5.27	-5.638	-0.368	0.368	0.135424	cyclohexane
hexadecane	ch082	mobley_9100956	0019met	-6.13	-6.551	-0.421	0.421	0.177241	methylcyclohexane
hexadecane	ch102	mobley_6091882	0021eth	-1.67	-1.252	0.418	0.418	0.174724	ethene
hexadecane	ch103	mobley_303222	0022pro	-2.61	-2.455	0.155	0.155	0.024025	propene
hexadecane	ch104	mobley_1662128	0025buta	-3.41	-3.274	0.136	0.136	0.018496	1-butene
hexadecane	ch105	mobley_4043951	0027pen	-4.47	-4.202	0.268	0.268	0.071824	1-pentene
hexadecane	ch106	mobley_5310099	0029hex	-5.09	-5.366	-0.276	0.276	0.076176	1-hexene
hexadecane	ch150	mobley_511661	0023str	-2.66	-1.452	1.208	1.208	1.45926	s-trans-1,3-butadiene
hexadecane	ch200	mobley_3053621	0035ben	-2.9	-2.937	-0.037	0.037	0.001369	benzene
hexadecane	ch201	mobley_1873346	0036tol	-3.64	-3.89	-0.25	0.25	0.0625	toluene
hexadecane	ch202	mobley_8127829	0037eth	-4.36	-4.609	-0.249	0.249	0.062001	ethylbenzene
hexadecane	ch222	mobley_9478823	0038oxy	-4.47	-4.591	-0.121	0.121	0.014641	o-xylene
hexadecane	ch223	mobley_1424265	0039mxy	-4.41	-4.707	-0.297	0.297	0.088209	m-xylene
hexadecane	ch224	mobley_3234716	0040pxy	-4.44	-4.537	-0.097	0.097	0.009409	p-xylene
hexadecane	ch300	mobley_282648	0041nap	-4.89	-4.501	0.389	0.389	0.151321	naphthalene
hexadecane	ch310	mobley_637522	0042ant	-6.37	-6.222	0.148	0.148	0.021904	anthracene
hexadecane	ch403	mobley_8260524	0031pro	-0.92	-2.195	-1.275	1.275	1.62563	propyne
hexadecane	ch404	mobley_9121449	0032but	-1.91	-3.167	-1.257	1.257	1.58005	1-butyne
hexadecane	ch405	mobley_430089	0033pen	-2.75	-4.176	-1.426	1.426	2.03348	1-pentyne
hexadecane	ch406	mobley_1674094	0034hex	-3.71	-5.218	-1.508	1.508	2.27406	1-hexyne
xylene	ch008	mobley_3167746	0008noc	-8.17	-8.525	-0.355	0.355	0.126025	n-octane
xylene	ch201	mobley_1873346	0036tol	-4.16	-4.288	-0.128	0.128	0.016384	toluene
trimethylbenzene	ch231	mobley_3183805	0532tri	-5.61	-5.656	-0.046	0.046	0.002116	trimethylbenzene
undecane	chcl052	mobley_3761215	0165tri	-3.63	-3.057	0.573	0.573	0.328329	1,1,1-trichloroethane
undecane	chcl072	mobley_9913368	0172Edi	-2.82	-1.697	1.123	1.123	1.26113	E-1,2-dichloroethene
undecane	chcl074	mobley_766666	0173tri	-3.43	-2.623	0.807	0.807	0.651249	trichloroethene
undecane	chcl101	mobley_7608462	0174chl	-4	-3.652	0.348	0.348	0.121104	chlorobenzene
undecane	chcl102	mobley_2489709	0175odi	-4.75	-3.866	0.884	0.884	0.781456	1,2-dichlorobenzene
undecane	chcl075	mobley_5952846	0204tet	-4.73	-5.666	-0.936	0.936	0.876096	tetrachloroethene
hexadecane	chcl002	mobley_2198613	0163chl	-1.66	-1.279	0.381	0.381	0.145161	chloroethane
hexadecane	chcl003	mobley_1977493	0167chla	-2.53	-2.368	0.162	0.162	0.026244	1-chloropropane
hexadecane	chcl020	mobley_1231151	0168chl	-2.44	-2.201	0.239	0.239	0.057121	2-chloropropane
hexadecane	chcl032	mobley_3762186	0161dic	-1.45	-0.788	0.662	0.662	0.438244	dichloromethane
hexadecane	chcl033	mobley_2996632	0162tri	-2.3	-2.226	0.074	0.074	0.005476	chloroform
hexadecane	chcl051	mobley_1328465	0166tri	-2.5	-2.135	0.365	0.365	0.133225	1,1,2-trichloroethane
hexadecane	chcl052	mobley_3761215	0165tri	-3.54	-3.709	-0.169	0.169	0.028561	1,1,1-trichloroethane
hexadecane	chcl060	mobley_7099614	0170chl	-2.31	-1.589	0.721	0.721	0.519841	3-chloropropene
hexadecane	chcl073	mobley_4465023	0171Zdi	-2.16	-2.375	-0.215	0.215	0.046225	Z-1,2-dichloroethene
hexadecane	chcl072	mobley_9913368	0172Edi	-2.33	-2.258	0.072	0.072	0.005184	E-1,2-dichloroethene
hexadecane	chcl074	mobley_766666	0173tri	-3.64	-3.255	0.385	0.385	0.148225	trichloroethene
hexadecane	chcl101	mobley_7608462	0174chl	-3.87	-4.481	-0.611	0.611	0.373321	chlorobenzene
hexadecane	chcl102	mobley_2489709	0175odi	-4.8	-4.681	0.119	0.119	0.014161	1,2-dichlorobenzene
hexadecane	chcl104	mobley_4553008	0176pdi	-5.01	-5.134	-0.124	0.124	0.015376	1,4-dichlorobenzene
hexadecane	chcl075	mobley_5952846	0204tet	-4.98	-5.755	-0.775	0.775	0.600625	tetrachloroethene
decalin	chcl101	mobley_7608462	0174chl	-3.49	-4.389	-0.899	0.899	0.808201	chlorobenzene
fluorobenzene	chf101	mobley_4483973	0157flu	-3.8	-4.296	-0.496	0.496	0.246016	fluorobenzene
fluorobenzene	ch008	mobley_3167746	0008noc	-7.87	-8.636	-0.766	0.766	0.586756	n-octane
fluorobenzene	ch201	mobley_1873346	0036tol	-4.37	-4.556	-0.186	0.186	0.034596	toluene
hexadecane	chf101	mobley_4483973	0157flu	-3.23	-3.471	-0.241	0.241	0.058081	fluorobenzene
hexadecane	chi001	mobley_4364398	test4003	-1.99	-1.632	0.358	0.358	0.128164	iodomethane
hexadecane	chi002	mobley_1107178	test4004	-2.77	-2.592	0.178	0.178	0.031684	iodoethane
hexadecane	chi003	mobley_1199854	test4006	-3.74	-3.711	0.029	0.029	0.000841	1-iodopropane
hexadecane	chi004	mobley_8772587	test4007	-4.7	-4.438	0.262	0.262	0.068644	1-iodobutane
hexadecane	chi005	mobley_8525830	test4008	-5.49	-5.517	-0.027	0.027	0.000729	1-iodopentane
hexadecane	chi030	mobley_664966	test4002	-2.77	-3.476	-0.706	0.706	0.498436	diiodomethane
hexadecane	chi100	mobley_3398536	test4001	-4.51	-4.454	0.056	0.056	0.003136	iodobenzene
decalin	chi100	mobley_3398536	test4001	-4.22	-4.49	-0.27	0.27	0.0729	iodobenzene
chloroform	ch008	mobley_3167746	0008noc	-8.13	-8.584	-0.454	0.454	0.206116	n-octane
chloroform	ch076	mobley_2689721	0018cyc	-5.68	-6.024	-0.344	0.344	0.118336	cyclohexane
chloroform	ch200	mobley_3053621	0035ben	-3.74	-4.425	-0.685	0.685	0.469225	benzene
chloroform	ch201	mobley_1873346	0036tol	-4.58	-5.506	-0.926	0.926	0.857476	toluene
chloroform	ch202	mobley_8127829	0037eth	-5.05	-6.136	-1.086	1.086	1.1794	ethylbenzene
chloroform	ch222	mobley_9478823	0038oxy	-5.33	-6.389	-1.059	1.059	1.12148	o-xylene
chloroform	ch223	mobley_1424265	0039mxy	-5.03	-6.395	-1.365	1.365	1.86322	m-xylene
chloroform	ch300	mobley_282648	0041nap	-5.49	-6.729	-1.239	1.239	1.53512	naphthalene
carbontet	ch008	mobley_3167746	0008noc	-8.27	-9.518	-1.248	1.248	1.5575	n-octane
carbontet	ch130	mobley_299266	0024met	-3.79	-4.22	-0.43	0.43	0.1849	2-methylpropene
carbontet	ch104	mobley_1662128	0025buta	-3.86	-4.128	-0.268	0.268	0.071824	1-butene
carbontet	ch200	mobley_3053621	0035ben	-3.6	-3.7	-0.1	0.1	0.01	benzene
carbontet	ch201	mobley_1873346	0036tol	-4.22	-4.628	-0.408	0.408	0.166464	toluene
carbontet	ch202	mobley_8127829	0037eth	-4.88	-5.384	-0.504	0.504	0.254016	ethylbenzene
carbontet	ch222	mobley_9478823	0038oxy	-5.17	-5.439	-0.269	0.269	0.072361	o-xylene
carbontet	ch223	mobley_1424265	0039mxy	-4.88	-5.483	-0.603	0.603	0.363609	m-xylene
carbontet	ch300	mobley_282648	0041nap	-5.15	-5.16	-0.01	0.01	0.0001	naphthalene
methylenechloride	ch008	mobley_3167746	0008noc	-8.06	-7.925	0.135	0.135	0.018225	n-octane
methylenechloride	ch201	mobley_1873346	0036tol	-4.63	-4.884	-0.254	0.254	0.064516	toluene
chlorobenzene	ch008	mobley_3167746	0008noc	-8.04	-8.56	-0.52	0.52	0.2704	n-octane
chlorobenzene	ch201	mobley_1873346	0036tol	-4.28	-4.497	-0.217	0.217	0.047089	toluene
dichloroethane	chcl040	mobley_1857976	0521dic	-2.9	-3.13	-0.23	0.23	0.0529	dichloroethane
chloroform	chcl033	mobley_2996632	0162tri	-3.05	-3.221	-0.171	0.171	0.029241	chloroform
chloroform	chcl101	mobley_7608462	0174chl	-4.33	-5.479	-1.149	1.149	1.3202	chlorobenzene
chloroform	chcl104	mobley_4553008	0176pdi	-5.31	-6.038	-0.728	0.728	0.529984	1,4-dichlorobenzene
methylenechloride	chcl032	mobley_3762186	0161dic	-2.49	-2.639	-0.149	0.149	0.022201	dichloromethane
tetrachloroethene	chcl075	mobley_5952846	0204tet	-5.49	-5.71	-0.22	0.22	0.0484	tetrachloroethene
chlorobenzene	chcl101	mobley_7608462	0174chl	-4.54	-5.06	-0.52	0.52	0.2704	chlorobenzene
odichlorobenzene	chcl102	mobley_2489709	0175odi	-5.53	-5.947	-0.417	0.417	0.173889	1,2-dichlorobenzene
carbontet	chcl101	mobley_7608462	0174chl	-4.09	-4.859	-0.769	0.769	0.591361	chlorobenzene
carbontet	chcl104	mobley_4553008	0176pdi	-5.27	-5.551	-0.281	0.281	0.078961	1,4-dichlorobenzene
carbontet	chcl034	mobley_6359135	0525car	-4.43	-5.556	-1.126	1.126	1.26788	carbontet
dichloroethane	chn011	mobley_2410897	0103eth	1.31	1.865	0.555	0.555	0.308025	ethylamine
dichloroethane	chn012	mobley_9185328	0106pro	0.35	1.146	0.796	0.796	0.633616	propylamine
dichloroethane	chn013	mobley_9733743	0110but	-0.1	0.175	0.275	0.275	0.075625	butylamine
dichloroethane	chn031	mobley_8426916	0111die	0.07	-0.762	-0.832	0.832	0.692224	diethylamine
dichloroethane	chn140	mobley_296847	0116pyr	-0.84	-1.717	-0.877	0.877	0.769129	pyridine
dichloroethane	chn110	mobley_4883284	0118ani	-1.9	-1.379	0.521	0.521	0.271441	aniline
chloroform	chn011	mobley_2410897	0103eth	0.48	0.986	0.506	0.506	0.256036	ethylamine
chloroform	chn030	mobley_5692472	0104dim	0.6	-0.146	-0.746	0.746	0.556516	dimethylamine
chloroform	chn012	mobley_9185328	0106pro	-0.34	0.013	0.353	0.353	0.124609	propylamine
chloroform	chn002	mobley_9209581	0107tri	-0.7	-2.122	-1.422	1.422	2.02208	trimethylamine
chloroform	chn031	mobley_8426916	0111die	-1.16	-2.012	-0.852	0.852	0.725904	diethylamine
chloroform	chn140	mobley_296847	0116pyr	-1.76	-2.79	-1.03	1.03	1.0609	pyridine
chloroform	chn160	mobley_8966374	0117met	-1.48	-2.362	-0.882	0.882	0.777924	2-methylpyrazine
chloroform	chn110	mobley_4883284	0118ani	-1.85	-1.908	-0.058	0.058	0.003364	aniline
chloroform	chn141	mobley_4287564	0119met	-2.35	-3.427	-1.077	1.077	1.15993	2-methylpyridine
chloroform	chn142	mobley_5977084	0120met	-2.58	-3.863	-1.283	1.283	1.64609	3-methylpyridine
chloroform	chn143	mobley_1520842	0121met	-2.57	-3.583	-1.013	1.013	1.02617	4-methylpyridine
chloroform	chn147	mobley_4584540	0125dim	-3.15	-4.165	-1.015	1.015	1.03022	2,6-dimethylpyridine
chloroform	chn200	mobley_7532833	0126eth	-0.56	-1.601	-1.041	1.041	1.08368	acetonitrile
chloroform	chn204	mobley_2451097	0129ben	-3.12	-4.799	-1.679	1.679	2.81904	benzonitrile
chloroform	chn060	mobley_6309289	0225pipa	-1.26	-2.097	-0.837	0.837	0.700569	piperidine
chloroform	chn010	mobley_6714389	0228met	1.38	2.079	0.699	0.699	0.488601	methylamine
chloroform	chn161	mobley_5220185	0230eth	-2.27	-3.187	-0.917	0.917	0.840889	2-ethylpyrazine
chloroform	chn130	mobley_2837389	0579pyy	-0.72	-1.248	-0.528	0.528	0.278784	pyrrole
chloroform	chn190	mobley_5857	0582qui	-4.51	-4.742	-0.232	0.232	0.053824	quinoline
chloroform	chn111	mobley_3187514	n009	-2.7	-3.05	-0.35	0.35	0.1225	2-methylaniline
chloroform	chn112	mobley_5518547	n011	-2.44	-2.772	-0.332	0.332	0.110224	4-methylaniline
carbontet	chn011	mobley_2410897	0103eth	1.73	3.111	1.381	1.381	1.90716	ethylamine
carbontet	chn030	mobley_5692472	0104dim	1.54	1.818	0.278	0.278	0.077284	dimethylamine
carbontet	chn012	mobley_9185328	0106pro	0.8	2.102	1.302	1.302	1.6952	propylamine
carbontet	chn002	mobley_9209581	0107tri	0.11	-0.562	-0.672	0.672	0.451584	trimethylamine
carbontet	chn031	mobley_8426916	0111die	-0.05	-0.244	-0.194	0.194	0.037636	diethylamine
carbontet	chn140	mobley_296847	0116pyr	-0.32	-0.023	0.297	0.297	0.088209	pyridine
carbontet	chn110	mobley_4883284	0118ani	-0.61	0.187	0.797	0.797	0.635209	aniline
carbontet	chn114	mobley_7774695	0122Nme	-1.89	-1.485	0.405	0.405	0.164025	N-methylaniline
carbontet	chn204	mobley_2451097	0129ben	-2.18	-2.096	0.084	0.084	0.007056	benzonitrile
carbontet	chn111	mobley_3187514	n009	-1.63	-0.753	0.877	0.877	0.769129	2-methylaniline
carbontet	chn112	mobley_5518547	n011	-1.67	-0.679	0.991	0.991	0.982081	4-methylaniline
chlorobenzene	chn011	mobley_2410897	0103eth	1.77	2.684	0.914	0.914	0.835396	ethylamine
chlorobenzene	chn030	mobley_5692472	0104dim	1.54	1.431	-0.109	0.109	0.011881	dimethylamine
chlorobenzene	chn012	mobley_9185328	0106pro	0.8	1.762	0.962	0.962	0.925444	propylamine
chlorobenzene	chn002	mobley_9209581	0107tri	0.38	-0.532	-0.912	0.912	0.831744	trimethylamine
chlorobenzene	chn110	mobley_4883284	0118ani	-1.23	-0.403	0.827	0.827	0.683929	aniline
chlorobenzene	chn112	mobley_5518547	n011	-1.97	-1.151	0.819	0.819	0.670761	4-methylaniline
odichlorobenzene	chn011	mobley_2410897	0103eth	1.91	2.804	0.894	0.894	0.799236	ethylamine
odichlorobenzene	chn012	mobley_9185328	0106pro	0.95	1.994	1.044	1.044	1.08994	propylamine
odichlorobenzene	chn013	mobley_9733743	0110but	0.11	0.995	0.885	0.885	0.783225	butylamine
tetrachloroethene	chn013	mobley_9733743	0110but	-0.25	0.876	1.126	1.126	1.26788	butylamine
chlorobenzene	chn010	mobley_6714389	0228met	2.39	3.713	1.323	1.323	1.75033	methylamine
chlorohexane	cho503	mobley_3867265	0075pro	0.35	-0.393	-0.743	0.743	0.552049	acetone
chlorohexane	cho505	mobley_1881249	0078pen	-1.32	-1.978	-0.658	0.658	0.432964	2-pentanone
chlorohexane	cho506	mobley_2487143	0080hex	-2.14	-2.941	-0.801	0.801	0.641601	2-hexanone
chlorohexane	cho531	mobley_5346580	0081dim	-1.87	-2.637	-0.767	0.767	0.588289	3,3-dimethylbutanone
chlorohexane	cho711	mobley_3982371	0093met	-0.53	-0.913	-0.383	0.383	0.146689	methylacetate
chlorohexane	cho731	mobley_1075836	0094met	-1.27	-1.831	-0.561	0.561	0.314721	methylpropanoate
chlorohexane	cho712	mobley_6973347	0095eth	-1.31	-1.845	-0.535	0.535	0.286225	ethylacetate
chlorohexane	cho713	mobley_7573149	0097pro	-2.05	-2.647	-0.597	0.597	0.356409	propylacetate
chlorohexane	cho751	mobley_2341732	0098met	-2.85	-3.46	-0.61	0.61	0.3721	methylpentanoate
chlorohexane	cho714	mobley_2364370	0099but	-2.73	-3.623	-0.893	0.893	0.797449	butylacetate
dichloroethane	cho101	mobley_1636752	0044met	2.57	2.095	-0.475	0.475	0.225625	methanol
dichloroethane	cho102	mobley_2310185	0045eth	2.17	1.278	-0.892	0.892	0.795664	ethanol
dichloroethane	cho103	mobley_313406	0047pro	1	0.422	-0.578	0.578	0.334084	1-propanol
dichloroethane	cho104	mobley_1019269	0049but	-0.2	-0.355	-0.155	0.155	0.024025	1-butanol
dichloroethane	cho105	mobley_5759258	0052pen	-0.88	-1.311	-0.431	0.431	0.185761	1-pentanol
dichloroethane	cho350	mobley_20524	0053phe	-0.88	-0.734	0.146	0.146	0.021316	phenol
dichloroethane	cho106	mobley_3546460	0054hex	-1.62	-1.987	-0.367	0.367	0.134689	1-hexanol
dichloroethane	cho352	mobley_4035953	0055ocr	-1.83	-1.779	0.051	0.051	0.002601	o-cresol
dichloroethane	cho353	mobley_8691603	0056mcr	-1.42	-1.557	-0.137	0.137	0.018769	m-cresol
dichloroethane	cho354	mobley_2925352	0057pcr	-1.62	-1.279	0.341	0.341	0.116281	p-cresol
dichloroethane	cho107	mobley_5079234	0058hep	-2.58	-2.838	-0.258	0.258	0.066564	1-heptanol
dichloroethane	cho640	mobley_3969312	0074ben	-3.21	-3.016	0.194	0.194	0.037636	benzaldehyde
dichloroethane	cho570	mobley_7497999	0084met	-3.25	-3.553	-0.303	0.303	0.091809	acetophenone
dichloroethane	cho711	mobley_3982371	0093met	-1.42	-1.618	-0.198	0.198	0.039204	methylacetate
dichloroethane	cho731	mobley_1075836	0094met	-1.94	-2.41	-0.47	0.47	0.2209	methylpropanoate
dichloroethane	cho712	mobley_6973347	0095eth	-1.99	-2.483	-0.493	0.493	0.243049	ethylacetate
dichloroethane	cho713	mobley_7573149	0097pro	-2.61	-3.357	-0.747	0.747	0.558009	propylacetate
dichloroethane	cho751	mobley_2341732	0098met	-3.41	-3.885	-0.475	0.475	0.225625	methylpentanoate
dichloroethane	cho714	mobley_2364370	0099but	-3.29	-4.019	-0.729	0.729	0.531441	butylacetate
dichloroethane	cho753	mobley_1017962	0100met	-4.08	-4.878	-0.798	0.798	0.636804	methylhexanoate
dichloroethane	cho715	mobley_8514745	0101pen	-4.13	-4.813	-0.683	0.683	0.466489	pentylacetate
dichloroethane	cho651	mobley_7688753	0150mhy	-0.59	-0.081	0.509	0.509	0.259081	m-hydroxybenzaldehyde
dichloroethane	cho652	mobley_7988076	0151phy	-1.87	0.204	2.074	2.074	4.30148	p-hydroxybenzaldehyde
chloroform	cho101	mobley_1636752	0044met	1.78	1.754	-0.026	0.026	0.000676	methanol
chloroform	cho102	mobley_2310185	0045eth	1.06	0.771	-0.289	0.289	0.083521	ethanol
chloroform	cho202	mobley_4639255	0046eth	3.32	3.304	-0.016	0.016	0.000256	1,2-ethanediol
chloroform	cho103	mobley_313406	0047pro	0.44	-0.291	-0.731	0.731	0.534361	1-propanol
chloroform	cho140	mobley_7326982	0048pro	0.46	-0.28	-0.74	0.74	0.5476	isopropanol
chloroform	cho104	mobley_1019269	0049but	-0.56	-1.141	-0.581	0.581	0.337561	1-butanol
chloroform	cho160	mobley_1650157	0050met	-0.01	-1.124	-1.114	1.114	1.241	t-butanol
chloroform	cho105	mobley_5759258	0052pen	-1.33	-2.144	-0.814	0.814	0.662596	1-pentanol
chloroform	cho350	mobley_20524	0053phe	-0.54	-0.833	-0.293	0.293	0.085849	phenol
chloroform	cho106	mobley_3546460	0054hex	-2.27	-2.973	-0.703	0.703	0.494209	1-hexanol
chloroform	cho352	mobley_4035953	0055ocr	-1.65	-2.213	-0.563	0.563	0.316969	o-cresol
chloroform	cho353	mobley_8691603	0056mcr	-1.21	-1.863	-0.653	0.653	0.426409	m-cresol
chloroform	cho354	mobley_2925352	0057pcr	-1.46	-1.676	-0.216	0.216	0.046656	p-cresol
chloroform	cho107	mobley_5079234	0058hep	-3.32	-4.006	-0.686	0.686	0.470596	1-heptanol
chloroform	cho052	mobley_6739648	0062dio	-1.15	-2.336	-1.186	1.186	1.4066	1,4-dioxane
chloroform	cho010	mobley_1144156	0063die	-2.73	-3.688	-0.958	0.958	0.917764	diethylether
chloroform	cho080	mobley_7295828	0068ani	-3.79	-5.175	-1.385	1.385	1.91823	anisole
chloroform	cho602	mobley_1967551	0070eth	-0.15	-1.359	-1.209	1.209	1.46168	acetaldehyde
chloroform	cho640	mobley_3969312	0074ben	-3.07	-3.952	-0.882	0.882	0.777924	benzaldehyde
chloroform	cho503	mobley_3867265	0075pro	-0.62	-2.429	-1.809	1.809	3.27248	acetone
chloroform	cho711	mobley_3982371	0093met	-1.77	-2.519	-0.749	0.749	0.561001	methylacetate
chloroform	cho731	mobley_1075836	0094met	-2.55	-3.498	-0.948	0.948	0.898704	methylpropanoate
chloroform	cho712	mobley_6973347	0095eth	-2.64	-3.512	-0.872	0.872	0.760384	ethylacetate
chloroform	cho713	mobley_7573149	0097pro	-3.56	-4.55	-0.99	0.99	0.9801	propylacetate
chloroform	cho751	mobley_2341732	0098met	-4.12	-5.153	-1.033	1.033	1.06709	methylpentanoate
chloroform	cho714	mobley_2364370	0099but	-4.07	-5.415	-1.345	1.345	1.80903	butylacetate
chloroform	cho753	mobley_1017962	0100met	-4.75	-6.188	-1.438	1.438	2.06784	methylhexanoate
chloroform	cho715	mobley_8514745	0101pen	-4.85	-6.226	-1.376	1.376	1.89338	pentylacetate
chloroform	cho300	mobley_8118832	0145pro	0.69	0.158	-0.532	0.532	0.283024	allylalcohol
chloroform	cho652	mobley_7988076	0151phy	-1.47	-0.103	1.367	1.367	1.86869	p-hydroxybenzaldehyde
chloroform	cho800	mobley_3968739	0240met	-3.89	-5.437	-1.547	1.547	2.39321	methylbenzoate
chloroform	cho051	mobley_3395921	0244tet	-2.72	-3.965	-1.245	1.245	1.55002	tetrahydropyran
chloroform	cho083	mobley_2763835	0246eth	-4.94	-5.986	-1.046	1.046	1.09412	ethylphenylether
carbontet	cho101	mobley_1636752	0044met	2.85	3.937	1.087	1.087	1.18157	methanol
carbontet	cho102	mobley_2310185	0045eth	2.04	2.865	0.825	0.825	0.680625	ethanol
carbontet	cho103	mobley_313406	0047pro	1.21	1.739	0.529	0.529	0.279841	1-propanol
carbontet	cho140	mobley_7326982	0048pro	1.59	1.673	0.083	0.083	0.006889	isopropanol
carbontet	cho104	mobley_1019269	0049but	0.52	0.688	0.168	0.168	0.028224	1-butanol
carbontet	cho160	mobley_1650157	0050met	1.07	0.78	-0.29	0.29	0.0841	t-butanol
carbontet	cho105	mobley_5759258	0052pen	-0.16	-0.31	-0.15	0.15	0.0225	1-pentanol
carbontet	cho350	mobley_20524	0053phe	0.46	1.364	0.904	0.904	0.817216	phenol
carbontet	cho106	mobley_3546460	0054hex	-0.64	-1.223	-0.583	0.583	0.339889	1-hexanol
carbontet	cho352	mobley_4035953	0055ocr	-0.61	-0.011	0.599	0.599	0.358801	o-cresol
carbontet	cho354	mobley_2925352	0057pcr	-0.19	0.675	0.865	0.865	0.748225	p-cresol
carbontet	cho107	mobley_5079234	0058hep	-2.28	-2.455	-0.175	0.175	0.030625	1-heptanol
carbontet	cho052	mobley_6739648	0062dio	0.09	-0.057	-0.147	0.147	0.021609	1,4-dioxane
carbontet	cho080	mobley_7295828	0068ani	-3.04	-3.489	-0.449	0.449	0.201601	anisole
carbontet	cho640	mobley_3969312	0074ben	-2.09	-1.278	0.812	0.812	0.659344	benzaldehyde
carbontet	cho503	mobley_3867265	0075pro	0.45	0.248	-0.202	0.202	0.040804	acetone
carbontet	cho540	mobley_3968043	0077cyc	-0.56	-1.039	-0.479	0.479	0.229441	cyclopentanone
carbontet	cho505	mobley_1881249	0078pen	-1.29	-1.707	-0.417	0.417	0.173889	2-pentanone
carbontet	cho506	mobley_2487143	0080hex	-2.19	-2.608	-0.418	0.418	0.174724	2-hexanone
carbontet	cho507	mobley_3573480	0082hep	-3.08	-3.694	-0.614	0.614	0.376996	2-heptanone
carbontet	cho570	mobley_7497999	0084met	-2.52	-2.062	0.458	0.458	0.209764	acetophenone
carbontet	cho652	mobley_7988076	0151phy	0.67	4.015	3.345	3.345	11.189	p-hydroxybenzaldehyde
carbontet	cho800	mobley_3968739	0240met	-3.27	-3.327	-0.057	0.057	0.003249	methylbenzoate
carbontet	cho711	mobley_3982371	0093met	-0.69	-0.537	0.153	0.153	0.023409	methylacetate
carbontet	cho731	mobley_1075836	0094met	-1.5	-1.638	-0.138	0.138	0.019044	methylpropanoate
carbontet	cho712	mobley_6973347	0095eth	-1.46	-1.662	-0.202	0.202	0.040804	ethylacetate
carbontet	cho713	mobley_7573149	0097pro	-2.24	-2.753	-0.513	0.513	0.263169	propylacetate
carbontet	cho751	mobley_2341732	0098met	-3.15	-3.538	-0.388	0.388	0.150544	methylpentanoate
carbontet	cho714	mobley_2364370	0099but	-2.95	-3.733	-0.783	0.783	0.613089	butylacetate
carbontet	cho753	mobley_1017962	0100met	-3.9	-4.762	-0.862	0.862	0.743044	methylhexanoate
carbontet	cho715	mobley_8514745	0101pen	-3.84	-4.631	-0.791	0.791	0.625681	pentylacetate
methylenechloride	cho102	mobley_2310185	0045eth	1.18	1.043	-0.137	0.137	0.018769	ethanol
methylenechloride	cho350	mobley_20524	0053phe	-0.9	-0.703	0.197	0.197	0.038809	phenol
methylenechloride	cho354	mobley_2925352	0057pcr	-1.58	-1.509	0.071	0.071	0.005041	p-cresol
methylenechloride	cho052	mobley_6739648	0062dio	-0.27	-1.662	-1.392	1.392	1.93766	1,4-dioxane
tetrachloroethene	cho350	mobley_20524	0053phe	0.5	0.786	0.286	0.286	0.081796	phenol
tetrachloroethene	cho503	mobley_3867265	0075pro	0.71	-0.265	-0.975	0.975	0.950625	acetone
tetrachloroethene	cho711	mobley_3982371	0093met	-0.5	-0.993	-0.493	0.493	0.243049	methylacetate
tetrachloroethene	cho731	mobley_1075836	0094met	-1.46	-2.007	-0.547	0.547	0.299209	methylpropanoate
tetrachloroethene	cho712	mobley_6973347	0095eth	-1.28	-2.117	-0.837	0.837	0.700569	ethylacetate
tetrachloroethene	cho713	mobley_7573149	0097pro	-2.01	-3.122	-1.112	1.112	1.23654	propylacetate
tetrachloroethene	cho751	mobley_2341732	0098met	-2.85	-3.894	-1.044	1.044	1.08994	methylpentanoate
tetrachloroethene	cho714	mobley_2364370	0099but	-2.71	-4.121	-1.411	1.411	1.99092	butylacetate
chlorobenzene	cho101	mobley_1636752	0044met	2.66	3.064	0.404	0.404	0.163216	methanol
chlorobenzene	cho102	mobley_2310185	0045eth	1.7	2.128	0.428	0.428	0.183184	ethanol
chlorobenzene	cho103	mobley_313406	0047pro	1.03	1.123	0.093	0.093	0.008649	1-propanol
chlorobenzene	cho104	mobley_1019269	0049but	0.41	0.226	-0.184	0.184	0.033856	1-butanol
chlorobenzene	cho105	mobley_5759258	0052pen	-0.68	-0.818	-0.138	0.138	0.019044	1-pentanol
chlorobenzene	cho350	mobley_20524	0053phe	-0.36	0.347	0.707	0.707	0.499849	phenol
chlorobenzene	cho106	mobley_3546460	0054hex	-1.58	-1.644	-0.064	0.064	0.004096	1-hexanol
chlorobenzene	cho352	mobley_4035953	0055ocr	-1.43	-0.972	0.458	0.458	0.209764	o-cresol
chlorobenzene	cho354	mobley_2925352	0057pcr	-1.1	-0.449	0.651	0.651	0.423801	p-cresol
chlorobenzene	cho107	mobley_5079234	0058hep	-2.57	-2.639	-0.069	0.069	0.004761	1-heptanol
chlorobenzene	cho052	mobley_6739648	0062dio	-0.02	-0.508	-0.488	0.488	0.238144	1,4-dioxane
chlorobenzene	cho503	mobley_3867265	0075pro	-0.06	-0.649	-0.589	0.589	0.346921	acetone
chlorobenzene	cho505	mobley_1881249	0078pen	-1.77	-2.242	-0.472	0.472	0.222784	2-pentanone
chlorobenzene	cho506	mobley_2487143	0080hex	-2.56	-3.176	-0.616	0.616	0.379456	2-hexanone
chlorobenzene	cho531	mobley_5346580	0081dim	-2.14	-2.925	-0.785	0.785	0.616225	3,3-dimethylbutanone
chlorobenzene	cho507	mobley_3573480	0082hep	-3.42	-4.127	-0.707	0.707	0.499849	2-heptanone
chlorobenzene	cho711	mobley_3982371	0093met	-0.87	-1.145	-0.275	0.275	0.075625	methylacetate
chlorobenzene	cho731	mobley_1075836	0094met	-1.62	-2.064	-0.444	0.444	0.197136	methylpropanoate
chlorobenzene	cho712	mobley_6973347	0095eth	-1.69	-2.136	-0.446	0.446	0.198916	ethylacetate
chlorobenzene	cho713	mobley_7573149	0097pro	-2.36	-3.136	-0.776	0.776	0.602176	propylacetate
chlorobenzene	cho751	mobley_2341732	0098met	-3.27	-3.797	-0.527	0.527	0.277729	methylpentanoate
chlorobenzene	cho714	mobley_2364370	0099but	-3.1	-3.907	-0.807	0.807	0.651249	butylacetate
chlorobenzene	cho715	mobley_8514745	0101pen	-3.98	-4.832	-0.852	0.852	0.725904	pentylacetate
odichlorobenzene	cho101	mobley_1636752	0044met	3.37	3.126	-0.244	0.244	0.059536	methanol
odichlorobenzene	cho102	mobley_2310185	0045eth	2.66	2.255	-0.405	0.405	0.164025	ethanol
odichlorobenzene	cho103	mobley_313406	0047pro	1.38	1.354	-0.026	0.026	0.000676	1-propanol
odichlorobenzene	cho104	mobley_1019269	0049but	0.82	0.506	-0.314	0.314	0.098596	1-butanol
odichlorobenzene	cho105	mobley_5759258	0052pen	-0.36	-0.697	-0.337	0.337	0.113569	1-pentanol
odichlorobenzene	cho106	mobley_3546460	0054hex	-1.3	-1.474	-0.174	0.174	0.030276	1-hexanol
odichlorobenzene	cho107	mobley_5079234	0058hep	-2.29	-2.48	-0.19	0.19	0.0361	1-heptanol
dichloroethane	chon800	mobley_1728386	n008	0.1	-0.636	-0.736	0.736	0.541696	benzamide
methylenechloride	chon101	mobley_1952272	0506nit	-1.03	-2.054	-1.024	1.024	1.04858	nitromethane
chlorobenzene	chon101	mobley_1952272	0506nit	-0.3	-0.76	-0.46	0.46	0.2116	nitromethane
chloroform	chon120	mobley_4193752	0134nit	-3.66	-5.255	-1.595	1.595	2.54402	nitrobenzene
chloroform	chon121	mobley_5747188	0135met	-4.72	-5.916	-1.196	1.196	1.43042	2-methyl-1-nitrobenzene
chloroform	chon420	mobley_1659169	0149mor	0.45	-0.062	-0.512	0.512	0.262144	morpholine
chloroform	chon700	mobley_8048190	0233ethb	2.66	1.036	-1.624	1.624	2.63738	acetamide
chloroform	chon101	mobley_1952272	0506nit	-0.66	-2.214	-1.554	1.554	2.41492	nitromethane
chloroform	chon800	mobley_1728386	n008	-0.06	-1.631	-1.571	1.571	2.46804	benzamide
carbontet	chon103	mobley_9671033	0131nit	-1.15	-1.304	-0.154	0.154	0.023716	1-nitropropane
carbontet	chon120	mobley_4193752	0134nit	-2.8	-2.749	0.051	0.051	0.002601	nitrobenzene
carbontet	chon121	mobley_5747188	0135met	-3.91	-3.221	0.689	0.689	0.474721	2-methyl-1-nitrobenzene
carbontet	chon101	mobley_1952272	0506nit	0.5	0.939	0.439	0.439	0.192721	nitromethane
chloroform	chs060	mobley_5520946	0139thi	-5.06	-4.617	0.443	0.443	0.196249	thiophenol
chloroform	chs013	mobley_4983965	0142die	-4.94	-4.744	0.196	0.196	0.038416	diethylsulfide
chloroform	chs031	mobley_2972906	0245thi	-4.43	-3.677	0.753	0.753	0.567009	thiophene
carbontet	chs040	mobley_1189457	0144thi	-2.93	-3.836	-0.906	0.906	0.820836	thioanisole
methylenechloride	chs060	mobley_5520946	0139thi	-4.56	-4.159	0.401	0.401	0.160801	thiophenol
chloroform	chbr040	mobley_7599023	0186bro	-4.61	-4.909	-0.299	0.299	0.089401	bromobenzene
carbontet	chbr040	mobley_7599023	0186bro	-4.39	-4.506	-0.116	0.116	0.013456	bromobenzene
chloroform	chf101	mobley_4483973	0157flu	-3.45	-4.797	-1.347	1.347	1.81441	fluorobenzene
carbontet	chf101	mobley_4483973	0157flu	-2.84	-4.215	-1.375	1.375	1.89062	fluorobenzene
chloroform	chi100	mobley_3398536	test4001	-4.86	-5.909	-1.049	1.049	1.1004	iodobenzene
carbontet	chi100	mobley_3398536	test4001	-4.76	-4.744	0.016	0.016	0.000256	iodobenzene
fluorobenzene	chon101	mobley_1952272	0506nit	-0.6	-0.733	-0.133	0.133	0.017689	nitromethane
perfluorobenzene	chn013	mobley_9733743	0110but	0.11	0.083	-0.027	0.027	0.000729	butylamine
perfluorobenzene	chon101	mobley_1952272	0506nit	-0.28	-1.459	-1.179	1.179	1.39004	nitromethane
fluoroctane	cho711	mobley_3982371	0093met	-0.46	-0.66	-0.2	0.2	0.04	methylacetate
fluoroctane	cho731	mobley_1075836	0094met	-1.16	-1.512	-0.352	0.352	0.123904	methylpropanoate
fluoroctane	cho712	mobley_6973347	0095eth	-1.22	-1.553	-0.333	0.333	0.110889	ethylacetate
fluoroctane	cho713	mobley_7573149	0097pro	-1.86	-2.55	-0.69	0.69	0.4761	propylacetate
fluoroctane	cho751	mobley_2341732	0098met	-2.77	-3.307	-0.537	0.537	0.288369	methylpentanoate
fluoroctane	cho714	mobley_2364370	0099but	-2.58	-3.521	-0.941	0.941	0.885481	butylacetate
fluorobenzene	cho102	mobley_2310185	0045eth	1.55	1.938	0.388	0.388	0.150544	ethanol
fluorobenzene	cho052	mobley_6739648	0062dio	-0.12	-0.586	-0.466	0.466	0.217156	1,4-dioxane
perfluorobenzene	cho503	mobley_3867265	0075pro	-0.02	-1.604	-1.584	1.584	2.50906	acetone
perfluorobenzene	cho505	mobley_1881249	0078pen	-1.58	-3.157	-1.577	1.577	2.48693	2-pentanone
perfluorobenzene	cho506	mobley_2487143	0080hex	-2.27	-4.159	-1.889	1.889	3.56832	2-hexanone
perfluorobenzene	cho531	mobley_5346580	0081dim	-2.15	-3.888	-1.738	1.738	3.02064	3,3-dimethylbutanone
perfluorobenzene	cho507	mobley_3573480	0082hep	-3.11	-5.058	-1.948	1.948	3.7947	2-heptanone
perfluorobenzene	cho711	mobley_3982371	0093met	-1.1	-2.033	-0.933	0.933	0.870489	methylacetate
perfluorobenzene	cho712	mobley_6973347	0095eth	-1.62	-2.906	-1.286	1.286	1.6538	ethylacetate
perfluorobenzene	cho713	mobley_7573149	0097pro	-2.27	-3.804	-1.534	1.534	2.35316	propylacetate
perfluorobenzene	cho751	mobley_2341732	0098met	-3.03	-4.669	-1.639	1.639	2.68632	methylpentanoate
perfluorobenzene	cho714	mobley_2364370	0099but	-2.88	-4.818	-1.938	1.938	3.75584	butylacetate
perfluorobenzene	cho753	mobley_1017962	0100met	-3.72	-5.451	-1.731	1.731	2.99636	methylhexanoate
perfluorobenzene	cho715	mobley_8514745	0101pen	-3.65	-5.538	-1.888	1.888	3.56454	pentylacetate
hexadecyliodide	ch005	mobley_5449201	0005npe	-4.89	-5.214	-0.324	0.324	0.104976	n-pentane
hexadecyliodide	ch006	mobley_6812653	0006nhe	-5.74	-6.244	-0.504	0.504	0.254016	n-hexane
hexadecyliodide	ch007	mobley_8614858	0007nhe	-6.57	-6.985	-0.415	0.415	0.172225	n-heptane
hexadecyliodide	ch076	mobley_2689721	0018cyc	-4.89	-5.548	-0.658	0.658	0.432964	cyclohexane
hexadecyliodide	ch082	mobley_9100956	0019met	-5.77	-6.667	-0.897	0.897	0.804609	methylcyclohexane
hexadecyliodide	ch200	mobley_3053621	0035ben	-2.81	-3.126	-0.316	0.316	0.099856	benzene
hexadecyliodide	ch201	mobley_1873346	0036tol	-3.51	-4.267	-0.757	0.757	0.573049	toluene
iodobenzene	ch008	mobley_3167746	0008noc	-7.6	-8.194	-0.594	0.594	0.352836	n-octane
iodobenzene	ch201	mobley_1873346	0036tol	-4.09	-4.339	-0.249	0.249	0.062001	toluene
hexadecyliodide	chcl032	mobley_3762186	0161dic	-1.45	-1.36	0.09	0.09	0.0081	dichloromethane
hexadecyliodide	chcl033	mobley_2996632	0162tri	-2.28	-2.479	-0.199	0.199	0.039601	chloroform
iodobenzene	chn011	mobley_2410897	0103eth	1.77	2.757	0.987	0.987	0.974169	ethylamine
iodobenzene	chn012	mobley_9185328	0106pro	0.85	1.868	1.018	1.018	1.03632	propylamine
iodobenzene	chn013	mobley_9733743	0110but	0.05	0.898	0.848	0.848	0.719104	butylamine
iodobenzene	chon101	mobley_1952272	0506nit	-0.08	-0.912	-0.832	0.832	0.692224	nitromethane
iodobenzene	cho101	mobley_1636752	0044met	2.92	2.994	0.074	0.074	0.005476	methanol
iodobenzene	cho102	mobley_2310185	0045eth	1.82	2.087	0.267	0.267	0.071289	ethanol
iodobenzene	cho103	mobley_313406	0047pro	1.33	1.002	-0.328	0.328	0.107584	1-propanol
iodobenzene	cho104	mobley_1019269	0049but	0.67	0.257	-0.413	0.413	0.170569	1-butanol
iodobenzene	cho105	mobley_5759258	0052pen	-0.45	-0.883	-0.433	0.433	0.187489	1-pentanol
iodobenzene	cho106	mobley_3546460	0054hex	-1.31	-1.641	-0.331	0.331	0.109561	1-hexanol
iodobenzene	cho107	mobley_5079234	0058hep	-2.32	-2.617	-0.297	0.297	0.088209	1-heptanol
iodobenzene	cho350	mobley_20524	0053phe	-0.16	0.062	0.222	0.222	0.049284	phenol
iodobenzene	cho352	mobley_4035953	0055ocr	-1.24	-1.042	0.198	0.198	0.039204	o-cresol
iodobenzene	cho353	mobley_8691603	0056mcr	-0.55	-0.912	-0.362	0.362	0.131044	m-cresol
iodobenzene	cho354	mobley_2925352	0057pcr	-0.88	-0.769	0.111	0.111	0.012321	p-cresol
iodobenzene	cho052	mobley_6739648	0062dio	0.12	-0.611	-0.731	0.731	0.534361	1,4-dioxane
benzonitrile	chn204	mobley_2451097	0129ben	-3.18	-3.499	-0.319	0.319	0.101761	benzonitrile
acetonitrile	chn200	mobley_7532833	0126eth	-0.97	-0.991	-0.021	0.021	0.000441	acetonitrile
2methylpyridine	ch008	mobley_3167746	0008noc	-7.61	-7.574	0.036	0.036	0.001296	n-octane
2methylpyridine	ch201	mobley_1873346	0036tol	-4.16	-4.29	-0.13	0.13	0.0169	toluene
benzonitrile	ch008	mobley_3167746	0008noc	-7.22	-7.55	-0.33	0.33	0.1089	n-octane
benzonitrile	ch201	mobley_1873346	0036tol	-4.05	-4.181	-0.131	0.131	0.017161	toluene
acetonitrile	ch008	mobley_3167746	0008noc	-6.45	-7.018	-0.568	0.568	0.322624	n-octane
acetonitrile	ch201	mobley_1873346	0036tol	-3.78	-4.247	-0.467	0.467	0.218089	toluene
nitromethane	ch008	mobley_3167746	0008noc	-6.03	-6.322	-0.292	0.292	0.085264	n-octane
nitromethane	ch201	mobley_1873346	0036tol	-3.62	-3.994	-0.374	0.374	0.139876	toluene
nitroethane	ch008	mobley_3167746	0008noc	-6.77	-6.989	-0.219	0.219	0.047961	n-octane
nitroethane	ch201	mobley_1873346	0036tol	-3.98	-4.206	-0.226	0.226	0.051076	toluene
dimethylformamide	ch008	mobley_3167746	0008noc	-6.65	-6.533	0.117	0.117	0.013689	n-octane
dimethylformamide	ch201	mobley_1873346	0036tol	-3.98	-3.902	0.078	0.078	0.006084	toluene
dimethylacetamide	ch008	mobley_3167746	0008noc	-6.82	-6.855	-0.035	0.035	0.001225	n-octane
dimethylacetamide	ch201	mobley_1873346	0036tol	-4.04	-4.033	0.007	0.007	4.9e-05	toluene
methylformamide	ch008	mobley_3167746	0008noc	-6.22	-6.196	0.024	0.024	0.000576	n-octane
methylformamide	ch201	mobley_1873346	0036tol	-3.44	-3.526	-0.086	0.086	0.007396	toluene
benzonitrile	cho102	mobley_2310185	0045eth	0.95	0.97	0.02	0.02	0.0004	ethanol
benzonitrile	cho052	mobley_6739648	0062dio	-0.08	-0.82	-0.74	0.74	0.5476	1,4-dioxane
acetonitrile	cho102	mobley_2310185	0045eth	0.57	0.334	-0.236	0.236	0.055696	ethanol
acetonitrile	cho052	mobley_6739648	0062dio	-0.27	-1.197	-0.927	0.927	0.859329	1,4-dioxane
dimethylacetamide	cho102	mobley_2310185	0045eth	-0.4	-1.085	-0.685	0.685	0.469225	ethanol
dimethylacetamide	cho052	mobley_6739648	0062dio	0.05	-1.007	-1.057	1.057	1.11725	1,4-dioxane
methylformamide	cho102	mobley_2310185	0045eth	-0.12	-0.654	-0.534	0.534	0.285156	ethanol
methylformamide	cho052	mobley_6739648	0062dio	0.2	-0.68	-0.88	0.88	0.7744	1,4-dioxane
benzonitrile	chon101	mobley_1952272	0506nit	-1.03	-1.641	-0.611	0.611	0.373321	nitromethane
acetonitrile	chon101	mobley_1952272	0506nit	-1.6	-2.092	-0.492	0.492	0.242064	nitromethane
dimethylacetamide	chon101	mobley_1952272	0506nit	-1.6	-2.219	-0.619	0.619	0.383161	nitromethane
methylformamide	chon101	mobley_1952272	0506nit	-1.09	-1.601	-0.511	0.511	0.261121	nitromethane
butanone	ch008	mobley_3167746	0008noc	-7.52	-7.711	-0.191	0.191	0.036481	n-octane
butanone	ch201	mobley_1873346	0036tol	-4.16	-4.352	-0.192	0.192	0.036864	toluene
octanol	ch082	mobley_9100956	0019met	-4.91	-6.348	-1.438	1.438	2.06784	methylcyclohexane
octanol	ch403	mobley_8260524	0031pro	-1.11	-2.235	-1.125	1.125	1.26562	propyne
octanol	ch310	mobley_637522	0042ant	-6.52	-6.426	0.094	0.094	0.008836	anthracene
benzylalcohol	ch008	mobley_3167746	0008noc	-6.65	-7.045	-0.395	0.395	0.156025	n-octane
benzylalcohol	ch201	mobley_1873346	0036tol	-3.56	-3.948	-0.388	0.388	0.150544	toluene
aceticacid	ch008	mobley_3167746	0008noc	-6.81	-6.392	0.418	0.418	0.174724	n-octane
aceticacid	ch201	mobley_1873346	0036tol	-3.63	-3.719	-0.089	0.089	0.007921	toluene
phenylether	ch008	mobley_3167746	0008noc	-7.26	-7.815	-0.555	0.555	0.308025	n-octane
phenylether	ch201	mobley_1873346	0036tol	-3.96	-4.096	-0.136	0.136	0.018496	toluene
tetrahydrofuran	ch008	mobley_3167746	0008noc	-8.27	-8.291	-0.021	0.021	0.000441	n-octane
tetrahydrofuran	ch201	mobley_1873346	0036tol	-4.6	-4.674	-0.074	0.074	0.005476	toluene
diethylether	chbr040	mobley_7599023	0186bro	-4.53	-4.694	-0.164	0.164	0.026896	bromobenzene
octanol	chbr001	mobley_8983100	0177bro	-1.61	-1.704	-0.094	0.094	0.008836	bromomethane
octanol	chbr002	mobley_994483	0180bro	-2.16	-2.385	-0.225	0.225	0.050625	bromoethane
octanol	chbr003	mobley_7708038	0182bro	-2.86	-3.338	-0.478	0.478	0.228484	1-bromopropane
octanol	chbr004	mobley_2802855	0184bro	-3.76	-4.114	-0.354	0.354	0.125316	1-bromobutane
octanol	chbr005	mobley_3738859	0185bro	-4.58	-4.916	-0.336	0.336	0.112896	1-bromopentane
octanol	chbr011	mobley_7578802	0179tri	-3.49	-4.896	-1.406	1.406	1.97684	bromoform
octanol	chbr012	mobley_9246351	0178dib	-2.22	-3.011	-0.791	0.791	0.625681	dibromomethane
octanol	chbr020	mobley_9434451	0183bro	-2.92	-3.095	-0.175	0.175	0.030625	2-bromopropane
octanol	chbr030	mobley_1905088	0419brt	-3.98	-4.234	-0.254	0.254	0.064516	bromotoluene
octanol	chbr040	mobley_7599023	0186bro	-4	-4.256	-0.256	0.256	0.065536	bromobenzene
octanol	chbr041	mobley_7150646	0187dib	-5.17	-5.446	-0.276	0.276	0.076176	p-dibromobenzene
diethylether	chcl101	mobley_7608462	0174chl	-4.3	-5.24	-0.94	0.94	0.8836	chlorobenzene
diethylether	chcl104	mobley_4553008	0176pdi	-5.17	-6.068	-0.898	0.898	0.806404	1,4-dichlorobenzene
decanol	chcl101	mobley_7608462	0174chl	-3.71	-4.288	-0.578	0.578	0.334084	chlorobenzene
ethanol	chcl101	mobley_7608462	0174chl	-2.18	-4.407	-2.227	2.227	4.95953	chlorobenzene
octanol	chcl002	mobley_2198613	0163chl	-1.95	-1.868	0.082	0.082	0.006724	chloroethane
octanol	chcl003	mobley_1977493	0167chla	-2.73	-2.798	-0.068	0.068	0.004624	1-chloropropane
octanol	chcl020	mobley_1231151	0168chl	-2.59	-2.51	0.08	0.08	0.0064	2-chloropropane
octanol	chcl032	mobley_3762186	0161dic	-1.76	-1.949	-0.189	0.189	0.035721	dichloromethane
octanol	chcl033	mobley_2996632	0162tri	-2.73	-3.211	-0.481	0.481	0.231361	chloroform
octanol	chcl052	mobley_3761215	0165tri	-3.5	-4.126	-0.626	0.626	0.391876	1,1,1-trichloroethane
octanol	chcl072	mobley_9913368	0172Edi	-2.83	-2.587	0.243	0.243	0.059049	E-1,2-dichloroethene
octanol	chcl073	mobley_4465023	0171Zdi	-2.54	-4.182	-1.642	1.642	2.69616	Z-1,2-dichloroethene
octanol	chcl074	mobley_766666	0173tri	-3.31	-4.044	-0.734	0.734	0.538756	trichloroethene
octanol	chcl075	mobley_5952846	0204tet	-4.34	-5.478	-1.138	1.138	1.29504	tetrachloroethene
octanol	chcl100	mobley_4845722	test2015	-7.82	-8.751	-0.931	0.931	0.866761	hexachlorobenzene
octanol	chcl101	mobley_7608462	0174chl	-3.88	-4.539	-0.659	0.659	0.434281	chlorobenzene
octanol	chcl102	mobley_2489709	0175odi	-4.65	-5.158	-0.508	0.508	0.258064	1,2-dichlorobenzene
octanol	chcl104	mobley_4553008	0176pdi	-4.66	-5.324	-0.664	0.664	0.440896	1,4-dichlorobenzene
octanol	chf021	mobley_3370989	0154dif	-1.02	-2.48	-1.46	1.46	2.1316	1,1-difluoroethane
octanol	chf101	mobley_4483973	0157flu	-3.07	-3.583	-0.513	0.513	0.263169	fluorobenzene
diethylether	chi100	mobley_3398536	test4001	-4.9	-5.595	-0.695	0.695	0.483025	iodobenzene
diethylether	chi001	mobley_4364398	test4003	-2.62	-3.049	-0.429	0.429	0.184041	iodomethane
octanol	chi001	mobley_4364398	test4003	-2.18	-2.33	-0.15	0.15	0.0225	iodomethane
octanol	chi002	mobley_1107178	test4004	-2.71	-2.972	-0.262	0.262	0.068644	iodoethane
octanol	chi020	mobley_210639	test4009	-3.94	-3.634	0.306	0.306	0.093636	2-iodopropane
octanol	chi030	mobley_664966	test4002	-3.14	-4.392	-1.252	1.252	1.5675	diiodomethane
octanol	chi100	mobley_3398536	test4001	-4.44	-4.769	-0.329	0.329	0.108241	iodobenzene
octanol	choni01	mobley_2727678	test2018	-0.05	-1.127	-1.077	1.077	1.15993	5-iodouracil
benzylalcohol	chn013	mobley_9733743	0110but	-0.91	-1.103	-0.193	0.193	0.037249	butylamine
benzylalcohol	cho102	mobley_2310185	0045eth	0.16	-0.332	-0.492	0.492	0.242064	ethanol
benzylalcohol	cho052	mobley_6739648	0062dio	-0.33	-1.066	-0.736	0.736	0.541696	1,4-dioxane
benzylalcohol	cho601	mobley_2146331	0069met	-0.73	0.439	1.169	1.169	1.36656	formaldehyde
benzylalcohol	cho670	mobley_3034976	0086eth	-0.27	-0.37	-0.1	0.1	0.01	aceticacid
benzylalcohol	cho171	mobley_5311804	0533ben	-1.99	-1.958	0.032	0.032	0.001024	benzylalcohol
butanone	chon101	mobley_1952272	0506nit	-1.22	-1.832	-0.612	0.612	0.374544	nitromethane
octanol	chon420	mobley_1659169	0149mor	1.18	0.758	-0.422	0.422	0.178084	morpholine
octanol	chon841	mobley_6861308	0401amia	-3.99	-2.351	1.639	1.639	2.68632	1,1-dimethyl-3-phenylurea
octanol	chon831	mobley_2782339	test2025	-1.57	-1.697	-0.127	0.127	0.016129	phthalimide
benzylalcohol	chon101	mobley_1952272	0506nit	-0.51	-1.308	-0.798	0.798	0.636804	nitromethane
aceticacid	chon101	mobley_1952272	0506nit	-0.86	-1.741	-0.881	0.881	0.776161	nitromethane
tetrahydrofuran	chon101	mobley_1952272	0506nit	-1.07	-1.708	-0.638	0.638	0.407044	nitromethane
octanol	chs001	mobley_7690440	0141dim	-2.41	-2.652	-0.242	0.242	0.058564	dimethyldisulfide
octanol	chs013	mobley_4983965	0142die	-2.63	-2.576	0.054	0.054	0.002916	diethylsulfide
octanol	chs031	mobley_2972906	0245thi	-2.49	-2.577	-0.087	0.087	0.007569	thiophene
octanol	chs040	mobley_1189457	0144thi	-3.74	-3.58	0.16	0.16	0.0256	thioanisole
octanol	chs052	mobley_186894	0138pro	-2.42	-2.14	0.28	0.28	0.0784	1-propanethiol
octanol	chs060	mobley_5520946	0139thi	-3.44	-2.965	0.475	0.475	0.225625	thiophenol
dimethylsulfoxide	cho102	mobley_2310185	0045eth	-0.25	-1.012	-0.762	0.762	0.580644	ethanol
dimethylsulfoxide	cho052	mobley_6739648	0062dio	0.16	-1.05	-1.21	1.21	1.4641	1,4-dioxane
dimethylsulfoxide	chos001	mobley_8578590	0503dim	1.65	0.352	-1.298	1.298	1.6848	dimethylsulfoxide
dimethylsulfoxide	chon101	mobley_1952272	0506nit	-1.64	-2.191	-0.551	0.551	0.303601	nitromethane
tetrahydrothiophenedioxide	cho052	mobley_6739648	0062dio	0.16	-0.939	-1.099	1.099	1.2078	1,4-dioxane
tetrahydrothiophenedioxide	chon101	mobley_1952272	0506nit	-1.26	-1.489	-0.229	0.229	0.052441	nitromethane
tetrahydrothiophenedioxide	ch201	mobley_1873346	0036tol	-3.33	-4.323	-0.993	0.993	0.986049	toluene
dimethylsulfoxide	ch008	mobley_3167746	0008noc	-5.72	-5.58	0.14	0.14	0.0196	n-octane
dimethylsulfoxide	ch201	mobley_1873346	0036tol	-3.52	-3.645	-0.125	0.125	0.015625	toluene
chloroform	chonbr30	mobley_4039055	n203	3.14	2.514	-0.626	0.626	0.391876	5-bromouracil
diethylether	chonbr30	mobley_4039055	n203	1.16	0.167	-0.993	0.993	0.986049	5-bromouracil
ethylacetate	chonbr30	mobley_4039055	n203	0.24	-0.57	-0.81	0.81	0.6561	5-bromouracil
hexadecane	chfclbr01	mobley_4506634	0201bro	-2.86	-4.414	-1.554	1.554	2.41492	1-bromo-1-chloro-2,2,2-trifluoroethane
hexadecane	chfbr002	mobley_8685905	0203bro	-2.37	-3.295	-0.925	0.925	0.855625	1-bromo-1,2,2,2-tetrafluoroethane
octanol	chfbr001	mobley_7732703	0197bro	-2.54	-3.63	-1.09	1.09	1.1881	bromotrifluoromethane
octanol	chfclbr01	mobley_4506634	0201bro	-3.16	-4.651	-1.491	1.491	2.22308	1-bromo-1-chloro-2,2,2-trifluoroethane
octanol	chonbr30	mobley_4039055	n203	0.29	-0.479	-0.769	0.769	0.591361	5-bromouracil
benzene	chobr010	mobley_1733799	0215pbr	-2.96	-1.799	1.161	1.161	1.34792	p-bromophenol
bromobenzene	chobr010	mobley_1733799	0215pbr	-2.64	-1.207	1.433	1.433	2.05349	p-bromophenol
bromoform	chobr010	mobley_1733799	0215pbr	-2.64	-2.072	0.568	0.568	0.322624	p-bromophenol
butylacetate	chobr010	mobley_1733799	0215pbr	-4.72	-4.196	0.524	0.524	0.274576	p-bromophenol
carbontet	chobr010	mobley_1733799	0215pbr	-2.01	-0.163	1.847	1.847	3.41141	p-bromophenol
chlorobenzene	chobr010	mobley_1733799	0215pbr	-2.69	-1.442	1.248	1.248	1.5575	p-bromophenol
chloroform	chobr010	mobley_1733799	0215pbr	-2.74	-1.936	0.804	0.804	0.646416	p-bromophenol
cyclohexane	chobr010	mobley_1733799	0215pbr	-1.29	0.079	1.369	1.369	1.87416	p-bromophenol
decanol	chobr010	mobley_1733799	0215pbr	-4.47	-3.946	0.524	0.524	0.274576	p-bromophenol
dibromoethane	chobr010	mobley_1733799	0215pbr	-3.16	-2.024	1.136	1.136	1.2905	p-bromophenol
dichloroethane	chobr010	mobley_1733799	0215pbr	-3.25	-2.178	1.072	1.072	1.14918	p-bromophenol
ethylbenzene	chobr010	mobley_1733799	0215pbr	-2.69	-1.7	0.99	0.99	0.9801	p-bromophenol
heptanol	chobr010	mobley_1733799	0215pbr	-4.64	-4.253	0.387	0.387	0.149769	p-bromophenol
hexane	chobr010	mobley_1733799	0215pbr	-1.11	0.309	1.419	1.419	2.01356	p-bromophenol
hexanol	chobr010	mobley_1733799	0215pbr	-4.66	-4.202	0.458	0.458	0.209764	p-bromophenol
iodobenzene	chobr010	mobley_1733799	0215pbr	-2.6	-1.783	0.817	0.817	0.667489	p-bromophenol
methylenechloride	chobr010	mobley_1733799	0215pbr	-3.24	-1.87	1.37	1.37	1.8769	p-bromophenol
nitrobenzene	chobr010	mobley_1733799	0215pbr	-3.91	-2.794	1.116	1.116	1.24546	p-bromophenol
nonanol	chobr010	mobley_1733799	0215pbr	-4.51	-2.185	2.325	2.325	5.40562	p-bromophenol
octanol	chobr010	mobley_1733799	0215pbr	-4.74	-3.964	0.776	0.776	0.602176	p-bromophenol
onitrotoluene	chobr010	mobley_1733799	0215pbr	-3.72	-2.654	1.066	1.066	1.13636	p-bromophenol
pentanol	chobr010	mobley_1733799	0215pbr	-4.77	-4.52	0.25	0.25	0.0625	p-bromophenol
toluene	chobr010	mobley_1733799	0215pbr	-2.85	-1.705	1.145	1.145	1.31103	p-bromophenol
xylene	chobr010	mobley_1733799	0215pbr	-2.84	-1.747	1.093	1.093	1.19465	p-bromophenol
chloroform	chof001	mobley_3006808	0207tri	1.28	0.207	-1.073	1.073	1.15133	2,2,2-trifluoroethanol
chloroform	chonf22	mobley_337666	n200	2.61	3.06	0.45	0.45	0.2025	5-fluorouracil
cyclohexane	chof001	mobley_3006808	0207tri	2.78	2.132	-0.648	0.648	0.419904	2,2,2-trifluoroethanol
decalin	chf101	mobley_4483973	0157flu	-2.64	-3.672	-1.032	1.032	1.06502	fluorobenzene
diethylether	chonf22	mobley_337666	n200	1.36	0.882	-0.478	0.478	0.228484	5-fluorouracil
ethylacetate	chonf22	mobley_337666	n200	0.82	0.137	-0.683	0.683	0.466489	5-fluorouracil
hexadecane	chfcl012	mobley_1838110	0206tri	-4.66	-5.645	-0.985	0.985	0.970225	1,1,2-trichloro-1,2,2-trifluoroethane
hexadecane	chof001	mobley_3006808	0207tri	2.64	2.573	-0.067	0.067	0.004489	2,2,2-trifluoroethanol
hexadecane	chofcl02	mobley_5347550	0210dic	-2.78	-2.661	0.119	0.119	0.014161	1,1-dichloro-2,2-difluoroethylmethylether
octanol	chfcl002	mobley_8311321	0199chl	-1.47	-1.804	-0.334	0.334	0.111556	chlorodifluoromethane
octanol	chfcl012	mobley_1838110	0206tri	-4.31	-5.223	-0.913	0.913	0.833569	1,1,2-trichloro-1,2,2-trifluoroethane
octanol	chof001	mobley_3006808	0207tri	-0.5	-1.428	-0.928	0.928	0.861184	2,2,2-trifluoroethanol
octanol	chofcl02	mobley_5347550	0210dic	-2.9	-3.198	-0.298	0.298	0.088804	1,1-dichloro-2,2-difluoroethylmethylether
octanol	chof003	mobley_9979854	0211tri	-0.92	-0.755	0.165	0.165	0.027225	1,1,1-trifluoropropan-2-ol
octanol	chonf22	mobley_337666	n200	1.21	1.029	-0.181	0.181	0.032761	5-fluorouracil
benzene	chop001	mobley_6115639	0220tri	0.68	0.398	-0.282	0.282	0.079524	trimethylphosphate
benzene	chop002	mobley_1323538	0221tri	-1.08	-1.579	-0.499	0.499	0.249001	triethylphosphate
carbontet	chop001	mobley_6115639	0220tri	1.46	2.07	0.61	0.61	0.3721	trimethylphosphate
carbontet	chop002	mobley_1323538	0221tri	-0.01	-0.488	-0.478	0.478	0.228484	triethylphosphate
chloroform	chop001	mobley_6115639	0220tri	-1.04	-3.018	-1.978	1.978	3.91248	trimethylphosphate
cyclohexane	chop001	mobley_6115639	0220tri	3.03	2.837	-0.193	0.193	0.037249	trimethylphosphate
cyclohexane	chop002	mobley_1323538	0221tri	-0.1	0.536	0.636	0.636	0.404496	triethylphosphate
dichloroethane	chop001	mobley_6115639	0220tri	0.15	-1.374	-1.524	1.524	2.32258	trimethylphosphate
dichloroethane	chop002	mobley_1323538	0221tri	-2.09	-3.142	-1.052	1.052	1.1067	triethylphosphate
heptane	chop001	mobley_6115639	0220tri	3.11	3.02	-0.09	0.09	0.0081	trimethylphosphate
heptane	chop002	mobley_1323538	0221tri	0.83	0.723	-0.107	0.107	0.011449	triethylphosphate
hexane	chop001	mobley_6115639	0220tri	2.88	3.017	0.137	0.137	0.018769	trimethylphosphate
hexane	chop002	mobley_1323538	0221tri	0.72	0.69	-0.03	0.03	0.0009	triethylphosphate
octanol	chop001	mobley_6115639	0220tri	0.89	-0.521	-1.411	1.411	1.99092	trimethylphosphate
octanol	chop002	mobley_1323538	0221tri	-1.38	-2.103	-0.723	0.723	0.522729	triethylphosphate
octanol	chncl041	mobley_9740891	0426dcl	-4.47	-4.263	0.207	0.207	0.042849	2,6-dichlorobenzonitrile
octanol	choncl17	mobley_9557440	n202	0.48	-0.712	-1.192	1.192	1.42086	5-chlorouracil
octanol	choncl27	mobley_1396156	test2024	-6.33	-8.296	-1.966	1.966	3.86516	pentachloronitrobenzene
2methylpyridine	chn141	mobley_4287564	0119met	-1.08	-1.61	-0.53	0.53	0.2809	2-methylpyridine
2methylpyridine	cho052	mobley_6739648	0062dio	0.05	-0.818	-0.868	0.868	0.753424	1,4-dioxane
2methylpyridine	cho102	mobley_2310185	0045eth	-0.01	-0.082	-0.072	0.072	0.005184	ethanol
4methyl2pentanone	ch300	mobley_282648	0041nap	-5.05	-5.401	-0.351	0.351	0.123201	naphthalene
4methyl2pentanone	chn002	mobley_9209581	0107tri	0.34	-0.487	-0.827	0.827	0.683929	trimethylamine
4methyl2pentanone	chn031	mobley_8426916	0111die	0.44	-0.68	-1.12	1.12	1.2544	diethylamine
4methyl2pentanone	chn110	mobley_4883284	0118ani	-2.05	-1.724	0.326	0.326	0.106276	aniline
4methyl2pentanone	chn140	mobley_296847	0116pyr	-0.64	-1.192	-0.552	0.552	0.304704	pyridine
4methyl2pentanone	cho350	mobley_20524	0053phe	-2.78	-2.822	-0.042	0.042	0.001764	phenol
4methyl2pentanone	cho353	mobley_8691603	0056mcr	-3.3	-3.466	-0.166	0.166	0.027556	m-cresol
4methyl2pentanone	cho532	mobley_8337977	0508met	-2.18	-2.861	-0.681	0.681	0.463761	4-methyl-2-pentanone
acetophenone	ch008	mobley_3167746	0008noc	-7.12	-7.213	-0.093	0.093	0.008649	n-octane
acetophenone	ch201	mobley_1873346	0036tol	-4	-3.955	0.045	0.045	0.002025	toluene
acetophenone	cho052	mobley_6739648	0062dio	0.03	-0.992	-1.022	1.022	1.04448	1,4-dioxane
acetophenone	cho102	mobley_2310185	0045eth	0.88	0.334	-0.546	0.546	0.298116	ethanol
acetophenone	cho570	mobley_7497999	0084met	-3.01	-2.996	0.014	0.014	0.000196	acetophenone
acetophenone	chon101	mobley_1952272	0506nit	-0.9	-1.482	-0.582	0.582	0.338724	nitromethane
aniline	ch008	mobley_3167746	0008noc	-6.36	-7.125	-0.765	0.765	0.585225	n-octane
aniline	ch201	mobley_1873346	0036tol	-3.67	-3.704	-0.034	0.034	0.001156	toluene
aniline	chn110	mobley_4883284	0118ani	-2.12	-1.487	0.633	0.633	0.400689	aniline
aniline	cho052	mobley_6739648	0062dio	-0.59	-1.305	-0.715	0.715	0.511225	1,4-dioxane
aniline	cho102	mobley_2310185	0045eth	0.55	-0.097	-0.647	0.647	0.418609	ethanol
aniline	chon101	mobley_1952272	0506nit	-1.09	-1.911	-0.821	0.821	0.674041	nitromethane
anisole	ch008	mobley_3167746	0008noc	-7.5	-7.828	-0.328	0.328	0.107584	n-octane
anisole	ch201	mobley_1873346	0036tol	-4.05	-4.24	-0.19	0.19	0.0361	toluene
anisole	chn013	mobley_9733743	0110but	-0.2	0.638	0.838	0.838	0.702244	butylamine
anisole	cho052	mobley_6739648	0062dio	0	-0.679	-0.679	0.679	0.461041	1,4-dioxane
anisole	cho080	mobley_7295828	0068ani	-3.88	-3.665	0.215	0.215	0.046225	anisole
anisole	cho102	mobley_2310185	0045eth	1.41	1.486	0.076	0.076	0.005776	ethanol
anisole	chon101	mobley_1952272	0506nit	-0.67	-1.416	-0.746	0.746	0.556516	nitromethane
benzene	ch005	mobley_5449201	0005npe	-5.29	-5.949	-0.659	0.659	0.434281	n-pentane
benzene	ch006	mobley_6812653	0006nhe	-6.1	-6.959	-0.859	0.859	0.737881	n-hexane
benzene	ch008	mobley_3167746	0008noc	-8.23	-8.638	-0.408	0.408	0.166464	n-octane
benzene	ch076	mobley_2689721	0018cyc	-5.28	-6.015	-0.735	0.735	0.540225	cyclohexane
benzene	ch200	mobley_3053621	0035ben	-3.65	-3.649	0.001	0.001	1e-06	benzene
benzene	ch201	mobley_1873346	0036tol	-4.42	-4.534	-0.114	0.114	0.012996	toluene
benzene	chn002	mobley_9209581	0107tri	0.4	-0.589	-0.989	0.989	0.978121	trimethylamine
benzene	chn010	mobley_6714389	0228met	1.89	3.674	1.784	1.784	3.18266	methylamine
benzene	chn011	mobley_2410897	0103eth	1.77	2.649	0.879	0.879	0.772641	ethylamine
benzene	chn012	mobley_9185328	0106pro	0.71	1.631	0.921	0.921	0.848241	propylamine
benzene	chn030	mobley_5692472	0104dim	1.28	1.387	0.107	0.107	0.011449	dimethylamine
benzene	chn031	mobley_8426916	0111die	0.05	-0.511	-0.561	0.561	0.314721	diethylamine
benzene	chn032	mobley_2958326	0115dip	-1.44	-2.604	-1.164	1.164	1.3549	dipropylamine
benzene	chn060	mobley_6309289	0225pipa	0.08	-0.641	-0.721	0.721	0.519841	piperidine
benzene	chn110	mobley_4883284	0118ani	-1.39	-0.475	0.915	0.915	0.837225	aniline
benzene	chn111	mobley_3187514	n009	-1.84	-1.243	0.597	0.597	0.356409	2-methylaniline
benzene	chn112	mobley_5518547	n011	-2.02	-1.446	0.574	0.574	0.329476	4-methylaniline
benzene	chn114	mobley_7774695	0122Nme	-1.95	-1.942	0.008	0.008	6.4e-05	N-methylaniline
benzene	chn140	mobley_296847	0116pyr	-0.59	-0.763	-0.173	0.173	0.029929	pyridine
benzene	chn141	mobley_4287564	0119met	-1.23	-1.27	-0.04	0.04	0.0016	2-methylpyridine
benzene	chn143	mobley_1520842	0121met	-1.24	-1.553	-0.313	0.313	0.097969	4-methylpyridine
benzene	chn147	mobley_4584540	0125dim	-1.8	-1.971	-0.171	0.171	0.029241	2,6-dimethylpyridine
benzene	chn149	mobley_1363784	0571dim	-2.8	-2.653	0.147	0.147	0.021609	3,5-dimethylpyridine
benzene	cho052	mobley_6739648	0062dio	-0.15	-0.617	-0.467	0.467	0.218089	1,4-dioxane
benzene	cho101	mobley_1636752	0044met	2.52	2.796	0.276	0.276	0.076176	methanol
benzene	cho102	mobley_2310185	0045eth	1.58	1.954	0.374	0.374	0.139876	ethanol
benzene	cho103	mobley_313406	0047pro	0.98	1.047	0.067	0.067	0.004489	1-propanol
benzene	cho104	mobley_1019269	0049but	0.27	0.039	-0.231	0.231	0.053361	1-butanol
benzene	cho105	mobley_5759258	0052pen	-0.53	-0.946	-0.416	0.416	0.173056	1-pentanol
benzene	cho106	mobley_3546460	0054hex	-1.73	-1.762	-0.032	0.032	0.001024	1-hexanol
benzene	cho107	mobley_5079234	0058hep	-2.64	-2.828	-0.188	0.188	0.035344	1-heptanol
benzene	cho108	mobley_36119	0236oct	-3.97	-3.797	0.173	0.173	0.029929	1-octanol
benzene	cho140	mobley_7326982	0048pro	1.26	1.014	-0.246	0.246	0.060516	isopropanol
benzene	cho160	mobley_1650157	0050met	0.77	0.352	-0.418	0.418	0.174724	t-butanol
benzene	cho350	mobley_20524	0053phe	-0.52	0.229	0.749	0.749	0.561001	phenol
benzene	cho352	mobley_4035953	0055ocr	-1.54	-1.058	0.482	0.482	0.232324	o-cresol
benzene	cho353	mobley_8691603	0056mcr	-1.17	-0.771	0.399	0.399	0.159201	m-cresol
benzene	cho354	mobley_2925352	0057pcr	-1.22	-0.517	0.703	0.703	0.494209	p-cresol
benzene	cho503	mobley_3867265	0075pro	0.01	-0.442	-0.452	0.452	0.204304	acetone
benzene	cho505	mobley_1881249	0078pen	-1.62	-2.213	-0.593	0.593	0.351649	2-pentanone
benzene	cho506	mobley_2487143	0080hex	-2.48	-2.978	-0.498	0.498	0.248004	2-hexanone
benzene	cho507	mobley_3573480	0082hep	-3.32	-3.915	-0.595	0.595	0.354025	2-heptanone
benzene	cho651	mobley_7688753	0150mhy	0.23	1.264	1.034	1.034	1.06916	m-hydroxybenzaldehyde
benzene	cho652	mobley_7988076	0151phy	-0.9	1.761	2.661	2.661	7.08092	p-hydroxybenzaldehyde
benzene	cho711	mobley_3982371	0093met	-0.91	-1.166	-0.256	0.256	0.065536	methylacetate
benzene	cho712	mobley_6973347	0095eth	-1.59	-2.179	-0.589	0.589	0.346921	ethylacetate
benzene	cho713	mobley_7573149	0097pro	-2.42	-3.24	-0.82	0.82	0.6724	propylacetate
benzene	cho714	mobley_2364370	0099but	-3.14	-3.968	-0.828	0.828	0.685584	butylacetate
benzene	cho715	mobley_8514745	0101pen	-4.02	-5.192	-1.172	1.172	1.37358	pentylacetate
benzene	cho731	mobley_1075836	0094met	-1.65	-2.156	-0.506	0.506	0.256036	methylpropanoate
benzene	cho751	mobley_2341732	0098met	-3.27	-3.79	-0.52	0.52	0.2704	methylpentanoate
benzene	cho753	mobley_1017962	0100met	-3.98	-4.679	-0.699	0.699	0.488601	methylhexanoate
benzene	chon101	mobley_1952272	0506nit	-0.48	-0.771	-0.291	0.291	0.084681	nitromethane
benzene	chon120	mobley_4193752	0134nit	-3.48	-3.732	-0.252	0.252	0.063504	nitrobenzene
benzene	chon800	mobley_1728386	n008	1.07	1.748	0.678	0.678	0.459684	benzamide
butanol	ch008	mobley_3167746	0008noc	-7.33	-7.662	-0.332	0.332	0.110224	n-octane
butanol	ch200	mobley_3053621	0035ben	-2.49	-2.927	-0.437	0.437	0.190969	benzene
butanol	ch201	mobley_1873346	0036tol	-3.6	-3.924	-0.324	0.324	0.104976	toluene
butanol	ch202	mobley_8127829	0037eth	-3.67	-4.343	-0.673	0.673	0.452929	ethylbenzene
butanol	chn011	mobley_2410897	0103eth	0	0.697	0.697	0.697	0.485809	ethylamine
butanol	chn012	mobley_9185328	0106pro	-0.65	-0.223	0.427	0.427	0.182329	propylamine
butanol	chn031	mobley_8426916	0111die	-1.08	-1.556	-0.476	0.476	0.226576	diethylamine
butanol	cho101	mobley_1636752	0044met	0.37	0.345	-0.025	0.025	0.000625	methanol
butanol	cho102	mobley_2310185	0045eth	-0.02	-0.342	-0.322	0.322	0.103684	ethanol
butanol	cho104	mobley_1019269	0049but	-1.31	-2.134	-0.824	0.824	0.678976	1-butanol
butanol	cho202	mobley_4639255	0046eth	0.61	0.829	0.219	0.219	0.047961	1,2-ethanediol
butanol	cho601	mobley_2146331	0069met	-0.74	0.753	1.493	1.493	2.22905	formaldehyde
butanol	chon101	mobley_1952272	0506nit	0.09	-0.511	-0.601	0.601	0.361201	nitromethane
butylacetate	ch300	mobley_282648	0041nap	-5.19	-5.191	-0.001	0.001	1e-06	naphthalene
butylacetate	chn110	mobley_4883284	0118ani	-1.81	-1.539	0.271	0.271	0.073441	aniline
butylacetate	chn112	mobley_5518547	n011	-2.24	-2.145	0.095	0.095	0.009025	4-methylaniline
butylacetate	chn140	mobley_296847	0116pyr	-0.62	-1.006	-0.386	0.386	0.148996	pyridine
butylacetate	cho101	mobley_1636752	0044met	2.06	1.534	-0.526	0.526	0.276676	methanol
butylacetate	cho102	mobley_2310185	0045eth	1.03	0.735	-0.295	0.295	0.087025	ethanol
butylacetate	cho103	mobley_313406	0047pro	0.33	-0.013	-0.343	0.343	0.117649	1-propanol
butylacetate	cho104	mobley_1019269	0049but	-0.51	-0.874	-0.364	0.364	0.132496	1-butanol
butylacetate	cho105	mobley_5759258	0052pen	-1.21	-1.86	-0.65	0.65	0.4225	1-pentanol
butylacetate	cho106	mobley_3546460	0054hex	-2.22	-2.814	-0.594	0.594	0.352836	1-hexanol
butylacetate	cho107	mobley_5079234	0058hep	-2.93	-3.868	-0.938	0.938	0.879844	1-heptanol
butylacetate	cho108	mobley_36119	0236oct	-4.08	-4.591	-0.511	0.511	0.261121	1-octanol
butylacetate	cho202	mobley_4639255	0046eth	3.03	2.781	-0.249	0.249	0.062001	1,2-ethanediol
butylacetate	cho350	mobley_20524	0053phe	-2.36	-1.992	0.368	0.368	0.135424	phenol
butylacetate	cho352	mobley_4035953	0055ocr	-3	-2.834	0.166	0.166	0.027556	o-cresol
butylacetate	cho353	mobley_8691603	0056mcr	-2.95	-2.787	0.163	0.163	0.026569	m-cresol
butylacetate	cho354	mobley_2925352	0057pcr	-3.15	-2.534	0.616	0.616	0.379456	p-cresol
butylacetate	cho714	mobley_2364370	0099but	-2.88	-3.566	-0.686	0.686	0.470596	butylacetate
cyclohexane	ch003	mobley_2068538	0003pro	-4.09	-4.137	-0.047	0.047	0.002209	n-propane
cyclohexane	ch004	mobley_1923244	0004nbu	-4.96	-4.922	0.038	0.038	0.001444	n-butane
cyclohexane	ch005	mobley_5449201	0005npe	-5.8	-5.988	-0.188	0.188	0.035344	n-pentane
cyclohexane	ch008	mobley_3167746	0008noc	-8.51	-8.7	-0.19	0.19	0.0361	n-octane
cyclohexane	ch076	mobley_2689721	0018cyc	-5.66	-6.174	-0.514	0.514	0.264196	cyclohexane
cyclohexane	ch200	mobley_3053621	0035ben	-3.29	-3.449	-0.159	0.159	0.025281	benzene
cyclohexane	ch201	mobley_1873346	0036tol	-4	-4.148	-0.148	0.148	0.021904	toluene
cyclohexane	ch202	mobley_8127829	0037eth	-4.18	-4.938	-0.758	0.758	0.574564	ethylbenzene
cyclohexane	ch222	mobley_9478823	0038oxy	-4.64	-4.974	-0.334	0.334	0.111556	o-xylene
cyclohexane	ch223	mobley_1424265	0039mxy	-4.69	-4.877	-0.187	0.187	0.034969	m-xylene
cyclohexane	chbr040	mobley_7599023	0186bro	-3.83	-4.314	-0.484	0.484	0.234256	bromobenzene
cyclohexane	chcl052	mobley_3761215	0165tri	-3.89	-4.102	-0.212	0.212	0.044944	1,1,1-trichloroethane
cyclohexane	chcl074	mobley_766666	0173tri	-3.85	-3.768	0.082	0.082	0.006724	trichloroethene
cyclohexane	chcl101	mobley_7608462	0174chl	-3.98	-4.718	-0.738	0.738	0.544644	chlorobenzene
cyclohexane	chcl104	mobley_4553008	0176pdi	-4.88	-5.356	-0.476	0.476	0.226576	1,4-dichlorobenzene
cyclohexane	chf101	mobley_4483973	0157flu	-2.79	-3.936	-1.146	1.146	1.31332	fluorobenzene
cyclohexane	chi100	mobley_3398536	test4001	-4.52	-4.719	-0.199	0.199	0.039601	iodobenzene
cyclohexane	chn002	mobley_9209581	0107tri	0.57	-0.021	-0.591	0.591	0.349281	trimethylamine
cyclohexane	chn011	mobley_2410897	0103eth	2.46	3.765	1.305	1.305	1.70303	ethylamine
cyclohexane	chn031	mobley_8426916	0111die	0.46	0.216	-0.244	0.244	0.059536	diethylamine
cyclohexane	chn110	mobley_4883284	0118ani	-0.03	0.607	0.637	0.637	0.405769	aniline
cyclohexane	chn111	mobley_3187514	n009	-0.91	0.035	0.945	0.945	0.893025	2-methylaniline
cyclohexane	chn112	mobley_5518547	n011	-0.73	-0.16	0.57	0.57	0.3249	4-methylaniline
cyclohexane	chn114	mobley_7774695	0122Nme	-1.64	-0.873	0.767	0.767	0.588289	N-methylaniline
cyclohexane	chn130	mobley_2837389	0579pyy	1.01	1.749	0.739	0.739	0.546121	pyrrole
cyclohexane	chn140	mobley_296847	0116pyr	0.39	0.18	-0.21	0.21	0.0441	pyridine
cyclohexane	chn141	mobley_4287564	0119met	-0.42	-0.366	0.054	0.054	0.002916	2-methylpyridine
cyclohexane	chn142	mobley_5977084	0120met	-0.37	-0.674	-0.304	0.304	0.092416	3-methylpyridine
cyclohexane	chn143	mobley_1520842	0121met	-0.3	-0.367	-0.067	0.067	0.004489	4-methylpyridine
cyclohexane	chn147	mobley_4584540	0125dim	-0.92	-1.08	-0.16	0.16	0.0256	2,6-dimethylpyridine
cyclohexane	chn190	mobley_5857	0582qui	-1.66	-1.182	0.478	0.478	0.228484	quinoline
cyclohexane	chn200	mobley_7532833	0126eth	2.01	1.985	-0.025	0.025	0.000625	acetonitrile
cyclohexane	cho010	mobley_1144156	0063die	-1.44	-1.836	-0.396	0.396	0.156816	diethylether
cyclohexane	cho051	mobley_3395921	0244tet	-1.29	-2.227	-0.937	0.937	0.877969	tetrahydropyran
cyclohexane	cho052	mobley_6739648	0062dio	0.89	0.52	-0.37	0.37	0.1369	1,4-dioxane
cyclohexane	cho080	mobley_7295828	0068ani	-2.93	-2.967	-0.037	0.037	0.001369	anisole
cyclohexane	cho083	mobley_2763835	0246eth	-3.78	-3.941	-0.161	0.161	0.025921	ethylphenylether
cyclohexane	cho101	mobley_1636752	0044met	3.81	4.444	0.634	0.634	0.401956	methanol
cyclohexane	cho102	mobley_2310185	0045eth	2.58	3.421	0.841	0.841	0.707281	ethanol
cyclohexane	cho103	mobley_313406	0047pro	2.12	2.274	0.154	0.154	0.023716	1-propanol
cyclohexane	cho104	mobley_1019269	0049but	1.2	1.295	0.095	0.095	0.009025	1-butanol
cyclohexane	cho105	mobley_5759258	0052pen	0.96	0.25	-0.71	0.71	0.5041	1-pentanol
cyclohexane	cho106	mobley_3546460	0054hex	-0.91	-0.334	0.576	0.576	0.331776	1-hexanol
cyclohexane	cho107	mobley_5079234	0058hep	-1.81	-1.638	0.172	0.172	0.029584	1-heptanol
cyclohexane	cho140	mobley_7326982	0048pro	2.37	2.291	-0.079	0.079	0.006241	isopropanol
cyclohexane	cho160	mobley_1650157	0050met	1.54	1.282	-0.258	0.258	0.066564	t-butanol
cyclohexane	cho350	mobley_20524	0053phe	1.03	1.906	0.876	0.876	0.767376	phenol
cyclohexane	cho352	mobley_4035953	0055ocr	-0.12	0.597	0.717	0.717	0.514089	o-cresol
cyclohexane	cho353	mobley_8691603	0056mcr	0.29	1.033	0.743	0.743	0.552049	m-cresol
cyclohexane	cho354	mobley_2925352	0057pcr	0.24	1.283	1.043	1.043	1.08785	p-cresol
cyclohexane	cho503	mobley_3867265	0075pro	1.13	0.838	-0.292	0.292	0.085264	acetone
cyclohexane	cho505	mobley_1881249	0078pen	-0.67	-0.851	-0.181	0.181	0.032761	2-pentanone
cyclohexane	cho506	mobley_2487143	0080hex	-1.49	-1.885	-0.395	0.395	0.156025	2-hexanone
cyclohexane	cho507	mobley_3573480	0082hep	-2.43	-2.877	-0.447	0.447	0.199809	2-heptanone
cyclohexane	cho520	mobley_1875719	0079pen	-0.89	-0.92	-0.03	0.03	0.0009	3-pentanone
cyclohexane	cho531	mobley_5346580	0081dim	-1.31	-1.756	-0.446	0.446	0.198916	3,3-dimethylbutanone
cyclohexane	cho570	mobley_7497999	0084met	-1.71	-1.212	0.498	0.498	0.248004	acetophenone
cyclohexane	cho640	mobley_3969312	0074ben	-1.69	-0.523	1.167	1.167	1.36189	benzaldehyde
cyclohexane	cho711	mobley_3982371	0093met	0.07	0.04	-0.03	0.03	0.0009	methylacetate
cyclohexane	cho712	mobley_6973347	0095eth	-0.62	-1.115	-0.495	0.495	0.245025	ethylacetate
cyclohexane	cho713	mobley_7573149	0097pro	-1.57	-2.03	-0.46	0.46	0.2116	propylacetate
cyclohexane	cho714	mobley_2364370	0099but	-2.3	-2.823	-0.523	0.523	0.273529	butylacetate
cyclohexane	cho715	mobley_8514745	0101pen	-3.2	-4.082	-0.882	0.882	0.777924	pentylacetate
cyclohexane	cho731	mobley_1075836	0094met	-0.78	-1.043	-0.263	0.263	0.069169	methylpropanoate
cyclohexane	cho751	mobley_2341732	0098met	-2.48	-2.899	-0.419	0.419	0.175561	methylpentanoate
cyclohexane	cho753	mobley_1017962	0100met	-3.26	-3.918	-0.658	0.658	0.432964	methylhexanoate
cyclohexane	cho800	mobley_3968739	0240met	-3.09	-2.709	0.381	0.381	0.145161	methylbenzoate
cyclohexane	chon101	mobley_1952272	0506nit	1.16	1.446	0.286	0.286	0.081796	nitromethane
cyclohexane	chon103	mobley_9671033	0131nit	-0.72	-0.658	0.062	0.062	0.003844	1-nitropropane
cyclohexane	chon120	mobley_4193752	0134nit	-2.5	-2.052	0.448	0.448	0.200704	nitrobenzene
cyclohexane	chon721	mobley_8011706	0515dim	3.99	3.683	-0.307	0.307	0.094249	N,N-dimethylformamide
cyclohexane	chs040	mobley_1189457	0144thi	-2.93	-3.628	-0.698	0.698	0.487204	thioanisole
cyclohexane	chs052	mobley_186894	0138pro	-2.02	-2.374	-0.354	0.354	0.125316	1-propanethiol
cyclohexanone	ch008	mobley_3167746	0008noc	-7.45	-7.842	-0.392	0.392	0.153664	n-octane
cyclohexanone	ch201	mobley_1873346	0036tol	-4.15	-4.368	-0.218	0.218	0.047524	toluene
cyclohexanone	cho052	mobley_6739648	0062dio	0.11	-0.723	-0.833	0.833	0.693889	1,4-dioxane
cyclohexanone	cho102	mobley_2310185	0045eth	0.59	0.192	-0.398	0.398	0.158404	ethanol
cyclohexanone	cho541	mobley_3682850	0523cyc	-1.34	-2.713	-1.373	1.373	1.88513	cyclohexanone
cyclohexanone	chon101	mobley_1952272	0506nit	-1.07	-1.853	-0.783	0.783	0.613089	nitromethane
decane	ch008	mobley_3167746	0008noc	-8.06	-8.309	-0.249	0.249	0.062001	n-octane
decane	ch010	mobley_2197088	0512dec	-9.69	-10.578	-0.888	0.888	0.788544	n-decane
decane	ch200	mobley_3053621	0035ben	-2.9	-3.266	-0.366	0.366	0.133956	benzene
decane	ch201	mobley_1873346	0036tol	-3.75	-3.91	-0.16	0.16	0.0256	toluene
decane	ch202	mobley_8127829	0037eth	-4.46	-4.725	-0.265	0.265	0.070225	ethylbenzene
decane	chbr040	mobley_7599023	0186bro	-3.97	-4.185	-0.215	0.215	0.046225	bromobenzene
decane	chcl074	mobley_766666	0173tri	-3.4	-3.353	0.047	0.047	0.002209	trichloroethene
decane	chcl101	mobley_7608462	0174chl	-3.81	-4.637	-0.827	0.827	0.683929	chlorobenzene
decane	chf101	mobley_4483973	0157flu	-2.68	-3.756	-1.076	1.076	1.15778	fluorobenzene
decane	chn011	mobley_2410897	0103eth	2.58	3.827	1.247	1.247	1.55501	ethylamine
decane	chn012	mobley_9185328	0106pro	1.43	3.056	1.626	1.626	2.64388	propylamine
decane	chn013	mobley_9733743	0110but	0.69	2.043	1.353	1.353	1.83061	butylamine
decane	chn112	mobley_5518547	n011	-0.48	0.006	0.486	0.486	0.236196	4-methylaniline
decane	cho052	mobley_6739648	0062dio	1.09	0.93	-0.16	0.16	0.0256	1,4-dioxane
decane	cho101	mobley_1636752	0044met	3.81	4.505	0.695	0.695	0.483025	methanol
decane	cho102	mobley_2310185	0045eth	2.56	3.589	1.029	1.029	1.05884	ethanol
decane	cho103	mobley_313406	0047pro	2.09	2.559	0.469	0.469	0.219961	1-propanol
decane	cho104	mobley_1019269	0049but	0.95	1.852	0.902	0.902	0.813604	1-butanol
decane	cho105	mobley_5759258	0052pen	0.65	0.674	0.024	0.024	0.000576	1-pentanol
decane	cho106	mobley_3546460	0054hex	-0.57	-0.147	0.423	0.423	0.178929	1-hexanol
decane	cho107	mobley_5079234	0058hep	-1.41	-1.345	0.065	0.065	0.004225	1-heptanol
decane	cho350	mobley_20524	0053phe	1.1	2.042	0.942	0.942	0.887364	phenol
decane	cho354	mobley_2925352	0057pcr	0.13	1.62	1.49	1.49	2.2201	p-cresol
decane	cho503	mobley_3867265	0075pro	1.33	1.083	-0.247	0.247	0.061009	acetone
decane	cho505	mobley_1881249	0078pen	-0.41	-0.746	-0.336	0.336	0.112896	2-pentanone
decane	cho506	mobley_2487143	0080hex	-1.33	-1.586	-0.256	0.256	0.065536	2-hexanone
decane	cho507	mobley_3573480	0082hep	-2.14	-2.495	-0.355	0.355	0.126025	2-heptanone
decane	cho531	mobley_5346580	0081dim	-1.04	-1.22	-0.18	0.18	0.0324	3,3-dimethylbutanone
decane	cho711	mobley_3982371	0093met	0.15	0.236	0.086	0.086	0.007396	methylacetate
decane	cho712	mobley_6973347	0095eth	-0.49	-0.649	-0.159	0.159	0.025281	ethylacetate
decane	cho713	mobley_7573149	0097pro	-1.23	-1.742	-0.512	0.512	0.262144	propylacetate
[truncated: 673 more rows]

## Sheet: density
#casrn	expt	resp_calc	resp_se	resp_ue	resp_se^2	100*resp_se/expt	100*resp_ue/expt	(100*resp_se/expt)^2	abcg2_calc	abcg2_se	abcg2_ue	abcg2_se^2	100*abcg2_se/expt	100*abcg2_ue/expt	(100*abcg2_se/expt)^2
[truncated: 1,842 more rows]

[truncated: 5 more sheets: Hvap, dipole_drugs, Ethylene_Glycol, charge_fluctuations, ions_hydration]
